# Supplementary material for: Integrative Reverse Genetic Analysis Identifies Polymorphisms Contributing to Decreased Antimicrobial Agent Susceptibility in Streptococcus pyogenes
Source: mBio. 2022 Jan 18;13(1):e03618-21. doi: 10.1128/mbio.03618-21 (PMC8764543; doi:10.1128/mbio.03618-21)
Supplement: TABLE S1 [file mbio.03618-21-st001.xlsx]

## Sheet: Sheet1
	TABLE S1 Cohort of 26,465 S. pyogenes whole genome sequencing data sets
		NCBI MGDB & SRA		WGS Assemblies					Genotype		DBSCAN Cluster		PBP1A		PBP1B		PBP2A		PBP2X		PBPCAT (1A+1B+2A+2X)
	No.	Sample	Bioproject	Contigs	Total BPs	N50	G+C%	Core SNPsa	Emm	MLST	Lineage	PSR-595	Alleles, n = 389	Variants, n = 194	Alleles, n = 427	Variants, n = 176	Alleles, n = 564	Variants, n = 249	Alleles, n = 464	Variants, n = 211	Alleles, n = 1248	Variants, n = 853
	1	SAMN14047988	MGDB	49	1995610	130952	38.4	16006	1	28~	1	--	1	1	1	1	1	1	1	1	1_1_1_1	1_1_1_1
	2	SAMN14047986	MGDB	58	2002928	210847	38.5	15924	1	28~	1	included	1	1	1	1	1	1	1	1	1_1_1_1	1_1_1_1
	3	SAMN02604089	MGDB	1	1852433	1852433	38.5	15726	1	28	1	included	1	1	1	1	1	1	1	1	1_1_1_1	1_1_1_1
	4	SAMEA864270	MGDB	16	1760211	221214	38.4	15573	1	1014	1	--	1	1	1	1	1	1	1	1	1_1_1_1	1_1_1_1
	5	SAMN02567536	MGDB	2	1829957	1813074	38.5	15567	1	28	1	--	1	1	1	1	1	1	1	1	1_1_1_1	1_1_1_1
	6	SAMN13634236	MGDB	20	1798751	204265	38.4	15556	1	28	1	--	1	1	1	1	1	1	1	1	1_1_1_1	1_1_1_1
	7	SAMEA3539718	MGDB	2	1899728	1866786	38.5	15555	166	28	1	--	1	1	1	1	1	1	1	1	1_1_1_1	1_1_1_1
	8	SAMEA3918837	MGDB	16	1804527	276033	38.4	15554	1	28	1	--	1	1	1	1	1	1	1	1	1_1_1_1	1_1_1_1
	9	SAMN15042585	MGDB	17	1800489	221389	38.4	15546	1	785	1	--	1	1	1	1	1	1	1	1	1_1_1_1	1_1_1_1
	10	SAMN06286562	MGDB	29	1812632	219597	38.3	15539	1	28	1	--	1	1	1	1	1	1	1	1	1_1_1_1	1_1_1_1
	11	SAMN02567380	MGDB	1	1846773	1846773	38.5	15536	1	28	1	--	1	1	1	1	1	1	1	1	1_1_1_1	1_1_1_1
	12	SAMN02567537	MGDB	6	1835054	1019718	38.4	15536	1	28	1	--	1	1	1	1	1	1	1	1	1_1_1_1	1_1_1_1
	13	SAMN02567391	MGDB	2	1831171	1814332	38.5	15530	1	28	1	--	1	1	1	1	1	1	1	1	1_1_1_1	1_1_1_1
	14	SAMN10996174	MGDB	80	1837335	221889	38.3	15528	1	28	1	--	1	1	1	1	1	1	1	1	1_1_1_1	1_1_1_1
	15	SAMN02567481	MGDB	2	1845102	1833468	38.5	15522	1	28	1	--	1	1	1	1	1	1	1	1	1_1_1_1	1_1_1_1
	16	SAMEA3918808	MGDB	16	1803812	307081	38.4	15521	1	28	1	--	1	1	1	1	1	1	1	1	1_1_1_1	1_1_1_1
	17	SAMN02567388	MGDB	7	1875350	1066968	38.5	15521	1	28	1	--	1	1	1	1	1	1	1	1	1_1_1_1	1_1_1_1
	18	SAMEA4805863	MGDB	1	1877450	1877450	38.5	15520	1	28	1	--	1	1	1	1	1	1	1	1	1_1_1_1	1_1_1_1
	19	SAMN02567398	MGDB	2	1833762	1822128	38.5	15520	1	28	1	--	1	1	1	1	1	1	1	1	1_1_1_1	1_1_1_1
	20	SAMN10996180	MGDB	220	1890102	203854	38.9	15520	1	28	1	--	1	1	1	1	1	1	1	1	1_1_1_1	1_1_1_1
	21	SAMN02567393	MGDB	2	1831357	1816230	38.5	15520	1	897	1	--	1	1	1	1	1	1	1	1	1_1_1_1	1_1_1_1
	22	SAMN02567372	MGDB	2	1831353	1816226	38.5	15519	1	28	1	--	1	1	1	1	1	1	1	1	1_1_1_1	1_1_1_1
	23	SAMN02567375	MGDB	2	1831353	1816226	38.5	15519	1	28	1	--	1	1	1	1	1	1	1	1	1_1_1_1	1_1_1_1
	24	SAMN02567516	MGDB	2	1832285	1815403	38.5	15519	1	28	1	--	1	1	1	1	1	1	1	1	1_1_1_1	1_1_1_1
	25	SAMN02567552	MGDB	6	1776358	976977	38.4	15517	1	28	1	--	1	1	1	1	1	1	1	1	1_1_1_1	1_1_1_1
	26	SAMN02567381	MGDB	2	1833524	1818397	38.5	15515	1	28	1	--	1	1	1	1	1	1	1	1	1_1_1_1	1_1_1_1
	27	SAMN02567401	MGDB	3	1800331	1520687	38.4	15515	1	28	1	--	1	1	1	1	1	1	1	1	1_1_1_1	1_1_1_1
	28	SAMN03996295	MGDB	1	1839644	1839644	38.5	15515	1	28	1	--	1	1	1	1	1	1	1	1	1_1_1_1	1_1_1_1
	29	SAMN11292269	MGDB	36	1792315	107854	38.4	15515	1	28	1	--	1	1	1	1	1	1	1	1	1_1_1_1	1_1_1_1
	30	SAMN11292275	MGDB	32	1846182	203944	38.4	15515	1	28	1	--	1	1	1	1	1	1	1	1	1_1_1_1	1_1_1_1
	31	SAMN11292277	MGDB	32	1846182	203944	38.4	15515	1	28	1	--	1	1	1	1	1	1	1	1	1_1_1_1	1_1_1_1
	32	SAMN02567373	MGDB	2	1831416	1816289	38.5	15515	1	858	1	--	1	1	1	1	1	1	1	1	1_1_1_1	1_1_1_1
	33	SAMEA3918750	MGDB	17	1802913	221559	38.4	15514	1	28	1	--	1	1	1	1	1	1	1	1	1_1_1_1	1_1_1_1
	34	SAMEA4520965	MGDB	16	1800964	221880	38.4	15514	1	28	1	--	1	1	1	1	1	1	1	1	1_1_1_1	1_1_1_1
	35	SAMN13754371	MGDB	22	1802965	222227	38.4	15514	1	28	1	--	1	1	1	1	1	1	1	1	1_1_1_1	1_1_1_1
	36	SAMN10996176	MGDB	95	1844084	221889	38.3	15513	1	28	1	--	1	1	1	1	1	1	1	1	1_1_1_1	1_1_1_1
	37	SAMN02567637	MGDB	2	1830147	1818513	38.5	15512	1	28	1	--	1	1	1	1	1	1	1	1	1_1_1_1	1_1_1_1
	38	SAMN13754156	MGDB	20	1723666	223230	38.3	15512	1	28	1	--	1	1	1	1	1	1	1	1	1_1_1_1	1_1_1_1
	39	SAMN15087382	MGDB	19	1800960	222228	38.4	15512	1	28	1	--	1	1	1	1	1	1	1	1	1_1_1_1	1_1_1_1
	40	SAMN02567626	MGDB	2	1831185	1814302	38.5	15511	1	28	1	--	1	1	1	1	1	1	1	1	1_1_1_1	1_1_1_1
	41	SAMN02567634	MGDB	2	1831362	1816235	38.5	15511	1	28	1	--	1	1	1	1	1	1	1	1	1_1_1_1	1_1_1_1
	42	SAMN13634201	MGDB	27	1798294	123106	38.4	15511	1	28	1	--	1	1	1	1	1	1	1	1	1_1_1_1	1_1_1_1
	43	SAMN13634601	MGDB	26	1838115	119359	38.4	15511	1	28	1	--	1	1	1	1	1	1	1	1	1_1_1_1	1_1_1_1
	44	SAMN15069606	MGDB	22	1803071	222228	38.4	15511	1	28	1	--	1	1	1	1	1	1	1	1	1_1_1_1	1_1_1_1
	45	SAMN02567389	MGDB	2	1832495	1820861	38.5	15511	1	897	1	--	1	1	1	1	1	1	1	1	1_1_1_1	1_1_1_1
	46	SAMN02567488	MGDB	6	1827505	1015515	38.4	15510	1	28	1	--	1	1	1	1	1	1	1	1	1_1_1_1	1_1_1_1
	47	SAMN02567491	MGDB	2	1835851	1818968	38.5	15510	1	28	1	--	1	1	1	1	1	1	1	1	1_1_1_1	1_1_1_1
	48	SAMN02567619	MGDB	2	1829828	1818194	38.5	15510	1	28	1	--	1	1	1	1	1	1	1	1	1_1_1_1	1_1_1_1
	49	SAMN10769259	MGDB	90	1852114	230919	38.4	15510	1	28	1	--	1	1	1	1	1	1	1	1	1_1_1_1	1_1_1_1
	50	SAMN13634229	MGDB	24	1758023	123109	38.3	15510	1	28	1	--	1	1	1	1	1	1	1	1	1_1_1_1	1_1_1_1
	51	SAMN15042586	MGDB	22	1803342	222228	38.4	15510	1	28	1	--	1	1	1	1	1	1	1	1	1_1_1_1	1_1_1_1
	52	SAMN02567406	MGDB	2	1831300	1816173	38.5	15509	1	28	1	--	1	1	1	1	1	1	1	1	1_1_1_1	1_1_1_1
	53	SAMN13634606	MGDB	22	1757527	122950	38.3	15509	1	28	1	--	1	1	1	1	1	1	1	1	1_1_1_1	1_1_1_1
	54	SAMN15069582	MGDB	22	1803065	222228	38.4	15509	1	28	1	--	1	1	1	1	1	1	1	1	1_1_1_1	1_1_1_1
	55	SAMEA3919046	MGDB	14	1835984	270691	38.4	15508	1	28	1	--	1	1	1	1	1	1	1	1	1_1_1_1	1_1_1_1
	56	SAMN02567368	MGDB	2	1831340	1814457	38.5	15508	1	28	1	--	1	1	1	1	1	1	1	1	1_1_1_1	1_1_1_1
	57	SAMN02567390	MGDB	2	1832587	1817460	38.5	15508	1	28	1	--	1	1	1	1	1	1	1	1	1_1_1_1	1_1_1_1
	58	SAMN02567402	MGDB	2	1829776	1818142	38.5	15508	1	28	1	--	1	1	1	1	1	1	1	1	1_1_1_1	1_1_1_1
	59	SAMN02567550	MGDB	2	1832593	1815710	38.5	15508	1	28	1	--	1	1	1	1	1	1	1	1	1_1_1_1	1_1_1_1
	60	SAMN10996175	MGDB	61	1823838	123485	38.4	15508	1	28	1	--	1	1	1	1	1	1	1	1	1_1_1_1	1_1_1_1
	61	SAMN10996177	MGDB	216	1896038	221888	39.1	15508	1	28	1	--	1	1	1	1	1	1	1	1	1_1_1_1	1_1_1_1
	62	SAMN13634235	MGDB	23	1756851	163464	38.3	15508	1	28	1	--	1	1	1	1	1	1	1	1	1_1_1_1	1_1_1_1
	63	SAMN02567638	MGDB	2	1830053	1818419	38.5	15508	1	28	1	--	1	1	1	1	1	1	345	148	1_1_1_345	1_1_1_148
	64	SAMN02567534	MGDB	2	1832524	1815641	38.5	15507	1	28	1	--	1	1	1	1	1	1	1	1	1_1_1_1	1_1_1_1
	65	SAMN13634230	MGDB	26	1799264	203754	38.4	15507	1	28	1	--	1	1	1	1	1	1	1	1	1_1_1_1	1_1_1_1
	66	SAMN13634603	MGDB	23	1798257	204190	38.4	15507	1	28	1	--	1	1	1	1	1	1	1	1	1_1_1_1	1_1_1_1
	67	SAMN15042579	MGDB	23	1803349	222228	38.4	15507	1	28	1	--	1	1	1	1	1	1	1	1	1_1_1_1	1_1_1_1
	68	SAMN06972301	MGDB	60	1861369	149587	38.3	15507	1	28	1	--	1	1	ud	ud	1	1	ud	ud	1_nd_1_nd	1_ud_1_ud
	69	SAMN06972304	MGDB	57	1854371	122852	38.2	15507	1	28	1	--	1	1	ud	ud	1	1	ud	ud	1_nd_1_nd	1_ud_1_ud
	70	SAMN02567367	MGDB	2	1832502	1820868	38.5	15506	1	28	1	--	1	1	1	1	1	1	1	1	1_1_1_1	1_1_1_1
	71	SAMN02567630	MGDB	2	1834729	1823095	38.5	15506	1	28	1	--	1	1	1	1	1	1	1	1	1_1_1_1	1_1_1_1
	72	SAMN13634238	MGDB	23	1798620	203754	38.4	15506	1	28	1	--	1	1	1	1	1	1	1	1	1_1_1_1	1_1_1_1
	73	SAMN15042488	MGDB	23	1803600	222228	38.4	15506	1	28	1	--	1	1	1	1	1	1	1	1	1_1_1_1	1_1_1_1
	74	SAMD00061013	MGDB	1	1831128	1831128	38.5	15505	1	28	1	--	1	1	1	1	1	1	1	1	1_1_1_1	1_1_1_1
	75	SAMEA3919008	MGDB	19	1802323	221559	38.4	15505	1	28	1	--	1	1	1	1	1	1	1	1	1_1_1_1	1_1_1_1
	76	SAMN02567365	MGDB	2	1829785	1818151	38.5	15505	1	28	1	--	1	1	1	1	1	1	1	1	1_1_1_1	1_1_1_1
	77	SAMN02603500	MGDB	1	1838562	1838562	38.5	15505	1	28	1	--	1	1	1	1	1	1	1	1	1_1_1_1	1_1_1_1
	78	SAMN13634216	MGDB	24	1799160	203754	38.4	15505	1	28	1	--	1	1	1	1	1	1	1	1	1_1_1_1	1_1_1_1
	79	SAMN13634220	MGDB	43	1793765	100372	38.4	15505	1	28	1	--	1	1	1	1	1	1	1	1	1_1_1_1	1_1_1_1
	80	SAMN13781758	MGDB	22	1798556	222084	38.4	15505	1	28	1	--	1	1	1	1	1	1	1	1	1_1_1_1	1_1_1_1
	81	SAMEA4520964	MGDB	20	1800238	203845	38.4	15504	1	28	1	--	1	1	1	1	1	1	1	1	1_1_1_1	1_1_1_1
	82	SAMN02567459	MGDB	2	1830836	1819202	38.5	15504	1	28	1	--	1	1	1	1	1	1	1	1	1_1_1_1	1_1_1_1
	83	SAMN13634239	MGDB	24	1839688	182059	38.4	15504	1	28	1	--	1	1	1	1	1	1	1	1	1_1_1_1	1_1_1_1
	84	SAMN13634241	MGDB	25	1798330	203754	38.4	15504	1	28	1	--	1	1	1	1	1	1	1	1	1_1_1_1	1_1_1_1
	85	SAMEA3919037	MGDB	17	1804050	221559	38.4	15503	1	28	1	--	1	1	1	1	1	1	1	1	1_1_1_1	1_1_1_1
	86	SAMN02567504	MGDB	2	1831176	1819542	38.5	15503	1	28	1	--	1	1	1	1	1	1	1	1	1_1_1_1	1_1_1_1
	87	SAMN02567512	MGDB	4	1835634	1555899	38.4	15503	1	28	1	--	1	1	1	1	1	1	1	1	1_1_1_1	1_1_1_1
	88	SAMN10996183	MGDB	172	1885482	221888	38.5	15503	1	28	1	--	1	1	1	1	1	1	1	1	1_1_1_1	1_1_1_1
	89	SAMN13634597	MGDB	23	1798570	203754	38.4	15503	1	28	1	--	1	1	1	1	1	1	1	1	1_1_1_1	1_1_1_1
	90	SAMEA104325094	MGDB	42	1813097	221888	38.4	15502	1	28	1	--	1	1	1	1	1	1	1	1	1_1_1_1	1_1_1_1
	91	SAMN02567385	MGDB	2	1832504	1820870	38.5	15502	1	28	1	--	1	1	1	1	1	1	1	1	1_1_1_1	1_1_1_1
	92	SAMN02567553	MGDB	2	1832999	1821335	38.5	15502	1	28	1	--	1	1	1	1	1	1	1	1	1_1_1_1	1_1_1_1
	93	SAMN02567627	MGDB	2	1829890	1813007	38.5	15502	1	28	1	--	1	1	1	1	1	1	1	1	1_1_1_1	1_1_1_1
	94	SAMN13634204	MGDB	29	1802969	182009	38.4	15502	1	28	1	--	1	1	1	1	1	1	1	1	1_1_1_1	1_1_1_1
	95	SAMN02603640	MGDB	1	1837281	1837281	38.5	15501	1	28	1	--	1	1	1	1	1	1	1	1	1_1_1_1	1_1_1_1
	96	SAMN10769258	MGDB	57	1816816	203944	38.5	15501	1	28	1	--	1	1	1	1	1	1	1	1	1_1_1_1	1_1_1_1
	97	SAMN10996181	MGDB	340	1945491	221888	38.9	15501	1	28	1	--	1	1	1	1	1	1	1	1	1_1_1_1	1_1_1_1
	98	SAMEA3918780	MGDB	15	1804847	277176	38.4	15500	1	28	1	--	1	1	1	1	1	1	1	1	1_1_1_1	1_1_1_1
	99	SAMN13634215	MGDB	23	1798533	204277	38.4	15500	1	28	1	--	1	1	1	1	1	1	1	1	1_1_1_1	1_1_1_1
	100	SAMEA3918921	MGDB	19	1803450	221559	38.4	15499	1	28	1	--	1	1	1	1	1	1	1	1	1_1_1_1	1_1_1_1
	101	SAMN02567590	MGDB	2	1829872	1812989	38.5	15499	1	28	1	--	1	1	1	1	1	1	1	1	1_1_1_1	1_1_1_1
	102	SAMN10996166	MGDB	32	1808015	221888	38.4	15499	1	28	1	--	1	1	1	1	1	1	1	1	1_1_1_1	1_1_1_1
	103	SAMN10996182	MGDB	224	1892635	221888	38.9	15499	1	28	1	--	1	1	1	1	1	1	1	1	1_1_1_1	1_1_1_1
	104	SAMN02567484	MGDB	2	1829833	1812950	38.5	15498	1	28	1	--	1	1	1	1	1	1	1	1	1_1_1_1	1_1_1_1
	105	SAMN02567526	MGDB	2	1830053	1818419	38.5	15498	1	28	1	--	1	1	1	1	1	1	1	1	1_1_1_1	1_1_1_1
	106	SAMN13634207	MGDB	32	1804478	123016	38.4	15498	1	28	1	--	1	1	1	1	1	1	1	1	1_1_1_1	1_1_1_1
	107	SAMN13634595	MGDB	21	1765458	203622	38.4	15498	1	28	1	--	1	1	1	1	1	1	1	1	1_1_1_1	1_1_1_1
	108	SAMN13634209	MGDB	23	1798772	203754	38.4	15498	196	28	1	--	1	1	1	1	1	1	1	1	1_1_1_1	1_1_1_1
	109	SAMN02567458	MGDB	2	1829889	1813006	38.5	15497	1	28	1	--	1	1	1	1	1	1	1	1	1_1_1_1	1_1_1_1
	110	SAMN13634210	MGDB	23	1798223	203754	38.4	15497	1	28	1	--	1	1	1	1	1	1	1	1	1_1_1_1	1_1_1_1
	111	SAMN13781751	MGDB	20	1796997	221904	38.4	15497	1	28	1	--	1	1	1	1	1	1	1	1	1_1_1_1	1_1_1_1
	112	SAMN02567463	MGDB	2	1835785	1818902	38.5	15496	1	28	1	--	1	1	1	1	1	1	1	1	1_1_1_1	1_1_1_1
	113	SAMN13634205	MGDB	26	1802174	203622	38.4	15496	1	28	1	--	1	1	1	1	1	1	1	1	1_1_1_1	1_1_1_1
	114	SAMN02567533	MGDB	2	1825805	1808922	38.5	15496	1	28~	1	--	1	1	1	1	1	1	1	1	1_1_1_1	1_1_1_1
	115	SAMN02708609	MGDB	39	1793962	119012	38.4	15495	1	28	1	--	1	1	1	1	1	1	1	1	1_1_1_1	1_1_1_1
	116	SAMN13634245	MGDB	23	1799305	204266	38.4	15495	1	28	1	--	1	1	1	1	1	1	1	1	1_1_1_1	1_1_1_1
	117	SAMN02567568	MGDB	2	1830843	1819209	38.5	15494	1	28	1	--	1	1	1	1	1	1	1	1	1_1_1_1	1_1_1_1
	118	SAMN03846812	MGDB	1	1943415	1943415	38.5	15494	1	28	1	--	1	1	1	1	207	1	1	1	1_1_207_1	1_1_1_1
	119	SAMN02567453	MGDB	2	1829911	1813028	38.5	15493	1	28	1	--	1	1	1	1	1	1	1	1	1_1_1_1	1_1_1_1
	120	SAMN02567577	MGDB	2	1830882	1826675	38.5	15493	1	28	1	--	1	1	1	1	1	1	1	1	1_1_1_1	1_1_1_1
	121	SAMEA1523463	MGDB	23	1800997	203621	38.4	15492	1	28	1	--	1	1	1	1	1	1	1	1	1_1_1_1	1_1_1_1
	122	SAMN02567455	MGDB	2	1830528	1813645	38.5	15492	1	28	1	--	1	1	1	1	1	1	1	1	1_1_1_1	1_1_1_1
	123	SAMN13634225	MGDB	24	1798674	156741	38.4	15492	1	28	1	--	1	1	332	1	1	1	1	1	1_332_1_1	1_1_1_1
	124	SAMN06972302	MGDB	34	1848520	119187	38.3	15492	1	28	1	--	1	1	1	1	ud	ud	1	1	1_1_nd_1	1_1_ud_1
	125	SAMN06972307	MGDB	32	1848415	119324	38.3	15492	1	28	1	--	1	1	ud	ud	1	1	464	211	1_nd_1_464	1_ud_1_211
	126	SAMD00000328	MGDB	1	1745332	1745332	38.5	15492	1	28	1	--	1	1	ud	ud	ud	ud	287	113	1_nd_nd_287	1_ud_ud_113
	127	SAMEA1523545	MGDB	22	1801057	203763	38.4	15491	1	28	1	--	1	1	1	1	1	1	1	1	1_1_1_1	1_1_1_1
	128	SAMEA1523462	MGDB	26	1832957	122927	38.4	15490	1	28	1	--	1	1	1	1	1	1	1	1	1_1_1_1	1_1_1_1
	129	SAMEA5096235	MGDB	1	1943295	1943295	38.5	15490	1	28	1	--	1	1	1	1	1	1	1	1	1_1_1_1	1_1_1_1
	130	SAMN10996189	MGDB	99	1838870	221884	38.6	15490	1	28	1	--	1	1	1	1	1	1	1	1	1_1_1_1	1_1_1_1
	131	SAMN13742256	MGDB	18	1799658	221992	38.4	15490	1	28	1	--	1	1	1	1	1	1	1	1	1_1_1_1	1_1_1_1
	132	SAMEA1523440	MGDB	31	1864796	115018	38.3	15489	1	28	1	--	1	1	1	1	1	1	1	1	1_1_1_1	1_1_1_1
	133	SAMN02741844	MGDB	25	1812749	308655	38.4	15489	1	28	1	--	1	1	1	1	1	1	1	1	1_1_1_1	1_1_1_1
	134	SAMN02567586	MGDB	2	1831294	1814430	38.5	15488	1	28	1	--	1	1	1	1	1	1	1	1	1_1_1_1	1_1_1_1
	135	SAMN06671863	MGDB	25	1805776	203944	38.4	15488	1	28	1	--	1	1	1	1	1	1	1	1	1_1_1_1	1_1_1_1
	136	SAMN13567712	MGDB	20	1836761	222049	38.4	15488	1	28	1	--	1	1	1	1	1	1	1	1	1_1_1_1	1_1_1_1
	137	SAMEA3918807	MGDB	15	1805367	308178	38.4	15487	1	28	1	--	1	1	1	1	1	1	1	1	1_1_1_1	1_1_1_1
	138	SAMN11292290	MGDB	30	1788666	118735	38.4	15487	1	28	1	--	1	1	1	1	1	1	1	1	1_1_1_1	1_1_1_1
	139	SAMN13742269	MGDB	19	1800948	222478	38.4	15486	1	28	1	--	1	1	1	1	1	1	1	1	1_1_1_1	1_1_1_1
	140	SAMEA3918794	MGDB	15	1804749	276225	38.4	15485	1	28	1	--	1	1	1	1	1	1	1	1	1_1_1_1	1_1_1_1
	141	SAMN11292266	MGDB	36	1847213	123130	38.4	15485	1	28	1	--	1	1	1	1	1	1	1	1	1_1_1_1	1_1_1_1
	142	SAMN11292267	MGDB	36	1847213	123130	38.4	15485	1	28	1	--	1	1	1	1	1	1	1	1	1_1_1_1	1_1_1_1
	143	SAMEA1523423	MGDB	23	1904454	163312	38.3	15484	1	28	1	--	1	1	1	1	1	1	1	1	1_1_1_1	1_1_1_1
	144	SAMN02708612	MGDB	50	1795205	93866	38.4	15484	1	28	1	--	1	1	1	1	1	1	1	1	1_1_1_1	1_1_1_1
	145	SAMN13634202	MGDB	33	1842510	119154	38.4	15484	1	28	1	--	1	1	1	1	1	1	1	1	1_1_1_1	1_1_1_1
	146	SAMD00000332	MGDB	1	1744827	1744827	38.5	15483	1	28	1	--	1	1	1	1	1	1	1	1	1_1_1_1	1_1_1_1
	147	SAMN11292268	MGDB	27	1803739	123254	38.4	15482	1	28	1	--	1	1	1	1	1	1	1	1	1_1_1_1	1_1_1_1
	148	SAMN13634212	MGDB	29	1838352	119374	38.4	15482	1	28	1	--	1	1	1	1	1	1	1	1	1_1_1_1	1_1_1_1
	149	SAMN13753774	MGDB	17	1800213	222048	38.4	15482	1	28	1	--	1	1	1	1	1	1	1	1	1_1_1_1	1_1_1_1
	150	SAMEA1523579	MGDB	25	1902158	104030	38.3	15482	1	28	1	--	1	1	1	1	207	1	1	1	1_1_207_1	1_1_1_1
	151	SAMN11056489	MGDB	1	1914862	1914862	38.5	15481	1	28	1	--	1	1	1	1	1	1	1	1	1_1_1_1	1_1_1_1
	152	SAMN13567474	MGDB	17	1801349	223044	38.4	15481	1	28	1	--	1	1	1	1	1	1	1	1	1_1_1_1	1_1_1_1
	153	SAMEA2479569	MGDB	1	1914862	1914862	38.5	15480	1	28	1	--	1	1	1	1	1	1	1	1	1_1_1_1	1_1_1_1
	154	SAMN08915690	MGDB	1	1914862	1914862	38.5	15480	1	28	1	--	1	1	1	1	1	1	1	1	1_1_1_1	1_1_1_1
	155	SAMN11292270	MGDB	26	1794882	93809	38.4	15479	1	28	1	--	1	1	1	1	1	1	1	1	1_1_1_1	1_1_1_1
	156	SAMEA1406997	MGDB	14	1800622	222304	38.4	15478	1	28	1	--	1	1	1	1	1	1	1	1	1_1_1_1	1_1_1_1
	157	SAMN02716635	MGDB	1	1908294	1908294	38.5	15474	1	28	1	included	1	1	1	1	1	1	1	1	1_1_1_1	1_1_1_1
	158	SAMN02866032	MGDB	1	1829516	1829516	38.5	15474	1	28	1	--	1	1	336	1	1	1	1	1	1_336_1_1	1_1_1_1
	159	SAMEA5096233	MGDB	1	1829838	1829838	38.5	15473	1	28	1	--	1	1	1	1	1	1	1	1	1_1_1_1	1_1_1_1
	160	SAMN13634213	MGDB	29	1797104	122841	38.4	15473	1	28	1	--	1	1	1	1	1	1	1	1	1_1_1_1	1_1_1_1
	161	SAMN11292262	MGDB	21	1796532	122925	38.4	15472	1	28	1	--	1	1	1	1	1	1	1	1	1_1_1_1	1_1_1_1
	162	SAMN12657656	MGDB	1	1835779	1835779	38.5	15471	1	28	1	included	1	1	1	1	1	1	1	1	1_1_1_1	1_1_1_1
	163	SAMEA3919068	MGDB	15	1764417	236259	38.3	15471	1	28	1	--	1	1	1	1	1	1	1	1	1_1_1_1	1_1_1_1
	164	SAMN15087494	MGDB	20	1764213	214715	38.3	15468	1	28	1	--	1	1	1	1	22	9	1	1	1_1_22_1	1_1_9_1
	165	SAMEA1523571	MGDB	29	1902896	101322	38.3	15467	1	28	1	--	1	1	1	1	1	1	1	1	1_1_1_1	1_1_1_1
	166	SAMEA3919050	MGDB	16	1803736	276177	38.4	15467	1	28	1	--	1	1	1	1	1	1	1	1	1_1_1_1	1_1_1_1
	167	SAMN02708611	MGDB	72	1794996	55478	38.4	15467	1	28	1	--	1	1	1	1	1	1	1	1	1_1_1_1	1_1_1_1
	168	SAMN11292272	MGDB	33	1828588	99642	38.4	15467	1	28	1	--	1	1	1	1	1	1	1	1	1_1_1_1	1_1_1_1
	169	SAMEA1407120	MGDB	16	1799987	203613	38.4	15460	1	28	1	--	1	1	1	1	1	1	1	1	1_1_1_1	1_1_1_1
	170	SAMN02708610	MGDB	100	1762823	49075	38.4	15450	1	28	1	--	1	1	1	1	1	1	1	1	1_1_1_1	1_1_1_1
	171	SAMN11292280	MGDB	43	1793046	72948	38.4	15439	1	28	1	--	1	1	1	1	1	1	1	1	1_1_1_1	1_1_1_1
	172	SAMN10793313	MGDB	1	1834762	1834762	38.5	15437	1	28	1	--	1	1	1	1	1	1	1	1	1_1_1_1	1_1_1_1
	173	SAMN11292291	MGDB	36	1827570	92173	38.4	15433	1	28	1	--	1	1	1	1	1	1	1	1	1_1_1_1	1_1_1_1
	174	SAMN11292294	MGDB	22	1783913	102408	38.4	15432	1	28	1	--	1	1	1	1	1	1	1	1	1_1_1_1	1_1_1_1
	175	SAMEA3919137	MGDB	18	1803967	221592	38.4	15428	1	28	1	--	1	1	1	1	1	1	1	1	1_1_1_1	1_1_1_1
	176	SAMN11292292	MGDB	35	1791093	92173	38.4	15428	1	28	1	--	1	1	1	1	1	1	1	1	1_1_1_1	1_1_1_1
	177	SAMEA4364215	MGDB	1	1796907	1796907	38.5	15426	1	28~	1	--	1	1	1	1	1	1	1	1	1_1_1_1	1_1_1_1
	178	SAMN05912995	MGDB	45	1863165	114860	38.4	15412	1	28	1	--	1	1	1	1	1	1	1	1	1_1_1_1	1_1_1_1
	179	SAMN00828759	MGDB	110	1791042	29515	38.4	15394	1	28	1	--	1	1	211	1	1	1	287	113	1_211_1_287	1_1_1_113
	180	SAMN11292287	MGDB	56	1775344	60389	38.4	15389	1	28	1	--	1	1	1	1	1	1	1	1	1_1_1_1	1_1_1_1
	181	SAMN02440590	MGDB	31	1858737	115136	38.3	15383	1	28	1	--	1	1	1	1	1	1	1	1	1_1_1_1	1_1_1_1
	182	SAMD00034931	MGDB	1	1778005	1778005	38.6	15375	1	28	1	--	1	1	1	1	1	1	1	1	1_1_1_1	1_1_1_1
	183	SAMN11292293	MGDB	65	1779172	52785	38.4	15375	1	28	1	--	1	1	1	1	1	1	ud	ud	1_1_1_nd	1_1_1_ud
	184	SAMN13634197	MGDB	31	1800059	103693	38.3	15357	1	28	1	--	1	1	1	1	1	1	1	1	1_1_1_1	1_1_1_1
	185	SAMN11292283	MGDB	40	1780718	69160	38.4	15345	1	28	1	--	1	1	1	1	1	1	1	1	1_1_1_1	1_1_1_1
	186	SAMN11292295	MGDB	36	1785997	83092	38.4	15300	1	28	1	--	1	1	1	1	1	1	1	1	1_1_1_1	1_1_1_1
	187	SAMN11292261	MGDB	72	1764860	66106	38.4	15297	1	28	1	--	1	1	1	1	1	1	1	1	1_1_1_1	1_1_1_1
	188	SAMN10265285	MGDB	36	1763498	89102	38.4	15272	1	28	1	--	1	1	1	1	1	1	1	1	1_1_1_1	1_1_1_1
	189	SAMN11292286	MGDB	76	1752336	53703	38.4	15136	1	28	1	--	1	1	1	1	ud	ud	1	1	1_1_nd_1	1_1_ud_1
	190	SAMN10265283	MGDB	73	1770449	50611	38.4	15121	1	28	1	--	1	1	ud	ud	1	1	1	1	1_nd_1_1	1_ud_1_1
	191	SAMEA4470459	MGDB	113	1763120	36801	38.6	15093	1	28	1	--	1	1	1	1	1	1	298	1	1_1_1_298	1_1_1_1
	192	SAMN11292276	MGDB	153	1795639	21465	38.5	15085	1	28~	1	--	1	1	1	1	1	1	1	1	1_1_1_1	1_1_1_1
	193	SAMN11292263	MGDB	49	1794403	63220	38.4	15059	1	28	1	--	1	1	1	1	1	1	1	1	1_1_1_1	1_1_1_1
	194	SAMN11287988	MGDB	20	1663711	118227	38.3	14558	1	28~	1	included	ud	ud	1	1	1	1	ud	ud	nd_1_1_nd	ud_1_1_ud
	195	ERR986056	PRJEB10311	190	2025822	99770	38.2	15813	1	28	1	--	1	1	1	1	1	1	1	1	1_1_1_1	1_1_1_1
	196	ERR986049	PRJEB10311	66	1906262	115426	38.3	15491	1	28	1	--	1	1	1	1	1	1	1	1	1_1_1_1	1_1_1_1
	197	ERR986055	PRJEB10311	64	1903345	115855	38.3	15489	1	28	1	--	1	1	1	1	1	1	1	1	1_1_1_1	1_1_1_1
	198	ERR986057	PRJEB10311	399	1991519	101252	38.4	15488	1	28	1	--	1	1	1	1	1	1	1	1	1_1_1_1	1_1_1_1
	199	ERR986059	PRJEB10311	84	1935272	122933	38.3	15488	1	28	1	--	1	1	1	1	1	1	1	1	1_1_1_1	1_1_1_1
	200	ERR986054	PRJEB10311	72	1905295	123312	38.3	15487	1	28	1	--	1	1	1	1	1	1	1	1	1_1_1_1	1_1_1_1
	201	ERR986053	PRJEB10311	62	1902871	115920	38.3	15486	1	28	1	--	1	1	1	1	1	1	1	1	1_1_1_1	1_1_1_1
	202	ERR986058	PRJEB10311	225	1953906	123364	38.4	15486	1	28	1	--	1	1	1	1	1	1	1	1	1_1_1_1	1_1_1_1
	203	ERR986052	PRJEB10311	79	1915275	157692	38.3	15484	1	28	1	--	1	1	1	1	1	1	1	1	1_1_1_1	1_1_1_1
	204	ERR986051	PRJEB10311	60	1902940	123364	38.3	15483	1	28	1	--	1	1	1	1	1	1	1	1	1_1_1_1	1_1_1_1
	205	ERR986060	PRJEB10311	80	1909602	122153	38.3	15478	1	28	1	--	1	1	1	1	1	1	1	1	1_1_1_1	1_1_1_1
	206	ERR986047	PRJEB10311	69	1905975	122153	38.3	15477	1	28	1	--	1	1	1	1	1	1	1	1	1_1_1_1	1_1_1_1
	207	ERR986061	PRJEB10311	58	1902697	123430	38.3	15473	1	28~	1	--	1	1	1	1	1	1	1	1	1_1_1_1	1_1_1_1
	208	ERR986062	PRJEB10311	108	1914055	123430	38.3	15473	1	28~	1	--	1	1	1	1	1	1	1	1	1_1_1_1	1_1_1_1
	209	ERR986048	PRJEB10311	77	1904233	101252	38.3	15468	1	28	1	--	1	1	1	1	1	1	1	1	1_1_1_1	1_1_1_1
	210	ERR986050	PRJEB10311	35	1861305	282871	38.3	15466	1	28	1	--	1	1	1	1	1	1	1	1	1_1_1_1	1_1_1_1
	211	ERR1515862	PRJEB12015	250	1916443	135609	38.4	15640	1	28	1	--	1	1	1	1	1	1	1	1	1_1_1_1	1_1_1_1
	212	ERR2533111	PRJEB12015	51	1801253	222084	38.4	15567	1	28	1	--	1	1	1	1	1	1	1	1	1_1_1_1	1_1_1_1
	213	ERR2533119	PRJEB12015	47	1801161	221904	38.4	15564	1	28	1	--	1	1	1	1	42	16	1	1	1_1_42_1	1_1_16_1
	214	ERR2533065	PRJEB12015	61	1801480	203709	38.4	15561	1	28	1	--	1	1	1	1	42	16	1	1	1_1_42_1	1_1_16_1
	215	ERR2533374	PRJEB12015	80	1841464	181204	38.4	15556	1	28	1	--	1	1	1	1	1	1	1	1	1_1_1_1	1_1_1_1
	216	ERR2533424	PRJEB12015	57	1801961	203707	38.4	15553	1	28	1	--	1	1	1	1	1	1	1	1	1_1_1_1	1_1_1_1
	217	ERR2533146	PRJEB12015	40	1801093	221905	38.4	15553	1	28	1	--	1	1	1	1	42	16	1	1	1_1_42_1	1_1_16_1
	218	ERR2396418	PRJEB12015	72	1807669	221904	38.4	15552	1	28	1	--	1	1	1	1	1	1	1	1	1_1_1_1	1_1_1_1
	219	ERR2533145	PRJEB12015	59	1839473	221904	38.4	15552	1	28	1	--	1	1	1	1	42	16	1	1	1_1_42_1	1_1_16_1
	220	ERR2533102	PRJEB12015	57	1801266	222084	38.4	15548	1	28	1	--	1	1	1	1	1	1	1	1	1_1_1_1	1_1_1_1
	221	ERR2533277	PRJEB12015	46	1839013	119375	38.4	15547	1	28	1	--	1	1	1	1	1	1	1	1	1_1_1_1	1_1_1_1
	222	ERR2533322	PRJEB12015	56	1801450	221252	38.4	15546	1	28	1	--	1	1	1	1	1	1	1	1	1_1_1_1	1_1_1_1
	223	ERR1515728	PRJEB12015	36	1800911	221903	38.4	15544	1	28	1	--	1	1	1	1	1	1	1	1	1_1_1_1	1_1_1_1
	224	ERR2533410	PRJEB12015	52	1839866	221246	38.4	15544	1	28	1	--	1	1	1	1	1	1	1	1	1_1_1_1	1_1_1_1
	225	ERR2533247	PRJEB12015	38	1800343	221905	38.4	15543	1	28	1	--	1	1	1	1	1	1	1	1	1_1_1_1	1_1_1_1
	226	ERR2533182	PRJEB12015	47	1800478	221904	38.4	15542	1	28	1	--	1	1	1	1	1	1	1	1	1_1_1_1	1_1_1_1
	227	ERR2533439	PRJEB12015	61	1799601	219808	38.4	15539	1	28	1	--	1	1	1	1	1	1	1	1	1_1_1_1	1_1_1_1
	228	ERR2533161	PRJEB12015	48	1801281	221904	38.4	15539	1	28	1	--	1	1	1	1	42	16	1	1	1_1_42_1	1_1_16_1
	229	ERR2533014	PRJEB12015	55	1839219	221904	38.4	15538	1	28	1	--	1	1	1	1	42	16	1	1	1_1_42_1	1_1_16_1
	230	ERR2533254	PRJEB12015	45	1840559	221839	38.4	15536	1	28	1	--	1	1	1	1	1	1	1	1	1_1_1_1	1_1_1_1
	231	ERR1515799	PRJEB12015	43	1801124	221913	38.4	15536	1	28	1	--	1	1	1	1	42	16	1	1	1_1_42_1	1_1_16_1
	232	ERR1515758	PRJEB12015	44	1801287	222075	38.4	15535	1	28	1	--	1	1	1	1	1	1	1	1	1_1_1_1	1_1_1_1
	233	ERR2533081	PRJEB12015	62	1803810	222083	38.4	15535	1	28	1	--	1	1	1	1	42	16	1	1	1_1_42_1	1_1_16_1
	234	ERR1515755	PRJEB12015	48	1801344	222075	38.4	15534	1	28	1	--	1	1	1	1	1	1	1	1	1_1_1_1	1_1_1_1
	235	ERR1515759	PRJEB12015	46	1801404	221895	38.4	15534	1	28	1	--	1	1	1	1	1	1	1	1	1_1_1_1	1_1_1_1
	236	ERR2533394	PRJEB12015	49	1801013	221246	38.4	15534	1	28	1	--	1	1	1	1	1	1	1	1	1_1_1_1	1_1_1_1
	237	ERR2533417	PRJEB12015	49	1800522	221904	38.4	15534	1	28	1	--	1	1	1	1	1	1	1	1	1_1_1_1	1_1_1_1
	238	ERR2533068	PRJEB12015	56	1800775	221245	38.4	15533	1	28	1	--	1	1	1	1	1	1	1	1	1_1_1_1	1_1_1_1
	239	ERR1515807	PRJEB12015	62	1834499	119191	38.4	15533	1	28	1	--	1	1	1	1	42	16	1	1	1_1_42_1	1_1_16_1
	240	ERR1515952	PRJEB12015	64	1843512	119191	38.4	15526	1	28	1	--	1	1	1	1	1	1	1	1	1_1_1_1	1_1_1_1
	241	ERR1515935	PRJEB12015	47	1801242	221245	38.4	15524	1	28	1	--	178	1	1	1	1	1	1	1	178_1_1_1	1_1_1_1
	242	ERR1515948	PRJEB12015	41	1800736	221245	38.4	15523	1	28	1	--	178	1	1	1	1	1	1	1	178_1_1_1	1_1_1_1
	243	ERR2533219	PRJEB12015	49	1801195	221904	38.4	15518	1	28	1	--	1	1	1	1	1	1	1	1	1_1_1_1	1_1_1_1
	244	ERR2533346	PRJEB12015	55	1802347	221658	38.4	15518	1	28	1	--	1	1	1	1	1	1	1	1	1_1_1_1	1_1_1_1
	245	ERR2533342	PRJEB12015	57	1801667	221246	38.4	15517	1	28	1	--	1	1	1	1	1	1	1	1	1_1_1_1	1_1_1_1
	246	ERR2533412	PRJEB12015	51	1843021	221245	38.4	15517	1	28	1	--	1	1	1	1	1	1	1	1	1_1_1_1	1_1_1_1
	247	ERR2533431	PRJEB12015	55	1801322	221246	38.4	15517	1	28	1	--	1	1	1	1	1	1	1	1	1_1_1_1	1_1_1_1
	248	ERR1515869	PRJEB12015	44	1801814	221904	38.4	15516	1	28	1	--	1	1	1	1	1	1	1	1	1_1_1_1	1_1_1_1
	249	ERR2533216	PRJEB12015	47	1801093	222316	38.4	15516	1	28	1	--	1	1	1	1	1	1	1	1	1_1_1_1	1_1_1_1
	250	ERR2533376	PRJEB12015	44	1801055	221904	38.4	15516	1	28	1	--	1	1	1	1	1	1	1	1	1_1_1_1	1_1_1_1
	251	ERR2533292	PRJEB12015	61	1801080	221048	38.4	15515	1	28	1	--	1	1	1	1	1	1	1	1	1_1_1_1	1_1_1_1
	252	ERR2533340	PRJEB12015	51	1801397	221086	38.4	15515	1	28	1	--	1	1	1	1	1	1	1	1	1_1_1_1	1_1_1_1
	253	ERR2533392	PRJEB12015	46	1800698	221048	38.4	15515	1	28	1	--	1	1	1	1	1	1	1	1	1_1_1_1	1_1_1_1
	254	ERR2533093	PRJEB12015	52	1801290	221246	38.4	15515	1	28	1	--	241	116	1	1	1	1	1	1	241_1_1_1	116_1_1_1
	255	ERR2533188	PRJEB12015	42	1800843	221904	38.4	15514	1	28	1	--	1	1	1	1	1	1	1	1	1_1_1_1	1_1_1_1
	256	ERR2533316	PRJEB12015	51	1801141	221246	38.4	15514	1	28	1	--	1	1	1	1	1	1	1	1	1_1_1_1	1_1_1_1
	257	ERR2396427	PRJEB12015	55	1800934	221904	38.4	15513	1	28	1	--	1	1	1	1	1	1	1	1	1_1_1_1	1_1_1_1
	258	ERR2533076	PRJEB12015	53	1801244	221246	38.4	15513	1	28	1	--	1	1	1	1	1	1	1	1	1_1_1_1	1_1_1_1
	259	ERR2533190	PRJEB12015	46	1801158	221904	38.4	15513	1	28	1	--	1	1	1	1	1	1	1	1	1_1_1_1	1_1_1_1
	260	ERR2533237	PRJEB12015	45	1800995	204233	38.4	15513	1	28	1	--	1	1	1	1	1	1	1	1	1_1_1_1	1_1_1_1
	261	ERR2533242	PRJEB12015	47	1801106	203710	38.4	15513	1	28	1	--	1	1	1	1	1	1	1	1	1_1_1_1	1_1_1_1
	262	ERR2533263	PRJEB12015	52	1762346	222906	38.4	15513	1	28	1	--	1	1	1	1	1	1	1	1	1_1_1_1	1_1_1_1
	263	ERR2533276	PRJEB12015	42	1800841	221899	38.4	15513	1	28	1	--	1	1	1	1	1	1	1	1	1_1_1_1	1_1_1_1
	264	ERR2533284	PRJEB12015	50	1801281	203710	38.4	15513	1	28	1	--	1	1	1	1	1	1	1	1	1_1_1_1	1_1_1_1
	265	ERR2533290	PRJEB12015	53	1801596	221639	38.4	15513	1	28	1	--	1	1	1	1	1	1	1	1	1_1_1_1	1_1_1_1
	266	ERR2533333	PRJEB12015	50	1801069	221115	38.4	15513	1	28	1	--	1	1	1	1	1	1	1	1	1_1_1_1	1_1_1_1
	267	ERR2533334	PRJEB12015	52	1802594	222241	38.4	15513	1	28	1	--	1	1	1	1	1	1	1	1	1_1_1_1	1_1_1_1
	268	ERR2533408	PRJEB12015	49	1800948	221246	38.4	15513	1	28	1	--	1	1	1	1	1	1	1	1	1_1_1_1	1_1_1_1
	269	ERR2533432	PRJEB12015	52	1801110	221246	38.4	15513	1	28	1	--	1	1	1	1	1	1	1	1	1_1_1_1	1_1_1_1
	270	ERR2533294	PRJEB12015	52	1801430	221246	38.4	15513	1	1138	1	--	1	1	1	1	1	1	1	1	1_1_1_1	1_1_1_1
	271	ERR2396434	PRJEB12015	41	1800512	221904	38.4	15512	1	28	1	--	1	1	1	1	1	1	1	1	1_1_1_1	1_1_1_1
	272	ERR2396442	PRJEB12015	48	1801308	221904	38.4	15512	1	28	1	--	1	1	1	1	1	1	1	1	1_1_1_1	1_1_1_1
	273	ERR2396451	PRJEB12015	40	1800460	221903	38.4	15512	1	28	1	--	1	1	1	1	1	1	1	1	1_1_1_1	1_1_1_1
	274	ERR2396455	PRJEB12015	49	1801266	221904	38.4	15512	1	28	1	--	1	1	1	1	1	1	1	1	1_1_1_1	1_1_1_1
	275	ERR2396463	PRJEB12015	41	1800762	221904	38.4	15512	1	28	1	--	1	1	1	1	1	1	1	1	1_1_1_1	1_1_1_1
	276	ERR2533198	PRJEB12015	47	1800484	221904	38.4	15512	1	28	1	--	1	1	1	1	1	1	1	1	1_1_1_1	1_1_1_1
	277	ERR2533271	PRJEB12015	43	1801720	222899	38.4	15512	1	28	1	--	1	1	1	1	1	1	1	1	1_1_1_1	1_1_1_1
	278	ERR2533281	PRJEB12015	57	1801691	221246	38.4	15512	1	28	1	--	1	1	1	1	1	1	1	1	1_1_1_1	1_1_1_1
	279	ERR2533291	PRJEB12015	49	1801137	221246	38.4	15512	1	28	1	--	1	1	1	1	1	1	1	1	1_1_1_1	1_1_1_1
	280	ERR2533306	PRJEB12015	50	1801341	221246	38.4	15512	1	28	1	--	1	1	1	1	1	1	1	1	1_1_1_1	1_1_1_1
	281	ERR2533309	PRJEB12015	47	1800989	221246	38.4	15512	1	28	1	--	1	1	1	1	1	1	1	1	1_1_1_1	1_1_1_1
	282	ERR2533354	PRJEB12015	53	1801089	221248	38.4	15512	1	28	1	--	1	1	1	1	1	1	1	1	1_1_1_1	1_1_1_1
	283	ERR2533418	PRJEB12015	54	1801398	221250	38.4	15512	1	28	1	--	1	1	1	1	1	1	1	1	1_1_1_1	1_1_1_1
	284	ERR2533429	PRJEB12015	49	1800827	221255	38.4	15512	1	28	1	--	1	1	1	1	1	1	1	1	1_1_1_1	1_1_1_1
	285	ERR2396441	PRJEB12015	45	1801169	221904	38.4	15512	1	785	1	--	1	1	1	1	1	1	1	1	1_1_1_1	1_1_1_1
	286	ERR2533421	PRJEB12015	49	1800974	221246	38.4	15512	1	1138	1	--	1	1	1	1	1	1	1	1	1_1_1_1	1_1_1_1
	287	ERR2533201	PRJEB12015	44	1800771	221904	38.4	15512	1	28~	1	--	1	1	1	1	1	1	1	1	1_1_1_1	1_1_1_1
	288	ERR2396430	PRJEB12015	41	1800575	221904	38.4	15511	1	28	1	--	1	1	1	1	1	1	1	1	1_1_1_1	1_1_1_1
	289	ERR2396447	PRJEB12015	44	1800740	221903	38.4	15511	1	28	1	--	1	1	1	1	1	1	1	1	1_1_1_1	1_1_1_1
	290	ERR2533004	PRJEB12015	50	1801335	221904	38.4	15511	1	28	1	--	1	1	1	1	1	1	1	1	1_1_1_1	1_1_1_1
	291	ERR2533189	PRJEB12015	44	1800849	221904	38.4	15511	1	28	1	--	1	1	1	1	1	1	1	1	1_1_1_1	1_1_1_1
	292	ERR2533204	PRJEB12015	49	1838107	221904	38.4	15511	1	28	1	--	1	1	1	1	1	1	1	1	1_1_1_1	1_1_1_1
	293	ERR2533222	PRJEB12015	54	1801337	203710	38.4	15511	1	28	1	--	1	1	1	1	1	1	1	1	1_1_1_1	1_1_1_1
	294	ERR2533230	PRJEB12015	44	1800795	221246	38.4	15511	1	28	1	--	1	1	1	1	1	1	1	1	1_1_1_1	1_1_1_1
	295	ERR2533264	PRJEB12015	42	1800967	221904	38.4	15511	1	28	1	--	1	1	1	1	1	1	1	1	1_1_1_1	1_1_1_1
	296	ERR2533267	PRJEB12015	43	1800744	221904	38.4	15511	1	28	1	--	1	1	1	1	1	1	1	1	1_1_1_1	1_1_1_1
	297	ERR2533275	PRJEB12015	40	1801763	222899	38.4	15511	1	28	1	--	1	1	1	1	1	1	1	1	1_1_1_1	1_1_1_1
	298	ERR2533319	PRJEB12015	49	1802122	222248	38.4	15511	1	28	1	--	1	1	1	1	1	1	1	1	1_1_1_1	1_1_1_1
	299	ERR2533323	PRJEB12015	50	1801103	221246	38.4	15511	1	28	1	--	1	1	1	1	1	1	1	1	1_1_1_1	1_1_1_1
	300	ERR2533327	PRJEB12015	51	1801402	221246	38.4	15511	1	28	1	--	1	1	1	1	1	1	1	1	1_1_1_1	1_1_1_1
	301	ERR2533381	PRJEB12015	64	1840487	181204	38.4	15511	1	28	1	--	1	1	1	1	1	1	1	1	1_1_1_1	1_1_1_1
	302	ERR2533422	PRJEB12015	56	1800851	221246	38.4	15511	1	28	1	--	1	1	1	1	1	1	1	1	1_1_1_1	1_1_1_1
	303	ERR2533279	PRJEB12015	42	1800714	221904	38.4	15511	1	1138	1	--	1	1	1	1	1	1	1	1	1_1_1_1	1_1_1_1
	304	ERR2533087	PRJEB12015	49	1801799	221244	38.4	15511	1	28	1	--	261	1	1	1	1	1	1	1	261_1_1_1	1_1_1_1
	305	ERR2533106	PRJEB12015	47	1801523	221244	38.4	15511	1	28	1	--	261	1	1	1	1	1	1	1	261_1_1_1	1_1_1_1
	306	ERR2396413	PRJEB12015	51	1801172	221904	38.4	15510	1	28	1	--	1	1	1	1	1	1	1	1	1_1_1_1	1_1_1_1
	307	ERR2396448	PRJEB12015	42	1800630	221904	38.4	15510	1	28	1	--	1	1	1	1	1	1	1	1	1_1_1_1	1_1_1_1
	308	ERR2396454	PRJEB12015	45	1800908	221904	38.4	15510	1	28	1	--	1	1	1	1	1	1	1	1	1_1_1_1	1_1_1_1
	309	ERR2396459	PRJEB12015	46	1800850	221904	38.4	15510	1	28	1	--	1	1	1	1	1	1	1	1	1_1_1_1	1_1_1_1
	310	ERR2396461	PRJEB12015	47	1849089	221904	38.3	15510	1	28	1	--	1	1	1	1	1	1	1	1	1_1_1_1	1_1_1_1
	311	ERR2396462	PRJEB12015	44	1801319	221904	38.4	15510	1	28	1	--	1	1	1	1	1	1	1	1	1_1_1_1	1_1_1_1
	312	ERR2533086	PRJEB12015	51	1801150	221246	38.4	15510	1	28	1	--	1	1	1	1	1	1	1	1	1_1_1_1	1_1_1_1
	313	ERR2533235	PRJEB12015	51	1800547	221706	38.4	15510	1	28	1	--	1	1	1	1	1	1	1	1	1_1_1_1	1_1_1_1
	314	ERR2533266	PRJEB12015	45	1801076	221904	38.4	15510	1	28	1	--	1	1	1	1	1	1	1	1	1_1_1_1	1_1_1_1
	315	ERR2533273	PRJEB12015	44	1800917	221904	38.4	15510	1	28	1	--	1	1	1	1	1	1	1	1	1_1_1_1	1_1_1_1
	316	ERR2533301	PRJEB12015	61	1801273	204233	38.4	15510	1	28	1	--	1	1	1	1	1	1	1	1	1_1_1_1	1_1_1_1
	317	ERR2533308	PRJEB12015	64	1801296	204222	38.4	15510	1	28	1	--	1	1	1	1	1	1	1	1	1_1_1_1	1_1_1_1
	318	ERR2533321	PRJEB12015	52	1801068	221246	38.4	15510	1	28	1	--	1	1	1	1	1	1	1	1	1_1_1_1	1_1_1_1
	319	ERR2533363	PRJEB12015	50	1801699	221246	38.4	15510	1	28	1	--	1	1	1	1	1	1	1	1	1_1_1_1	1_1_1_1
	320	ERR2533380	PRJEB12015	58	1841441	221246	38.4	15510	1	28	1	--	1	1	1	1	1	1	1	1	1_1_1_1	1_1_1_1
	321	ERR2533386	PRJEB12015	51	1801297	221246	38.4	15510	1	28	1	--	1	1	1	1	1	1	1	1	1_1_1_1	1_1_1_1
	322	ERR2533398	PRJEB12015	53	1801553	221246	38.4	15510	1	28	1	--	1	1	1	1	1	1	1	1	1_1_1_1	1_1_1_1
	323	ERR2533420	PRJEB12015	50	1842595	221246	38.4	15510	1	28	1	--	1	1	1	1	1	1	1	1	1_1_1_1	1_1_1_1
	324	ERR2533440	PRJEB12015	55	1801345	204222	38.4	15510	1	28	1	--	1	1	1	1	1	1	1	1	1_1_1_1	1_1_1_1
	325	ERR2533313	PRJEB12015	53	1801407	221246	38.4	15510	1	28~	1	--	1	1	1	1	1	1	1	1	1_1_1_1	1_1_1_1
	326	ERR2533238	PRJEB12015	44	1800874	221904	38.4	15510	1	28	1	--	1	1	1	1	1	1	350	150	1_1_1_350	1_1_1_150
	327	ERR1515980	PRJEB12015	40	1800969	221904	38.4	15509	1	28	1	--	1	1	1	1	1	1	1	1	1_1_1_1	1_1_1_1
	328	ERR2396428	PRJEB12015	48	1800723	221245	38.4	15509	1	28	1	--	1	1	1	1	1	1	1	1	1_1_1_1	1_1_1_1
	329	ERR2396445	PRJEB12015	43	1800583	221904	38.4	15509	1	28	1	--	1	1	1	1	1	1	1	1	1_1_1_1	1_1_1_1
	330	ERR2396458	PRJEB12015	46	1800787	221904	38.4	15509	1	28	1	--	1	1	1	1	1	1	1	1	1_1_1_1	1_1_1_1
	331	ERR2533010	PRJEB12015	47	1801210	221904	38.4	15509	1	28	1	--	1	1	1	1	1	1	1	1	1_1_1_1	1_1_1_1
	332	ERR2533100	PRJEB12015	63	1805525	114699	38.4	15509	1	28	1	--	1	1	1	1	1	1	1	1	1_1_1_1	1_1_1_1
	333	ERR2533155	PRJEB12015	50	1800592	221904	38.4	15509	1	28	1	--	1	1	1	1	1	1	1	1	1_1_1_1	1_1_1_1
	334	ERR2533186	PRJEB12015	47	1801093	221904	38.4	15509	1	28	1	--	1	1	1	1	1	1	1	1	1_1_1_1	1_1_1_1
	335	ERR2533207	PRJEB12015	53	1840982	221904	38.4	15509	1	28	1	--	1	1	1	1	1	1	1	1	1_1_1_1	1_1_1_1
	336	ERR2533231	PRJEB12015	47	1801052	221904	38.4	15509	1	28	1	--	1	1	1	1	1	1	1	1	1_1_1_1	1_1_1_1
	337	ERR2533248	PRJEB12015	44	1800943	221904	38.4	15509	1	28	1	--	1	1	1	1	1	1	1	1	1_1_1_1	1_1_1_1
	338	ERR2533250	PRJEB12015	42	1800765	221904	38.4	15509	1	28	1	--	1	1	1	1	1	1	1	1	1_1_1_1	1_1_1_1
	339	ERR2533253	PRJEB12015	48	1801354	221904	38.4	15509	1	28	1	--	1	1	1	1	1	1	1	1	1_1_1_1	1_1_1_1
	340	ERR2533265	PRJEB12015	37	1800475	221914	38.4	15509	1	28	1	--	1	1	1	1	1	1	1	1	1_1_1_1	1_1_1_1
	341	ERR2533287	PRJEB12015	57	1801156	221246	38.4	15509	1	28	1	--	1	1	1	1	1	1	1	1	1_1_1_1	1_1_1_1
	342	ERR2533289	PRJEB12015	55	1801522	221246	38.4	15509	1	28	1	--	1	1	1	1	1	1	1	1	1_1_1_1	1_1_1_1
	343	ERR2533295	PRJEB12015	48	1801015	221230	38.4	15509	1	28	1	--	1	1	1	1	1	1	1	1	1_1_1_1	1_1_1_1
	344	ERR2533357	PRJEB12015	59	1801746	221259	38.4	15509	1	28	1	--	1	1	1	1	1	1	1	1	1_1_1_1	1_1_1_1
	345	ERR2533362	PRJEB12015	51	1801039	221247	38.4	15509	1	28	1	--	1	1	1	1	1	1	1	1	1_1_1_1	1_1_1_1
	346	ERR2533364	PRJEB12015	56	1800764	204233	38.4	15509	1	28	1	--	1	1	1	1	1	1	1	1	1_1_1_1	1_1_1_1
	347	ERR2533372	PRJEB12015	49	1800937	221246	38.4	15509	1	28	1	--	1	1	1	1	1	1	1	1	1_1_1_1	1_1_1_1
	348	ERR2533395	PRJEB12015	51	1801073	221246	38.4	15509	1	28	1	--	1	1	1	1	1	1	1	1	1_1_1_1	1_1_1_1
	349	ERR2533411	PRJEB12015	61	1801437	204233	38.4	15509	1	28	1	--	1	1	1	1	1	1	1	1	1_1_1_1	1_1_1_1
	350	ERR2533425	PRJEB12015	53	1801253	221246	38.4	15509	1	28	1	--	1	1	1	1	1	1	1	1	1_1_1_1	1_1_1_1
	351	ERR2533428	PRJEB12015	56	1801494	221260	38.4	15509	1	28	1	--	1	1	1	1	1	1	1	1	1_1_1_1	1_1_1_1
	352	ERR2533430	PRJEB12015	52	1801210	221246	38.4	15509	1	28	1	--	1	1	1	1	1	1	1	1	1_1_1_1	1_1_1_1
	353	ERR2533434	PRJEB12015	48	1801828	222248	38.4	15509	1	28	1	--	1	1	1	1	1	1	1	1	1_1_1_1	1_1_1_1
	354	ERR2533352	PRJEB12015	62	1840567	221246	38.4	15509	1	1138	1	--	1	1	1	1	1	1	1	1	1_1_1_1	1_1_1_1
	355	ERR2533390	PRJEB12015	57	1838331	221250	38.4	15509	1	28	1	--	1	1	151	1	1	1	1	1	1_151_1_1	1_1_1_1
	356	ERR1515485	PRJEB12015	40	1800644	222084	38.4	15508	1	28	1	--	1	1	1	1	1	1	1	1	1_1_1_1	1_1_1_1
	357	ERR1515996	PRJEB12015	35	1800293	221904	38.4	15508	1	28	1	--	1	1	1	1	1	1	1	1	1_1_1_1	1_1_1_1
	358	ERR1516009	PRJEB12015	39	1800463	221904	38.4	15508	1	28	1	--	1	1	1	1	1	1	1	1	1_1_1_1	1_1_1_1
	359	ERR1516027	PRJEB12015	35	1800293	221904	38.4	15508	1	28	1	--	1	1	1	1	1	1	1	1	1_1_1_1	1_1_1_1
	360	ERR1516045	PRJEB12015	38	1800609	221904	38.4	15508	1	28	1	--	1	1	1	1	1	1	1	1	1_1_1_1	1_1_1_1
	361	ERR2396425	PRJEB12015	50	1801104	221904	38.4	15508	1	28	1	--	1	1	1	1	1	1	1	1	1_1_1_1	1_1_1_1
	362	ERR2396429	PRJEB12015	44	1800810	221881	38.4	15508	1	28	1	--	1	1	1	1	1	1	1	1	1_1_1_1	1_1_1_1
	363	ERR2396443	PRJEB12015	44	1800683	221904	38.4	15508	1	28	1	--	1	1	1	1	1	1	1	1	1_1_1_1	1_1_1_1
	364	ERR2396456	PRJEB12015	39	1800538	221245	38.4	15508	1	28	1	--	1	1	1	1	1	1	1	1	1_1_1_1	1_1_1_1
	365	ERR2533016	PRJEB12015	46	1801367	221904	38.4	15508	1	28	1	--	1	1	1	1	1	1	1	1	1_1_1_1	1_1_1_1
	366	ERR2533026	PRJEB12015	56	1803164	221904	38.4	15508	1	28	1	--	1	1	1	1	1	1	1	1	1_1_1_1	1_1_1_1
	367	ERR2533033	PRJEB12015	49	1801583	221904	38.4	15508	1	28	1	--	1	1	1	1	1	1	1	1	1_1_1_1	1_1_1_1
	368	ERR2533062	PRJEB12015	50	1800948	221904	38.4	15508	1	28	1	--	1	1	1	1	1	1	1	1	1_1_1_1	1_1_1_1
	369	ERR2533098	PRJEB12015	50	1801512	221245	38.4	15508	1	28	1	--	1	1	1	1	1	1	1	1	1_1_1_1	1_1_1_1
	370	ERR2533103	PRJEB12015	54	1801177	221246	38.4	15508	1	28	1	--	1	1	1	1	1	1	1	1	1_1_1_1	1_1_1_1
	371	ERR2533115	PRJEB12015	50	1801385	221246	38.4	15508	1	28	1	--	1	1	1	1	1	1	1	1	1_1_1_1	1_1_1_1
	372	ERR2533179	PRJEB12015	47	1800468	221904	38.4	15508	1	28	1	--	1	1	1	1	1	1	1	1	1_1_1_1	1_1_1_1
	373	ERR2533209	PRJEB12015	51	1840146	221904	38.4	15508	1	28	1	--	1	1	1	1	1	1	1	1	1_1_1_1	1_1_1_1
	374	ERR2533217	PRJEB12015	50	1801212	221773	38.4	15508	1	28	1	--	1	1	1	1	1	1	1	1	1_1_1_1	1_1_1_1
	375	ERR2533223	PRJEB12015	47	1801081	221905	38.4	15508	1	28	1	--	1	1	1	1	1	1	1	1	1_1_1_1	1_1_1_1
	376	ERR2533239	PRJEB12015	54	1839566	221904	38.4	15508	1	28	1	--	1	1	1	1	1	1	1	1	1_1_1_1	1_1_1_1
	377	ERR2533256	PRJEB12015	48	1801150	221904	38.4	15508	1	28	1	--	1	1	1	1	1	1	1	1	1_1_1_1	1_1_1_1
	378	ERR2533280	PRJEB12015	44	1801003	222093	38.4	15508	1	28	1	--	1	1	1	1	1	1	1	1	1_1_1_1	1_1_1_1
	379	ERR2533288	PRJEB12015	59	1802692	221241	38.4	15508	1	28	1	--	1	1	1	1	1	1	1	1	1_1_1_1	1_1_1_1
	380	ERR2533302	PRJEB12015	55	1800884	221245	38.4	15508	1	28	1	--	1	1	1	1	1	1	1	1	1_1_1_1	1_1_1_1
	381	ERR2533305	PRJEB12015	48	1800951	221246	38.4	15508	1	28	1	--	1	1	1	1	1	1	1	1	1_1_1_1	1_1_1_1
	382	ERR2533314	PRJEB12015	57	1840381	221246	38.4	15508	1	28	1	--	1	1	1	1	1	1	1	1	1_1_1_1	1_1_1_1
	383	ERR2533331	PRJEB12015	63	1801290	181204	38.4	15508	1	28	1	--	1	1	1	1	1	1	1	1	1_1_1_1	1_1_1_1
	384	ERR2533343	PRJEB12015	51	1801000	221246	38.4	15508	1	28	1	--	1	1	1	1	1	1	1	1	1_1_1_1	1_1_1_1
	385	ERR2533347	PRJEB12015	52	1801262	221246	38.4	15508	1	28	1	--	1	1	1	1	1	1	1	1	1_1_1_1	1_1_1_1
	386	ERR2533348	PRJEB12015	52	1801396	221246	38.4	15508	1	28	1	--	1	1	1	1	1	1	1	1	1_1_1_1	1_1_1_1
	387	ERR2533353	PRJEB12015	53	1801208	221246	38.4	15508	1	28	1	--	1	1	1	1	1	1	1	1	1_1_1_1	1_1_1_1
	388	ERR2533356	PRJEB12015	52	1801384	221245	38.4	15508	1	28	1	--	1	1	1	1	1	1	1	1	1_1_1_1	1_1_1_1
	389	ERR2533373	PRJEB12015	54	1801506	221243	38.4	15508	1	28	1	--	1	1	1	1	1	1	1	1	1_1_1_1	1_1_1_1
	390	ERR2533375	PRJEB12015	62	1801356	204232	38.4	15508	1	28	1	--	1	1	1	1	1	1	1	1	1_1_1_1	1_1_1_1
	391	ERR2533377	PRJEB12015	51	1801214	221246	38.4	15508	1	28	1	--	1	1	1	1	1	1	1	1	1_1_1_1	1_1_1_1
	392	ERR2533383	PRJEB12015	55	1801422	221223	38.4	15508	1	28	1	--	1	1	1	1	1	1	1	1	1_1_1_1	1_1_1_1
	393	ERR2533384	PRJEB12015	53	1801168	221246	38.4	15508	1	28	1	--	1	1	1	1	1	1	1	1	1_1_1_1	1_1_1_1
	394	ERR2533389	PRJEB12015	51	1800680	221245	38.4	15508	1	28	1	--	1	1	1	1	1	1	1	1	1_1_1_1	1_1_1_1
	395	ERR2533396	PRJEB12015	50	1800971	221246	38.4	15508	1	28	1	--	1	1	1	1	1	1	1	1	1_1_1_1	1_1_1_1
	396	ERR2533401	PRJEB12015	54	1801387	221246	38.4	15508	1	28	1	--	1	1	1	1	1	1	1	1	1_1_1_1	1_1_1_1
	397	ERR2533435	PRJEB12015	55	1760951	221246	38.4	15508	1	28	1	--	1	1	1	1	1	1	1	1	1_1_1_1	1_1_1_1
	398	ERR2533436	PRJEB12015	54	1800623	221246	38.4	15508	1	28	1	--	1	1	1	1	1	1	1	1	1_1_1_1	1_1_1_1
	399	ERR1515861	PRJEB12015	46	1801272	221904	38.4	15508	1	28	1	--	1	1	1	1	1	1	120	1	1_1_1_120	1_1_1_1
	400	ERR1515976	PRJEB12015	40	1801273	221904	38.4	15508	1	28	1	--	178	1	1	1	1	1	1	1	178_1_1_1	1_1_1_1
	401	ERR1515946	PRJEB12015	39	1800761	221904	38.4	15507	1	28	1	--	1	1	1	1	1	1	1	1	1_1_1_1	1_1_1_1
	402	ERR1515982	PRJEB12015	40	1800914	221904	38.4	15507	1	28	1	--	1	1	1	1	1	1	1	1	1_1_1_1	1_1_1_1
	403	ERR2396420	PRJEB12015	36	1800286	221904	38.4	15507	1	28	1	--	1	1	1	1	1	1	1	1	1_1_1_1	1_1_1_1
	404	ERR2396422	PRJEB12015	40	1800435	221904	38.4	15507	1	28	1	--	1	1	1	1	1	1	1	1	1_1_1_1	1_1_1_1
	405	ERR2396452	PRJEB12015	46	1800996	221874	38.4	15507	1	28	1	--	1	1	1	1	1	1	1	1	1_1_1_1	1_1_1_1
	406	ERR2396453	PRJEB12015	143	1821709	188506	38.4	15507	1	28	1	--	1	1	1	1	1	1	1	1	1_1_1_1	1_1_1_1
	407	ERR2533013	PRJEB12015	45	1801471	221904	38.4	15507	1	28	1	--	1	1	1	1	1	1	1	1	1_1_1_1	1_1_1_1
	408	ERR2533032	PRJEB12015	45	1801223	221904	38.4	15507	1	28	1	--	1	1	1	1	1	1	1	1	1_1_1_1	1_1_1_1
	409	ERR2533034	PRJEB12015	49	1801470	221904	38.4	15507	1	28	1	--	1	1	1	1	1	1	1	1	1_1_1_1	1_1_1_1
	410	ERR2533039	PRJEB12015	49	1801072	221246	38.4	15507	1	28	1	--	1	1	1	1	1	1	1	1	1_1_1_1	1_1_1_1
	411	ERR2533054	PRJEB12015	47	1801010	221246	38.4	15507	1	28	1	--	1	1	1	1	1	1	1	1	1_1_1_1	1_1_1_1
	412	ERR2533091	PRJEB12015	55	1801775	221246	38.4	15507	1	28	1	--	1	1	1	1	1	1	1	1	1_1_1_1	1_1_1_1
	413	ERR2533104	PRJEB12015	356	1880394	221246	38.9	15507	1	28	1	--	1	1	1	1	1	1	1	1	1_1_1_1	1_1_1_1
	414	ERR2533127	PRJEB12015	49	1801229	221904	38.4	15507	1	28	1	--	1	1	1	1	1	1	1	1	1_1_1_1	1_1_1_1
	415	ERR2533149	PRJEB12015	43	1800739	221904	38.4	15507	1	28	1	--	1	1	1	1	1	1	1	1	1_1_1_1	1_1_1_1
	416	ERR2533154	PRJEB12015	53	1801574	221904	38.4	15507	1	28	1	--	1	1	1	1	1	1	1	1	1_1_1_1	1_1_1_1
	417	ERR2533175	PRJEB12015	46	1801101	221904	38.4	15507	1	28	1	--	1	1	1	1	1	1	1	1	1_1_1_1	1_1_1_1
	418	ERR2533191	PRJEB12015	42	1800769	221904	38.4	15507	1	28	1	--	1	1	1	1	1	1	1	1	1_1_1_1	1_1_1_1
	419	ERR2533208	PRJEB12015	47	1800500	221773	38.4	15507	1	28	1	--	1	1	1	1	1	1	1	1	1_1_1_1	1_1_1_1
	420	ERR2533210	PRJEB12015	38	1800540	221904	38.4	15507	1	28	1	--	1	1	1	1	1	1	1	1	1_1_1_1	1_1_1_1
	421	ERR2533220	PRJEB12015	41	1800577	221904	38.4	15507	1	28	1	--	1	1	1	1	1	1	1	1	1_1_1_1	1_1_1_1
	422	ERR2533224	PRJEB12015	45	1800987	221904	38.4	15507	1	28	1	--	1	1	1	1	1	1	1	1	1_1_1_1	1_1_1_1
	423	ERR2533227	PRJEB12015	51	1800834	221910	38.4	15507	1	28	1	--	1	1	1	1	1	1	1	1	1_1_1_1	1_1_1_1
	424	ERR2533260	PRJEB12015	46	1800771	221904	38.4	15507	1	28	1	--	1	1	1	1	1	1	1	1	1_1_1_1	1_1_1_1
	425	ERR2533282	PRJEB12015	51	1801605	221246	38.4	15507	1	28	1	--	1	1	1	1	1	1	1	1	1_1_1_1	1_1_1_1
	426	ERR2533296	PRJEB12015	66	1801158	221246	38.4	15507	1	28	1	--	1	1	1	1	1	1	1	1	1_1_1_1	1_1_1_1
	427	ERR2533310	PRJEB12015	64	1801310	221246	38.4	15507	1	28	1	--	1	1	1	1	1	1	1	1	1_1_1_1	1_1_1_1
	428	ERR2533324	PRJEB12015	59	1839127	221245	38.4	15507	1	28	1	--	1	1	1	1	1	1	1	1	1_1_1_1	1_1_1_1
	429	ERR2533326	PRJEB12015	58	1801100	221246	38.4	15507	1	28	1	--	1	1	1	1	1	1	1	1	1_1_1_1	1_1_1_1
	430	ERR2533335	PRJEB12015	60	1841328	221246	38.4	15507	1	28	1	--	1	1	1	1	1	1	1	1	1_1_1_1	1_1_1_1
	431	ERR2533350	PRJEB12015	50	1800973	221246	38.4	15507	1	28	1	--	1	1	1	1	1	1	1	1	1_1_1_1	1_1_1_1
	432	ERR2533355	PRJEB12015	59	1842734	204222	38.4	15507	1	28	1	--	1	1	1	1	1	1	1	1	1_1_1_1	1_1_1_1
	433	ERR2533368	PRJEB12015	60	1801095	221147	38.4	15507	1	28	1	--	1	1	1	1	1	1	1	1	1_1_1_1	1_1_1_1
	434	ERR2533371	PRJEB12015	52	1801272	221247	38.4	15507	1	28	1	--	1	1	1	1	1	1	1	1	1_1_1_1	1_1_1_1
	435	ERR2533391	PRJEB12015	47	1800842	221246	38.4	15507	1	28	1	--	1	1	1	1	1	1	1	1	1_1_1_1	1_1_1_1
	436	ERR2533393	PRJEB12015	53	1801497	221246	38.4	15507	1	28	1	--	1	1	1	1	1	1	1	1	1_1_1_1	1_1_1_1
	437	ERR2533397	PRJEB12015	54	1801519	221246	38.4	15507	1	28	1	--	1	1	1	1	1	1	1	1	1_1_1_1	1_1_1_1
	438	ERR2533414	PRJEB12015	48	1800834	221246	38.4	15507	1	28	1	--	1	1	1	1	1	1	1	1	1_1_1_1	1_1_1_1
	439	ERR2533419	PRJEB12015	50	1801006	221246	38.4	15507	1	28	1	--	1	1	1	1	1	1	1	1	1_1_1_1	1_1_1_1
	440	ERR1515490	PRJEB12015	42	1800779	222085	38.4	15506	1	28	1	--	1	1	1	1	1	1	1	1	1_1_1_1	1_1_1_1
	441	ERR1515930	PRJEB12015	42	1800786	221904	38.4	15506	1	28	1	--	1	1	1	1	1	1	1	1	1_1_1_1	1_1_1_1
	442	ERR1515962	PRJEB12015	49	1839681	119191	38.4	15506	1	28	1	--	1	1	1	1	1	1	1	1	1_1_1_1	1_1_1_1
	443	ERR1515967	PRJEB12015	398	1931597	221904	39.3	15506	1	28	1	--	1	1	1	1	1	1	1	1	1_1_1_1	1_1_1_1
	444	ERR1515979	PRJEB12015	42	1801290	221903	38.4	15506	1	28	1	--	1	1	1	1	1	1	1	1	1_1_1_1	1_1_1_1
	445	ERR1516014	PRJEB12015	53	1837617	114699	38.4	15506	1	28	1	--	1	1	1	1	1	1	1	1	1_1_1_1	1_1_1_1
	446	ERR1516041	PRJEB12015	38	1801170	221904	38.4	15506	1	28	1	--	1	1	1	1	1	1	1	1	1_1_1_1	1_1_1_1
	447	ERR1516058	PRJEB12015	36	1800528	221904	38.4	15506	1	28	1	--	1	1	1	1	1	1	1	1	1_1_1_1	1_1_1_1
	448	ERR2396423	PRJEB12015	51	1802839	221904	38.4	15506	1	28	1	--	1	1	1	1	1	1	1	1	1_1_1_1	1_1_1_1
	449	ERR2396424	PRJEB12015	53	1800734	221904	38.4	15506	1	28	1	--	1	1	1	1	1	1	1	1	1_1_1_1	1_1_1_1
	450	ERR2532994	PRJEB12015	54	1802112	221904	38.4	15506	1	28	1	--	1	1	1	1	1	1	1	1	1_1_1_1	1_1_1_1
	451	ERR2533006	PRJEB12015	41	1800264	221904	38.4	15506	1	28	1	--	1	1	1	1	1	1	1	1	1_1_1_1	1_1_1_1
	452	ERR2533020	PRJEB12015	51	1801536	221904	38.4	15506	1	28	1	--	1	1	1	1	1	1	1	1	1_1_1_1	1_1_1_1
	453	ERR2533025	PRJEB12015	42	1801066	221904	38.4	15506	1	28	1	--	1	1	1	1	1	1	1	1	1_1_1_1	1_1_1_1
	454	ERR2533085	PRJEB12015	58	1801726	221246	38.4	15506	1	28	1	--	1	1	1	1	1	1	1	1	1_1_1_1	1_1_1_1
	455	ERR2533097	PRJEB12015	59	1837641	221246	38.4	15506	1	28	1	--	1	1	1	1	1	1	1	1	1_1_1_1	1_1_1_1
	456	ERR2533162	PRJEB12015	39	1800598	221904	38.4	15506	1	28	1	--	1	1	1	1	1	1	1	1	1_1_1_1	1_1_1_1
	457	ERR2533164	PRJEB12015	38	1800351	221904	38.4	15506	1	28	1	--	1	1	1	1	1	1	1	1	1_1_1_1	1_1_1_1
	458	ERR2533187	PRJEB12015	42	1760121	221904	38.3	15506	1	28	1	--	1	1	1	1	1	1	1	1	1_1_1_1	1_1_1_1
	459	ERR2533202	PRJEB12015	46	1801044	221904	38.4	15506	1	28	1	--	1	1	1	1	1	1	1	1	1_1_1_1	1_1_1_1
	460	ERR2533213	PRJEB12015	41	1799749	221904	38.4	15506	1	28	1	--	1	1	1	1	1	1	1	1	1_1_1_1	1_1_1_1
	461	ERR2533226	PRJEB12015	52	1801859	222900	38.4	15506	1	28	1	--	1	1	1	1	1	1	1	1	1_1_1_1	1_1_1_1
	462	ERR2533228	PRJEB12015	44	1800877	221904	38.4	15506	1	28	1	--	1	1	1	1	1	1	1	1	1_1_1_1	1_1_1_1
	463	ERR2533233	PRJEB12015	46	1801083	221904	38.4	15506	1	28	1	--	1	1	1	1	1	1	1	1	1_1_1_1	1_1_1_1
	464	ERR2533234	PRJEB12015	54	1837444	221904	38.4	15506	1	28	1	--	1	1	1	1	1	1	1	1	1_1_1_1	1_1_1_1
	465	ERR2533236	PRJEB12015	46	1800556	222112	38.4	15506	1	28	1	--	1	1	1	1	1	1	1	1	1_1_1_1	1_1_1_1
	466	ERR2533240	PRJEB12015	45	1801040	221904	38.4	15506	1	28	1	--	1	1	1	1	1	1	1	1	1_1_1_1	1_1_1_1
	467	ERR2533258	PRJEB12015	49	1864930	221905	38.1	15506	1	28	1	--	1	1	1	1	1	1	1	1	1_1_1_1	1_1_1_1
	468	ERR2533274	PRJEB12015	45	1800916	221904	38.4	15506	1	28	1	--	1	1	1	1	1	1	1	1	1_1_1_1	1_1_1_1
	469	ERR2533278	PRJEB12015	44	1802026	222906	38.4	15506	1	28	1	--	1	1	1	1	1	1	1	1	1_1_1_1	1_1_1_1
	470	ERR2533283	PRJEB12015	63	1801428	221246	38.4	15506	1	28	1	--	1	1	1	1	1	1	1	1	1_1_1_1	1_1_1_1
	471	ERR2533307	PRJEB12015	49	1801487	221213	38.4	15506	1	28	1	--	1	1	1	1	1	1	1	1	1_1_1_1	1_1_1_1
	472	ERR2533312	PRJEB12015	56	1801541	221245	38.4	15506	1	28	1	--	1	1	1	1	1	1	1	1	1_1_1_1	1_1_1_1
	473	ERR2533315	PRJEB12015	55	1801536	221247	38.4	15506	1	28	1	--	1	1	1	1	1	1	1	1	1_1_1_1	1_1_1_1
	474	ERR2533330	PRJEB12015	48	1801033	221213	38.4	15506	1	28	1	--	1	1	1	1	1	1	1	1	1_1_1_1	1_1_1_1
	475	ERR2533339	PRJEB12015	52	1801395	221225	38.4	15506	1	28	1	--	1	1	1	1	1	1	1	1	1_1_1_1	1_1_1_1
	476	ERR2533358	PRJEB12015	56	1762982	204233	38.4	15506	1	28	1	--	1	1	1	1	1	1	1	1	1_1_1_1	1_1_1_1
	477	ERR2533382	PRJEB12015	52	1801307	221250	38.4	15506	1	28	1	--	1	1	1	1	1	1	1	1	1_1_1_1	1_1_1_1
	478	ERR2533388	PRJEB12015	58	1842860	204222	38.4	15506	1	28	1	--	1	1	1	1	1	1	1	1	1_1_1_1	1_1_1_1
	479	ERR2533415	PRJEB12015	63	1801353	221246	38.4	15506	1	28	1	--	1	1	1	1	1	1	1	1	1_1_1_1	1_1_1_1
	480	ERR2533433	PRJEB12015	61	1802102	221260	38.4	15506	1	28	1	--	1	1	1	1	1	1	1	1	1_1_1_1	1_1_1_1
	481	ERR1515525	PRJEB12015	38	1800457	221904	38.4	15505	1	28	1	--	1	1	1	1	1	1	1	1	1_1_1_1	1_1_1_1
	482	ERR1515991	PRJEB12015	39	1800724	221904	38.4	15505	1	28	1	--	1	1	1	1	1	1	1	1	1_1_1_1	1_1_1_1
	483	ERR1515994	PRJEB12015	37	1800389	221904	38.4	15505	1	28	1	--	1	1	1	1	1	1	1	1	1_1_1_1	1_1_1_1
	484	ERR2396421	PRJEB12015	723	1975252	204233	38.5	15505	1	28	1	--	1	1	1	1	1	1	1	1	1_1_1_1	1_1_1_1
	485	ERR2396436	PRJEB12015	59	1801055	221904	38.4	15505	1	28	1	--	1	1	1	1	1	1	1	1	1_1_1_1	1_1_1_1
	486	ERR2533007	PRJEB12015	58	1805119	114175	38.4	15505	1	28	1	--	1	1	1	1	1	1	1	1	1_1_1_1	1_1_1_1
	487	ERR2533019	PRJEB12015	42	1800854	221903	38.4	15505	1	28	1	--	1	1	1	1	1	1	1	1	1_1_1_1	1_1_1_1
	488	ERR2533021	PRJEB12015	44	1800799	221904	38.4	15505	1	28	1	--	1	1	1	1	1	1	1	1	1_1_1_1	1_1_1_1
	489	ERR2533035	PRJEB12015	47	1801447	221904	38.4	15505	1	28	1	--	1	1	1	1	1	1	1	1	1_1_1_1	1_1_1_1
	490	ERR2533083	PRJEB12015	53	1801019	221115	38.4	15505	1	28	1	--	1	1	1	1	1	1	1	1	1_1_1_1	1_1_1_1
	491	ERR2533096	PRJEB12015	52	1801426	222084	38.4	15505	1	28	1	--	1	1	1	1	1	1	1	1	1_1_1_1	1_1_1_1
	492	ERR2533101	PRJEB12015	52	1801235	221904	38.4	15505	1	28	1	--	1	1	1	1	1	1	1	1	1_1_1_1	1_1_1_1
	493	ERR2533105	PRJEB12015	55	1801636	221246	38.4	15505	1	28	1	--	1	1	1	1	1	1	1	1	1_1_1_1	1_1_1_1
	494	ERR2533116	PRJEB12015	59	1841020	221261	38.4	15505	1	28	1	--	1	1	1	1	1	1	1	1	1_1_1_1	1_1_1_1
	495	ERR2533150	PRJEB12015	46	1800983	221904	38.4	15505	1	28	1	--	1	1	1	1	1	1	1	1	1_1_1_1	1_1_1_1
	496	ERR2533153	PRJEB12015	49	1801310	221904	38.4	15505	1	28	1	--	1	1	1	1	1	1	1	1	1_1_1_1	1_1_1_1
	497	ERR2533165	PRJEB12015	42	1800766	221904	38.4	15505	1	28	1	--	1	1	1	1	1	1	1	1	1_1_1_1	1_1_1_1
	498	ERR2533180	PRJEB12015	55	1801577	221904	38.4	15505	1	28	1	--	1	1	1	1	1	1	1	1	1_1_1_1	1_1_1_1
	499	ERR2533183	PRJEB12015	53	1801627	221904	38.4	15505	1	28	1	--	1	1	1	1	1	1	1	1	1_1_1_1	1_1_1_1
	500	ERR2533194	PRJEB12015	45	1842694	204223	38.4	15505	1	28	1	--	1	1	1	1	1	1	1	1	1_1_1_1	1_1_1_1
	501	ERR2533197	PRJEB12015	44	1800793	221904	38.4	15505	1	28	1	--	1	1	1	1	1	1	1	1	1_1_1_1	1_1_1_1
	502	ERR2533203	PRJEB12015	46	1864845	221905	38.1	15505	1	28	1	--	1	1	1	1	1	1	1	1	1_1_1_1	1_1_1_1
	503	ERR2533232	PRJEB12015	39	1800596	221904	38.4	15505	1	28	1	--	1	1	1	1	1	1	1	1	1_1_1_1	1_1_1_1
	504	ERR2533243	PRJEB12015	69	1798592	188506	38.4	15505	1	28	1	--	1	1	1	1	1	1	1	1	1_1_1_1	1_1_1_1
	505	ERR2533303	PRJEB12015	62	1801595	204233	38.4	15505	1	28	1	--	1	1	1	1	1	1	1	1	1_1_1_1	1_1_1_1
	506	ERR2533304	PRJEB12015	54	1838591	221245	38.4	15505	1	28	1	--	1	1	1	1	1	1	1	1	1_1_1_1	1_1_1_1
	507	ERR2533325	PRJEB12015	55	1841337	221246	38.4	15505	1	28	1	--	1	1	1	1	1	1	1	1	1_1_1_1	1_1_1_1
	508	ERR2533336	PRJEB12015	50	1801299	221251	38.4	15505	1	28	1	--	1	1	1	1	1	1	1	1	1_1_1_1	1_1_1_1
	509	ERR2533349	PRJEB12015	53	1799847	219808	38.4	15505	1	28	1	--	1	1	1	1	1	1	1	1	1_1_1_1	1_1_1_1
	510	ERR2533359	PRJEB12015	45	1800712	221246	38.4	15505	1	28	1	--	1	1	1	1	1	1	1	1	1_1_1_1	1_1_1_1
	511	ERR2533361	PRJEB12015	54	1838881	221245	38.4	15505	1	28	1	--	1	1	1	1	1	1	1	1	1_1_1_1	1_1_1_1
	512	ERR2533402	PRJEB12015	61	1801075	221247	38.4	15505	1	28	1	--	1	1	1	1	1	1	1	1	1_1_1_1	1_1_1_1
	513	ERR2533416	PRJEB12015	53	1840491	221246	38.4	15505	1	28	1	--	1	1	1	1	1	1	1	1	1_1_1_1	1_1_1_1
	514	ERR2533423	PRJEB12015	55	1801424	221261	38.4	15505	1	28	1	--	1	1	1	1	1	1	1	1	1_1_1_1	1_1_1_1
	515	ERR2533442	PRJEB12015	48	1801121	221243	38.4	15505	1	28	1	--	1	1	1	1	1	1	1	1	1_1_1_1	1_1_1_1
	516	ERR2533332	PRJEB12015	51	1801238	221250	38.4	15505	1	28	1	--	1	1	151	1	1	1	1	1	1_151_1_1	1_1_1_1
	517	ERR2533177	PRJEB12015	49	1801194	221904	38.4	15505	1	28	1	--	1	1	1	1	1	1	120	1	1_1_1_120	1_1_1_1
	518	ERR2533143	PRJEB12015	47	1801033	221904	38.4	15505	1	28	1	--	317	1	1	1	1	1	1	1	317_1_1_1	1_1_1_1
	519	ERR2533195	PRJEB12015	40	1842330	221903	38.4	15505	1	28	1	--	159	75	1	1	1	1	1	1	159_1_1_1	75_1_1_1
	520	ERR1515516	PRJEB12015	37	1800386	221904	38.4	15504	1	28	1	--	1	1	1	1	1	1	1	1	1_1_1_1	1_1_1_1
	521	ERR1515562	PRJEB12015	46	1800448	221904	38.4	15504	1	28	1	--	1	1	1	1	1	1	1	1	1_1_1_1	1_1_1_1
	522	ERR1515613	PRJEB12015	40	1800708	221908	38.4	15504	1	28	1	--	1	1	1	1	1	1	1	1	1_1_1_1	1_1_1_1
	523	ERR1515622	PRJEB12015	44	1801247	221908	38.4	15504	1	28	1	--	1	1	1	1	1	1	1	1	1_1_1_1	1_1_1_1
	524	ERR1515972	PRJEB12015	42	1801674	221908	38.4	15504	1	28	1	--	1	1	1	1	1	1	1	1	1_1_1_1	1_1_1_1
	525	ERR1516026	PRJEB12015	48	1837485	119195	38.4	15504	1	28	1	--	1	1	1	1	1	1	1	1	1_1_1_1	1_1_1_1
	526	ERR1516055	PRJEB12015	35	1800140	221904	38.4	15504	1	28	1	--	1	1	1	1	1	1	1	1	1_1_1_1	1_1_1_1
	527	ERR1516059	PRJEB12015	42	1801697	221919	38.4	15504	1	28	1	--	1	1	1	1	1	1	1	1	1_1_1_1	1_1_1_1
	528	ERR2533009	PRJEB12015	44	1801079	221904	38.4	15504	1	28	1	--	1	1	1	1	1	1	1	1	1_1_1_1	1_1_1_1
	529	ERR2533015	PRJEB12015	44	1800938	221904	38.4	15504	1	28	1	--	1	1	1	1	1	1	1	1	1_1_1_1	1_1_1_1
	530	ERR2533048	PRJEB12015	56	1801731	221250	38.4	15504	1	28	1	--	1	1	1	1	1	1	1	1	1_1_1_1	1_1_1_1
	531	ERR2533066	PRJEB12015	66	1841149	221261	38.4	15504	1	28	1	--	1	1	1	1	1	1	1	1	1_1_1_1	1_1_1_1
	532	ERR2533079	PRJEB12015	55	1843432	221261	38.4	15504	1	28	1	--	1	1	1	1	1	1	1	1	1_1_1_1	1_1_1_1
	533	ERR2533088	PRJEB12015	56	1801619	221246	38.4	15504	1	28	1	--	1	1	1	1	1	1	1	1	1_1_1_1	1_1_1_1
	534	ERR2533094	PRJEB12015	56	1801743	221246	38.4	15504	1	28	1	--	1	1	1	1	1	1	1	1	1_1_1_1	1_1_1_1
	535	ERR2533118	PRJEB12015	57	1817770	221246	38.4	15504	1	28	1	--	1	1	1	1	1	1	1	1	1_1_1_1	1_1_1_1
	536	ERR2533135	PRJEB12015	52	1840686	221904	38.4	15504	1	28	1	--	1	1	1	1	1	1	1	1	1_1_1_1	1_1_1_1
	537	ERR2533142	PRJEB12015	51	1801167	221904	38.4	15504	1	28	1	--	1	1	1	1	1	1	1	1	1_1_1_1	1_1_1_1
	538	ERR2533152	PRJEB12015	45	1800889	221904	38.4	15504	1	28	1	--	1	1	1	1	1	1	1	1	1_1_1_1	1_1_1_1
	539	ERR2533171	PRJEB12015	45	1800823	221904	38.4	15504	1	28	1	--	1	1	1	1	1	1	1	1	1_1_1_1	1_1_1_1
	540	ERR2533172	PRJEB12015	47	1801200	221904	38.4	15504	1	28	1	--	1	1	1	1	1	1	1	1	1_1_1_1	1_1_1_1
	541	ERR2533178	PRJEB12015	47	1801218	221904	38.4	15504	1	28	1	--	1	1	1	1	1	1	1	1	1_1_1_1	1_1_1_1
	542	ERR2533185	PRJEB12015	47	1801190	221904	38.4	15504	1	28	1	--	1	1	1	1	1	1	1	1	1_1_1_1	1_1_1_1
	543	ERR2533218	PRJEB12015	43	1800616	221904	38.4	15504	1	28	1	--	1	1	1	1	1	1	1	1	1_1_1_1	1_1_1_1
	544	ERR2533225	PRJEB12015	47	1800899	221889	38.4	15504	1	28	1	--	1	1	1	1	1	1	1	1	1_1_1_1	1_1_1_1
	545	ERR2533244	PRJEB12015	43	1800495	221919	38.4	15504	1	28	1	--	1	1	1	1	1	1	1	1	1_1_1_1	1_1_1_1
	546	ERR2533245	PRJEB12015	52	1800947	221904	38.4	15504	1	28	1	--	1	1	1	1	1	1	1	1	1_1_1_1	1_1_1_1
	547	ERR2533255	PRJEB12015	47	1767142	204232	38.4	15504	1	28	1	--	1	1	1	1	1	1	1	1	1_1_1_1	1_1_1_1
	548	ERR2533259	PRJEB12015	45	1800909	221904	38.4	15504	1	28	1	--	1	1	1	1	1	1	1	1	1_1_1_1	1_1_1_1
	549	ERR2533261	PRJEB12015	53	1763373	222071	38.4	15504	1	28	1	--	1	1	1	1	1	1	1	1	1_1_1_1	1_1_1_1
	550	ERR2533268	PRJEB12015	49	1800713	221903	38.4	15504	1	28	1	--	1	1	1	1	1	1	1	1	1_1_1_1	1_1_1_1
	551	ERR2533300	PRJEB12015	59	1801017	204231	38.4	15504	1	28	1	--	1	1	1	1	1	1	1	1	1_1_1_1	1_1_1_1
	552	ERR2533318	PRJEB12015	56	1801456	221246	38.4	15504	1	28	1	--	1	1	1	1	1	1	1	1	1_1_1_1	1_1_1_1
	553	ERR2533337	PRJEB12015	51	1802161	222241	38.4	15504	1	28	1	--	1	1	1	1	1	1	1	1	1_1_1_1	1_1_1_1
	554	ERR2533366	PRJEB12015	57	1801092	221223	38.4	15504	1	28	1	--	1	1	1	1	1	1	1	1	1_1_1_1	1_1_1_1
	555	ERR2533378	PRJEB12015	55	1800861	221246	38.4	15504	1	28	1	--	1	1	1	1	1	1	1	1	1_1_1_1	1_1_1_1
	556	ERR2533385	PRJEB12015	65	1841007	181204	38.4	15504	1	28	1	--	1	1	1	1	1	1	1	1	1_1_1_1	1_1_1_1
	557	ERR2533404	PRJEB12015	49	1801036	221246	38.4	15504	1	28	1	--	1	1	1	1	1	1	1	1	1_1_1_1	1_1_1_1
	558	ERR2533437	PRJEB12015	51	1801213	221246	38.4	15504	1	28	1	--	1	1	1	1	1	1	1	1	1_1_1_1	1_1_1_1
	559	ERR2533438	PRJEB12015	52	1801331	221246	38.4	15504	1	28	1	--	1	1	1	1	1	1	1	1	1_1_1_1	1_1_1_1
	560	ERR2533229	PRJEB12015	48	1800401	221908	38.4	15504	1	28	1	--	1	1	151	1	1	1	1	1	1_151_1_1	1_1_1_1
	561	ERR2533257	PRJEB12015	51	1800819	221908	38.4	15504	1	28	1	--	1	1	151	1	1	1	1	1	1_151_1_1	1_1_1_1
	562	ERR2533285	PRJEB12015	64	1801424	221250	38.4	15504	1	28	1	--	1	1	151	1	1	1	1	1	1_151_1_1	1_1_1_1
	563	ERR2533409	PRJEB12015	53	1824211	221261	38.4	15504	1	28	1	--	1	1	1	1	42	16	1	1	1_1_42_1	1_1_16_1
	564	ERR2533199	PRJEB12015	41	1842781	221903	38.4	15504	1	28	1	--	159	75	1	1	1	1	1	1	159_1_1_1	75_1_1_1
	565	ERR1515872	PRJEB12015	41	1800791	221904	38.4	15503	1	28	1	--	1	1	1	1	1	1	1	1	1_1_1_1	1_1_1_1
	566	ERR2396449	PRJEB12015	46	1801039	221903	38.4	15503	1	28	1	--	1	1	1	1	1	1	1	1	1_1_1_1	1_1_1_1
	567	ERR2532998	PRJEB12015	49	1801543	221904	38.4	15503	1	28	1	--	1	1	1	1	1	1	1	1	1_1_1_1	1_1_1_1
	568	ERR2533003	PRJEB12015	50	1804515	123340	38.4	15503	1	28	1	--	1	1	1	1	1	1	1	1	1_1_1_1	1_1_1_1
	569	ERR2533018	PRJEB12015	46	1763790	221904	38.4	15503	1	28	1	--	1	1	1	1	1	1	1	1	1_1_1_1	1_1_1_1
	570	ERR2533028	PRJEB12015	53	1801746	221919	38.4	15503	1	28	1	--	1	1	1	1	1	1	1	1	1_1_1_1	1_1_1_1
	571	ERR2533037	PRJEB12015	50	1801814	221919	38.4	15503	1	28	1	--	1	1	1	1	1	1	1	1	1_1_1_1	1_1_1_1
	572	ERR2533090	PRJEB12015	53	1801392	221246	38.4	15503	1	28	1	--	1	1	1	1	1	1	1	1	1_1_1_1	1_1_1_1
	573	ERR2533092	PRJEB12015	49	1801236	221246	38.4	15503	1	28	1	--	1	1	1	1	1	1	1	1	1_1_1_1	1_1_1_1
	574	ERR2533095	PRJEB12015	52	1801677	221246	38.4	15503	1	28	1	--	1	1	1	1	1	1	1	1	1_1_1_1	1_1_1_1
	575	ERR2533113	PRJEB12015	60	1841075	221261	38.4	15503	1	28	1	--	1	1	1	1	1	1	1	1	1_1_1_1	1_1_1_1
	576	ERR2533122	PRJEB12015	54	1800945	221904	38.4	15503	1	28	1	--	1	1	1	1	1	1	1	1	1_1_1_1	1_1_1_1
	577	ERR2533138	PRJEB12015	45	1801198	221904	38.4	15503	1	28	1	--	1	1	1	1	1	1	1	1	1_1_1_1	1_1_1_1
	578	ERR2533159	PRJEB12015	52	1841164	221904	38.4	15503	1	28	1	--	1	1	1	1	1	1	1	1	1_1_1_1	1_1_1_1
	579	ERR2533167	PRJEB12015	46	1800428	221904	38.4	15503	1	28	1	--	1	1	1	1	1	1	1	1	1_1_1_1	1_1_1_1
	580	ERR2533173	PRJEB12015	44	1800891	222084	38.4	15503	1	28	1	--	1	1	1	1	1	1	1	1	1_1_1_1	1_1_1_1
	581	ERR2533214	PRJEB12015	48	1800596	221904	38.4	15503	1	28	1	--	1	1	1	1	1	1	1	1	1_1_1_1	1_1_1_1
	582	ERR2533221	PRJEB12015	43	1800759	221904	38.4	15503	1	28	1	--	1	1	1	1	1	1	1	1	1_1_1_1	1_1_1_1
	583	ERR2533297	PRJEB12015	56	1801592	221246	38.4	15503	1	28	1	--	1	1	1	1	1	1	1	1	1_1_1_1	1_1_1_1
	584	ERR2533298	PRJEB12015	60	1801665	221246	38.4	15503	1	28	1	--	1	1	1	1	1	1	1	1	1_1_1_1	1_1_1_1
	585	ERR2533338	PRJEB12015	60	1842971	221246	38.4	15503	1	28	1	--	1	1	1	1	1	1	1	1	1_1_1_1	1_1_1_1
	586	ERR2533345	PRJEB12015	59	1804699	114699	38.4	15503	1	28	1	--	1	1	1	1	1	1	1	1	1_1_1_1	1_1_1_1
	587	ERR2533370	PRJEB12015	50	1801156	221246	38.4	15503	1	28	1	--	1	1	1	1	1	1	1	1	1_1_1_1	1_1_1_1
	588	ERR2533399	PRJEB12015	64	1840891	221246	38.4	15503	1	28	1	--	1	1	1	1	1	1	1	1	1_1_1_1	1_1_1_1
	589	ERR2533405	PRJEB12015	50	1801222	221904	38.4	15503	1	28	1	--	1	1	1	1	1	1	1	1	1_1_1_1	1_1_1_1
	590	ERR2533441	PRJEB12015	53	1801152	221246	38.4	15503	1	28	1	--	1	1	1	1	1	1	1	1	1_1_1_1	1_1_1_1
	591	ERR2533084	PRJEB12015	57	1801553	221250	38.4	15503	1	28~	1	--	1	1	1	1	1	1	1	1	1_1_1_1	1_1_1_1
	592	ERR2533024	PRJEB12015	51	1801442	221904	38.4	15503	1	28	1	--	167	81	1	1	1	1	1	1	167_1_1_1	81_1_1_1
	593	ERR1515514	PRJEB12015	45	1802320	221904	38.4	15502	1	28	1	--	1	1	1	1	1	1	1	1	1_1_1_1	1_1_1_1
	594	ERR2532993	PRJEB12015	49	1801634	221904	38.4	15502	1	28	1	--	1	1	1	1	1	1	1	1	1_1_1_1	1_1_1_1
	595	ERR2533031	PRJEB12015	45	1801090	221904	38.4	15502	1	28	1	--	1	1	1	1	1	1	1	1	1_1_1_1	1_1_1_1
	596	ERR2533040	PRJEB12015	52	1801170	221246	38.4	15502	1	28	1	--	1	1	1	1	1	1	1	1	1_1_1_1	1_1_1_1
	597	ERR2533044	PRJEB12015	56	1801521	221261	38.4	15502	1	28	1	--	1	1	1	1	1	1	1	1	1_1_1_1	1_1_1_1
	598	ERR2533046	PRJEB12015	53	1801214	221246	38.4	15502	1	28	1	--	1	1	1	1	1	1	1	1	1_1_1_1	1_1_1_1
	599	ERR2533047	PRJEB12015	48	1800927	221246	38.4	15502	1	28	1	--	1	1	1	1	1	1	1	1	1_1_1_1	1_1_1_1
	600	ERR2533069	PRJEB12015	46	1800951	204222	38.4	15502	1	28	1	--	1	1	1	1	1	1	1	1	1_1_1_1	1_1_1_1
	601	ERR2533072	PRJEB12015	50	1801180	221246	38.4	15502	1	28	1	--	1	1	1	1	1	1	1	1	1_1_1_1	1_1_1_1
	602	ERR2533074	PRJEB12015	54	1801474	221261	38.4	15502	1	28	1	--	1	1	1	1	1	1	1	1	1_1_1_1	1_1_1_1
	603	ERR2533082	PRJEB12015	53	1801339	221261	38.4	15502	1	28	1	--	1	1	1	1	1	1	1	1	1_1_1_1	1_1_1_1
	604	ERR2533121	PRJEB12015	47	1800499	221904	38.4	15502	1	28	1	--	1	1	1	1	1	1	1	1	1_1_1_1	1_1_1_1
	605	ERR2533124	PRJEB12015	44	1800928	221904	38.4	15502	1	28	1	--	1	1	1	1	1	1	1	1	1_1_1_1	1_1_1_1
	606	ERR2533137	PRJEB12015	47	1801383	221904	38.4	15502	1	28	1	--	1	1	1	1	1	1	1	1	1_1_1_1	1_1_1_1
	607	ERR2533211	PRJEB12015	44	1800776	221905	38.4	15502	1	28	1	--	1	1	1	1	1	1	1	1	1_1_1_1	1_1_1_1
	608	ERR2533212	PRJEB12015	49	1800651	221904	38.4	15502	1	28	1	--	1	1	1	1	1	1	1	1	1_1_1_1	1_1_1_1
	609	ERR2533252	PRJEB12015	47	1800315	221904	38.4	15502	1	28	1	--	1	1	1	1	1	1	1	1	1_1_1_1	1_1_1_1
	610	ERR2533299	PRJEB12015	51	1801273	221246	38.4	15502	1	28	1	--	1	1	1	1	1	1	1	1	1_1_1_1	1_1_1_1
	611	ERR2533320	PRJEB12015	53	1801171	221246	38.4	15502	1	28	1	--	1	1	1	1	1	1	1	1	1_1_1_1	1_1_1_1
	612	ERR2533329	PRJEB12015	52	1801140	221246	38.4	15502	1	28	1	--	1	1	1	1	1	1	1	1	1_1_1_1	1_1_1_1
	613	ERR2533344	PRJEB12015	63	1802119	221246	38.4	15502	1	28	1	--	1	1	1	1	1	1	1	1	1_1_1_1	1_1_1_1
	614	ERR1515461	PRJEB12015	45	1801028	221902	38.4	15501	1	28	1	--	1	1	1	1	1	1	1	1	1_1_1_1	1_1_1_1
	615	ERR1515502	PRJEB12015	40	1800699	222085	38.4	15501	1	28	1	--	1	1	1	1	1	1	1	1	1_1_1_1	1_1_1_1
	616	ERR1515541	PRJEB12015	36	1800246	221919	38.4	15501	1	28	1	--	1	1	1	1	1	1	1	1	1_1_1_1	1_1_1_1
	617	ERR1515658	PRJEB12015	35	1800227	221904	38.4	15501	1	28	1	--	1	1	1	1	1	1	1	1	1_1_1_1	1_1_1_1
	618	ERR2396426	PRJEB12015	56	1767497	204232	38.4	15501	1	28	1	--	1	1	1	1	1	1	1	1	1_1_1_1	1_1_1_1
	619	ERR2532995	PRJEB12015	46	1801460	221904	38.4	15501	1	28	1	--	1	1	1	1	1	1	1	1	1_1_1_1	1_1_1_1
	620	ERR2533000	PRJEB12015	48	1801183	221904	38.4	15501	1	28	1	--	1	1	1	1	1	1	1	1	1_1_1_1	1_1_1_1
	621	ERR2533002	PRJEB12015	46	1842629	221904	38.4	15501	1	28	1	--	1	1	1	1	1	1	1	1	1_1_1_1	1_1_1_1
	622	ERR2533012	PRJEB12015	52	1763527	221904	38.4	15501	1	28	1	--	1	1	1	1	1	1	1	1	1_1_1_1	1_1_1_1
	623	ERR2533056	PRJEB12015	66	1801855	221246	38.4	15501	1	28	1	--	1	1	1	1	1	1	1	1	1_1_1_1	1_1_1_1
	624	ERR2533063	PRJEB12015	54	1801622	221246	38.4	15501	1	28	1	--	1	1	1	1	1	1	1	1	1_1_1_1	1_1_1_1
	625	ERR2533078	PRJEB12015	51	1801414	221261	38.4	15501	1	28	1	--	1	1	1	1	1	1	1	1	1_1_1_1	1_1_1_1
	626	ERR2533107	PRJEB12015	50	1800991	221018	38.4	15501	1	28	1	--	1	1	1	1	1	1	1	1	1_1_1_1	1_1_1_1
	627	ERR2533110	PRJEB12015	55	1801100	203711	38.4	15501	1	28	1	--	1	1	1	1	1	1	1	1	1_1_1_1	1_1_1_1
	628	ERR2533112	PRJEB12015	49	1840041	221261	38.4	15501	1	28	1	--	1	1	1	1	1	1	1	1	1_1_1_1	1_1_1_1
	629	ERR2533117	PRJEB12015	47	1800871	221246	38.4	15501	1	28	1	--	1	1	1	1	1	1	1	1	1_1_1_1	1_1_1_1
	630	ERR2533120	PRJEB12015	50	1801341	221919	38.4	15501	1	28	1	--	1	1	1	1	1	1	1	1	1_1_1_1	1_1_1_1
	631	ERR2533129	PRJEB12015	53	1800673	221904	38.4	15501	1	28	1	--	1	1	1	1	1	1	1	1	1_1_1_1	1_1_1_1
	632	ERR2533134	PRJEB12015	44	1800958	221904	38.4	15501	1	28	1	--	1	1	1	1	1	1	1	1	1_1_1_1	1_1_1_1
	633	ERR2533136	PRJEB12015	45	1800900	221908	38.4	15501	1	28	1	--	1	1	1	1	1	1	1	1	1_1_1_1	1_1_1_1
	634	ERR2533140	PRJEB12015	44	1800931	221904	38.4	15501	1	28	1	--	1	1	1	1	1	1	1	1	1_1_1_1	1_1_1_1
	635	ERR2533163	PRJEB12015	51	1801860	221908	38.4	15501	1	28	1	--	1	1	1	1	1	1	1	1	1_1_1_1	1_1_1_1
	636	ERR2533166	PRJEB12015	40	1800600	221904	38.4	15501	1	28	1	--	1	1	1	1	1	1	1	1	1_1_1_1	1_1_1_1
	637	ERR2533174	PRJEB12015	47	1800894	221904	38.4	15501	1	28	1	--	1	1	1	1	1	1	1	1	1_1_1_1	1_1_1_1
	638	ERR2533206	PRJEB12015	44	1800868	221904	38.4	15501	1	28	1	--	1	1	1	1	1	1	1	1	1_1_1_1	1_1_1_1
	639	ERR2533269	PRJEB12015	46	1800280	221904	38.4	15501	1	28	1	--	1	1	1	1	1	1	1	1	1_1_1_1	1_1_1_1
	640	ERR2533270	PRJEB12015	52	1801284	221904	38.4	15501	1	28	1	--	1	1	1	1	1	1	1	1	1_1_1_1	1_1_1_1
	641	ERR2533286	PRJEB12015	53	1842583	221246	38.4	15501	1	28	1	--	1	1	1	1	1	1	1	1	1_1_1_1	1_1_1_1
	642	ERR2533249	PRJEB12015	49	1800560	221904	38.4	15501	1	1138	1	--	1	1	1	1	1	1	1	1	1_1_1_1	1_1_1_1
	643	ERR2533328	PRJEB12015	48	1800919	221250	38.4	15501	1	28	1	--	1	1	151	1	1	1	1	1	1_151_1_1	1_1_1_1
	644	ERR1515708	PRJEB12015	51	1802777	203710	38.4	15500	1	28	1	--	1	1	1	1	1	1	1	1	1_1_1_1	1_1_1_1
	645	ERR1515875	PRJEB12015	42	1800851	221904	38.4	15500	1	28	1	--	1	1	1	1	1	1	1	1	1_1_1_1	1_1_1_1
	646	ERR2396440	PRJEB12015	102	1812680	221676	38.4	15500	1	28	1	--	1	1	1	1	1	1	1	1	1_1_1_1	1_1_1_1
	647	ERR2532999	PRJEB12015	45	1801102	221889	38.4	15500	1	28	1	--	1	1	1	1	1	1	1	1	1_1_1_1	1_1_1_1
	648	ERR2533008	PRJEB12015	58	1839673	154204	38.4	15500	1	28	1	--	1	1	1	1	1	1	1	1	1_1_1_1	1_1_1_1
	649	ERR2533041	PRJEB12015	54	1801405	221246	38.4	15500	1	28	1	--	1	1	1	1	1	1	1	1	1_1_1_1	1_1_1_1
	650	ERR2533049	PRJEB12015	47	1801102	221235	38.4	15500	1	28	1	--	1	1	1	1	1	1	1	1	1_1_1_1	1_1_1_1
	651	ERR2533053	PRJEB12015	54	1801524	221246	38.4	15500	1	28	1	--	1	1	1	1	1	1	1	1	1_1_1_1	1_1_1_1
	652	ERR2533067	PRJEB12015	63	1840734	221261	38.4	15500	1	28	1	--	1	1	1	1	1	1	1	1	1_1_1_1	1_1_1_1
	653	ERR2533132	PRJEB12015	48	1801242	221904	38.4	15500	1	28	1	--	1	1	1	1	1	1	1	1	1_1_1_1	1_1_1_1
	654	ERR2533141	PRJEB12015	46	1801118	221886	38.4	15500	1	28	1	--	1	1	1	1	1	1	1	1	1_1_1_1	1_1_1_1
	655	ERR2533148	PRJEB12015	43	1800556	221904	38.4	15500	1	28	1	--	1	1	1	1	1	1	1	1	1_1_1_1	1_1_1_1
	656	ERR2533168	PRJEB12015	42	1800524	221918	38.4	15500	1	28	1	--	1	1	1	1	1	1	1	1	1_1_1_1	1_1_1_1
	657	ERR2533169	PRJEB12015	51	1800879	221918	38.4	15500	1	28	1	--	1	1	1	1	1	1	1	1	1_1_1_1	1_1_1_1
	658	ERR2533351	PRJEB12015	64	1801349	221246	38.4	15500	1	28	1	--	1	1	1	1	1	1	1	1	1_1_1_1	1_1_1_1
	659	ERR2533365	PRJEB12015	50	1801252	204222	38.4	15500	1	28	1	--	1	1	1	1	1	1	1	1	1_1_1_1	1_1_1_1
	660	ERR2533369	PRJEB12015	52	1801310	221246	38.4	15500	1	28	1	--	1	1	1	1	1	1	1	1	1_1_1_1	1_1_1_1
	661	ERR2533387	PRJEB12015	59	1801177	221246	38.4	15500	1	28	1	--	1	1	1	1	1	1	1	1	1_1_1_1	1_1_1_1
	662	ERR2533413	PRJEB12015	51	1800931	221246	38.4	15500	1	28	1	--	1	1	1	1	1	1	1	1	1_1_1_1	1_1_1_1
	663	ERR2533427	PRJEB12015	62	1840505	222088	38.4	15500	1	28	1	--	1	1	1	1	1	1	1	1	1_1_1_1	1_1_1_1
	664	ERR1515519	PRJEB12015	37	1800524	221904	38.4	15499	1	28	1	--	1	1	1	1	1	1	1	1	1_1_1_1	1_1_1_1
	665	ERR1515620	PRJEB12015	48	1801086	221904	38.4	15499	1	28	1	--	1	1	1	1	1	1	1	1	1_1_1_1	1_1_1_1
	666	ERR1515724	PRJEB12015	43	1800212	204223	38.4	15499	1	28	1	--	1	1	1	1	1	1	1	1	1_1_1_1	1_1_1_1
	667	ERR2532996	PRJEB12015	50	1801799	221904	38.4	15499	1	28	1	--	1	1	1	1	1	1	1	1	1_1_1_1	1_1_1_1
	668	ERR2533030	PRJEB12015	48	1800769	221889	38.4	15499	1	28	1	--	1	1	1	1	1	1	1	1	1_1_1_1	1_1_1_1
	669	ERR2533126	PRJEB12015	52	1800811	221904	38.4	15499	1	28	1	--	1	1	1	1	1	1	1	1	1_1_1_1	1_1_1_1
	670	ERR2533157	PRJEB12015	49	1801139	221893	38.4	15499	1	28	1	--	1	1	1	1	1	1	1	1	1_1_1_1	1_1_1_1
	671	ERR2533184	PRJEB12015	46	1840485	221904	38.4	15499	1	28	1	--	1	1	1	1	1	1	1	1	1_1_1_1	1_1_1_1
	672	ERR2533193	PRJEB12015	48	1800590	221889	38.4	15499	1	28	1	--	1	1	1	1	1	1	1	1	1_1_1_1	1_1_1_1
	673	ERR1515463	PRJEB12015	34	1800108	221904	38.4	15498	1	28	1	--	1	1	1	1	1	1	1	1	1_1_1_1	1_1_1_1
	674	ERR1515483	PRJEB12015	42	1800582	221919	38.4	15498	1	28	1	--	1	1	1	1	1	1	1	1	1_1_1_1	1_1_1_1
	675	ERR1515567	PRJEB12015	48	1767926	188506	38.4	15498	1	28	1	--	1	1	1	1	1	1	1	1	1_1_1_1	1_1_1_1
	676	ERR1515580	PRJEB12015	38	1799848	221904	38.4	15498	1	28	1	--	1	1	1	1	1	1	1	1	1_1_1_1	1_1_1_1
	677	ERR1515581	PRJEB12015	38	1800652	221904	38.4	15498	1	28	1	--	1	1	1	1	1	1	1	1	1_1_1_1	1_1_1_1
	678	ERR1516037	PRJEB12015	44	1839450	115424	38.4	15498	1	28	1	--	1	1	1	1	1	1	1	1	1_1_1_1	1_1_1_1
	679	ERR2533011	PRJEB12015	53	1801626	221904	38.4	15498	1	28	1	--	1	1	1	1	1	1	1	1	1_1_1_1	1_1_1_1
	680	ERR2533038	PRJEB12015	221	1841817	221261	38.2	15498	1	28	1	--	1	1	1	1	1	1	1	1	1_1_1_1	1_1_1_1
	681	ERR2533052	PRJEB12015	60	1801378	221246	38.4	15498	1	28	1	--	1	1	1	1	1	1	1	1	1_1_1_1	1_1_1_1
	682	ERR2533406	PRJEB12015	49	1800743	221261	38.4	15498	1	28	1	--	1	1	1	1	1	1	1	1	1_1_1_1	1_1_1_1
	683	ERR2533023	PRJEB12015	62	1802758	221895	38.4	15498	1	28	1	--	1	1	1	1	42	16	1	1	1_1_42_1	1_1_16_1
	684	ERR2533128	PRJEB12015	49	1801191	221894	38.4	15498	1	28	1	--	1	1	1	1	42	16	1	1	1_1_42_1	1_1_16_1
	685	ERR1515399	PRJEB12015	48	1802722	221902	38.4	15497	1	28	1	--	1	1	1	1	1	1	1	1	1_1_1_1	1_1_1_1
	686	ERR1515431	PRJEB12015	37	1800329	221904	38.4	15497	1	28	1	--	1	1	1	1	1	1	1	1	1_1_1_1	1_1_1_1
	687	ERR1515854	PRJEB12015	57	1802650	204221	38.4	15497	1	28	1	--	1	1	1	1	1	1	1	1	1_1_1_1	1_1_1_1
	688	ERR1515898	PRJEB12015	38	1801510	221675	38.4	15497	1	28	1	--	1	1	1	1	1	1	1	1	1_1_1_1	1_1_1_1
	689	ERR2532992	PRJEB12015	49	1802021	221904	38.4	15497	1	28	1	--	1	1	1	1	1	1	1	1	1_1_1_1	1_1_1_1
	690	ERR2533036	PRJEB12015	49	1801410	222084	38.4	15497	1	28	1	--	1	1	1	1	1	1	1	1	1_1_1_1	1_1_1_1
	691	ERR2533059	PRJEB12015	53	1800498	221018	38.4	15497	1	28	1	--	1	1	1	1	1	1	1	1	1_1_1_1	1_1_1_1
	692	ERR2533077	PRJEB12015	56	1801067	221235	38.4	15497	1	28	1	--	1	1	1	1	1	1	1	1	1_1_1_1	1_1_1_1
	693	ERR2533407	PRJEB12015	48	1800959	204232	38.4	15497	1	28	1	--	1	1	1	1	1	1	1	1	1_1_1_1	1_1_1_1
	694	ERR1515517	PRJEB12015	37	1800655	221905	38.4	15497	1	785	1	--	1	1	1	1	1	1	1	1	1_1_1_1	1_1_1_1
	695	ERR2533403	PRJEB12015	48	1800779	221246	38.4	15497	1	1146	1	--	1	1	1	1	1	1	1	1	1_1_1_1	1_1_1_1
	696	ERR2533051	PRJEB12015	86	1810032	222020	38.4	15497	1	28~	1	--	1	1	235	85	1	1	1	1	1_235_1_1	1_85_1_1
	697	ERR2533089	PRJEB12015	150	1827295	222858	38.3	15497	1	28~	1	--	1	1	235	85	1	1	1	1	1_235_1_1	1_85_1_1
	698	ERR1515506	PRJEB12015	44	1801396	221893	38.4	15496	1	28	1	--	1	1	1	1	1	1	1	1	1_1_1_1	1_1_1_1
	699	ERR1515537	PRJEB12015	52	1801555	222084	38.4	15496	1	28	1	--	1	1	1	1	1	1	1	1	1_1_1_1	1_1_1_1
	700	ERR2533070	PRJEB12015	48	1800991	222084	38.4	15496	1	28	1	--	1	1	1	1	1	1	1	1	1_1_1_1	1_1_1_1
	701	ERR2533139	PRJEB12015	51	1840328	221904	38.4	15496	1	28	1	--	1	1	1	1	1	1	1	1	1_1_1_1	1_1_1_1
	702	ERR2533158	PRJEB12015	462	1948948	221904	38.4	15496	1	28	1	--	1	1	1	1	1	1	1	1	1_1_1_1	1_1_1_1
	703	ERR2533170	PRJEB12015	52	1801425	221244	38.4	15496	1	28	1	--	1	1	1	1	1	1	1	1	1_1_1_1	1_1_1_1
	704	ERR2533251	PRJEB12015	49	1801514	221924	38.4	15496	1	28	1	--	1	1	1	1	1	1	1	1	1_1_1_1	1_1_1_1
	705	ERR2533400	PRJEB12015	65	1801582	184113	38.4	15496	1	28	1	--	1	1	1	1	1	1	1	1	1_1_1_1	1_1_1_1
	706	ERR1515477	PRJEB12015	32	1800045	221904	38.4	15496	1	785	1	--	1	1	1	1	1	1	1	1	1_1_1_1	1_1_1_1
	707	ERR2533272	PRJEB12015	45	1800207	221904	38.4	15496	1	1146	1	--	1	1	1	1	1	1	1	1	1_1_1_1	1_1_1_1
	708	ERR1515710	PRJEB12015	60	1804524	221260	38.4	15496	1	28	1	--	232	109	1	1	1	1	1	1	232_1_1_1	109_1_1_1
	709	ERR1515813	PRJEB12015	37	1800777	221904	38.4	15495	1	28	1	--	1	1	1	1	1	1	1	1	1_1_1_1	1_1_1_1
	710	ERR2533123	PRJEB12015	55	1801322	221904	38.4	15495	1	28	1	--	1	1	1	1	1	1	1	1	1_1_1_1	1_1_1_1
	711	ERR2533311	PRJEB12015	59	1802121	221256	38.4	15495	1	28	1	--	1	1	1	1	1	1	1	1	1_1_1_1	1_1_1_1
	712	ERR2533317	PRJEB12015	51	1801025	221246	38.4	15495	1	28	1	--	1	1	1	1	1	1	1	1	1_1_1_1	1_1_1_1
	713	ERR1515836	PRJEB12015	38	1800630	221905	38.4	15495	1	785	1	--	1	1	1	1	1	1	1	1	1_1_1_1	1_1_1_1
	714	ERR2533060	PRJEB12015	57	1802062	221246	38.4	15495	1	28	1	--	1	1	1	1	42	16	1	1	1_1_42_1	1_1_16_1
	715	ERR2533061	PRJEB12015	51	1801300	221246	38.4	15495	1	28	1	--	1	1	1	1	42	16	1	1	1_1_42_1	1_1_16_1
	716	ERR1515466	PRJEB12015	48	1801229	222084	38.4	15494	1	28	1	--	1	1	1	1	1	1	1	1	1_1_1_1	1_1_1_1
	717	ERR1515489	PRJEB12015	45	1801340	222084	38.4	15494	1	28	1	--	1	1	1	1	1	1	1	1	1_1_1_1	1_1_1_1
	718	ERR1515630	PRJEB12015	41	1800821	203709	38.4	15494	1	28	1	--	1	1	1	1	1	1	1	1	1_1_1_1	1_1_1_1
	719	ERR2533073	PRJEB12015	52	1800420	221246	38.4	15494	1	28	1	--	1	1	1	1	1	1	1	1	1_1_1_1	1_1_1_1
	720	ERR2533130	PRJEB12015	49	1801116	204233	38.4	15494	1	28	1	--	1	1	1	1	1	1	1	1	1_1_1_1	1_1_1_1
	721	ERR2533426	PRJEB12015	50	1800848	221245	38.4	15494	1	28	1	--	1	1	1	1	1	1	1	1	1_1_1_1	1_1_1_1
	722	ERR1516062	PRJEB12015	35	1800501	221904	38.4	15493	1	28	1	--	1	1	1	1	1	1	1	1	1_1_1_1	1_1_1_1
	723	ERR2396414	PRJEB12015	51	1801766	221350	38.4	15493	1	28	1	--	1	1	1	1	1	1	1	1	1_1_1_1	1_1_1_1
	724	ERR2533058	PRJEB12015	49	1801324	203710	38.4	15493	1	28	1	--	1	1	1	1	1	1	1	1	1_1_1_1	1_1_1_1
	725	ERR2533176	PRJEB12015	48	1801378	221248	38.4	15493	1	28	1	--	1	1	1	1	1	1	1	1	1_1_1_1	1_1_1_1
	726	ERR2533071	PRJEB12015	62	1841260	221245	38.4	15493	1	28	1	--	1	1	1	1	42	16	1	1	1_1_42_1	1_1_16_1
	727	ERR2533131	PRJEB12015	49	1841049	221904	38.4	15493	1	28	1	--	1	1	1	1	42	16	1	1	1_1_42_1	1_1_16_1
	728	ERR1515753	PRJEB12015	39	1800582	221904	38.4	15492	1	28	1	--	1	1	1	1	1	1	1	1	1_1_1_1	1_1_1_1
	729	ERR2533005	PRJEB12015	59	1803052	221246	38.4	15492	1	28	1	--	1	1	1	1	1	1	1	1	1_1_1_1	1_1_1_1
	730	ERR2533027	PRJEB12015	52	1801996	221248	38.4	15492	1	28	1	--	1	1	1	1	1	1	1	1	1_1_1_1	1_1_1_1
	731	ERR2533045	PRJEB12015	50	1801165	221248	38.4	15492	1	28	1	--	1	1	1	1	1	1	1	1	1_1_1_1	1_1_1_1
	732	ERR1515455	PRJEB12015	67	1810223	222084	38.4	15491	1	28	1	--	1	1	1	1	1	1	1	1	1_1_1_1	1_1_1_1
	733	ERR2533029	PRJEB12015	56	1801895	221067	38.4	15491	1	28	1	--	1	1	1	1	1	1	1	1	1_1_1_1	1_1_1_1
	734	ERR2533042	PRJEB12015	48	1801097	221245	38.4	15491	1	28	1	--	1	1	1	1	1	1	1	1	1_1_1_1	1_1_1_1
	735	ERR2533075	PRJEB12015	50	1843231	221248	38.4	15491	1	28	1	--	1	1	1	1	1	1	1	1	1_1_1_1	1_1_1_1
	736	ERR2533200	PRJEB12015	44	1800974	221904	38.4	15491	1	28	1	--	1	1	1	1	1	1	1	1	1_1_1_1	1_1_1_1
	737	ERR2533055	PRJEB12015	64	1801513	221246	38.4	15491	1	28	1	--	1	1	1	1	42	16	1	1	1_1_42_1	1_1_16_1
	738	ERR1515770	PRJEB12015	36	1800271	221904	38.4	15490	1	28	1	--	1	1	1	1	1	1	1	1	1_1_1_1	1_1_1_1
	739	ERR1516022	PRJEB12015	39	1799801	157253	38.4	15490	1	28	1	--	1	1	1	1	1	1	1	1	1_1_1_1	1_1_1_1
	740	ERR2396419	PRJEB12015	66	1841016	181203	38.4	15490	1	28	1	--	1	1	1	1	1	1	1	1	1_1_1_1	1_1_1_1
	741	ERR2533064	PRJEB12015	63	1763680	221245	38.4	15490	1	28	1	--	1	1	1	1	1	1	1	1	1_1_1_1	1_1_1_1
	742	ERR2533181	PRJEB12015	41	1800034	221905	38.4	15490	1	28	1	--	1	1	1	1	1	1	1	1	1_1_1_1	1_1_1_1
	743	ERR2533215	PRJEB12015	39	1800218	221874	38.4	15490	1	28	1	--	1	1	1	1	1	1	1	1	1_1_1_1	1_1_1_1
	744	ERR2533080	PRJEB12015	51	1801467	221246	38.4	15489	1	28	1	--	1	1	1	1	1	1	1	1	1_1_1_1	1_1_1_1
	745	ERR2533151	PRJEB12015	101	1813343	221726	38.4	15489	1	28	1	--	1	1	1	1	1	1	1	1	1_1_1_1	1_1_1_1
	746	ERR1515720	PRJEB12015	41	1801079	221260	38.4	15489	1	28	1	--	232	109	1	1	1	1	1	1	232_1_1_1	109_1_1_1
	747	ERR1515456	PRJEB12015	42	1800755	203710	38.4	15488	1	28	1	--	1	1	1	1	1	1	1	1	1_1_1_1	1_1_1_1
	748	ERR2396408	PRJEB12015	43	1800692	221905	38.4	15488	1	28	1	--	1	1	1	1	1	1	1	1	1_1_1_1	1_1_1_1
	749	ERR2396437	PRJEB12015	45	1802874	221919	38.4	15488	1	28	1	--	1	1	1	1	1	1	1	1	1_1_1_1	1_1_1_1
	750	ERR2396438	PRJEB12015	59	1807343	221919	38.4	15488	1	28	1	--	1	1	1	1	1	1	1	1	1_1_1_1	1_1_1_1
	751	ERR2396439	PRJEB12015	45	1802405	221919	38.4	15488	1	28	1	--	1	1	1	1	1	1	1	1	1_1_1_1	1_1_1_1
	752	ERR2533001	PRJEB12015	132	1822526	222063	38.4	15488	1	28	1	--	1	1	1	1	1	1	1	1	1_1_1_1	1_1_1_1
	753	ERR2533099	PRJEB12015	50	1801532	221245	38.4	15488	1	28	1	--	1	1	1	1	1	1	1	1	1_1_1_1	1_1_1_1
	754	ERR2533147	PRJEB12015	48	1801533	221245	38.4	15488	1	28	1	--	1	1	1	1	1	1	1	1	1_1_1_1	1_1_1_1
	755	ERR2533196	PRJEB12015	47	1800680	221905	38.4	15488	1	28	1	--	1	1	1	1	1	1	1	1	1_1_1_1	1_1_1_1
	756	ERR1515370	PRJEB12015	45	1819413	222084	38.4	15487	1	28	1	--	1	1	1	1	1	1	1	1	1_1_1_1	1_1_1_1
	757	ERR1515824	PRJEB12015	38	1800243	221903	38.4	15487	1	28	1	--	1	1	1	1	1	1	1	1	1_1_1_1	1_1_1_1
	758	ERR1515848	PRJEB12015	42	1798933	221904	38.4	15487	1	28	1	--	1	1	1	1	1	1	1	1	1_1_1_1	1_1_1_1
	759	ERR2532997	PRJEB12015	56	1802136	204222	38.4	15487	1	28	1	--	1	1	1	1	1	1	1	1	1_1_1_1	1_1_1_1
	760	ERR2533017	PRJEB12015	62	1802389	221243	38.4	15487	1	28	1	--	1	1	1	1	1	1	1	1	1_1_1_1	1_1_1_1
	761	ERR2533050	PRJEB12015	76	1806134	221246	38.4	15487	1	28	1	--	1	1	1	1	42	16	1	1	1_1_42_1	1_1_16_1
	762	ERR1515384	PRJEB12015	45	1802182	203710	38.4	15486	1	28	1	--	1	1	1	1	1	1	1	1	1_1_1_1	1_1_1_1
	763	ERR1515392	PRJEB12015	39	1798653	221904	38.4	15486	1	28	1	--	1	1	1	1	1	1	1	1	1_1_1_1	1_1_1_1
	764	ERR2396433	PRJEB12015	39	1802144	221919	38.4	15486	1	28	1	--	1	1	1	1	1	1	1	1	1_1_1_1	1_1_1_1
	765	ERR2396446	PRJEB12015	45	1802922	221919	38.4	15486	1	28	1	--	1	1	1	1	1	1	1	1	1_1_1_1	1_1_1_1
	766	ERR2533360	PRJEB12015	52	1856037	221246	38.4	15486	1	28	1	--	1	1	1	1	1	1	1	1	1_1_1_1	1_1_1_1
	767	ERR1515786	PRJEB12015	40	1801707	222906	38.4	15486	1	542	1	--	1	1	1	1	1	1	1	1	1_1_1_1	1_1_1_1
	768	ERR1515815	PRJEB12015	39	1801465	222905	38.4	15485	1	28	1	--	1	1	1	1	1	1	1	1	1_1_1_1	1_1_1_1
	769	ERR2533192	PRJEB12015	43	1855565	221904	38.4	15485	1	28	1	--	1	1	1	1	1	1	1	1	1_1_1_1	1_1_1_1
	770	ERR2533205	PRJEB12015	47	1855288	221904	38.4	15485	1	28	1	--	1	1	1	1	1	1	1	1	1_1_1_1	1_1_1_1
	771	ERR2533262	PRJEB12015	41	1799867	221919	38.4	15485	1	28	1	--	1	1	1	1	1	1	1	1	1_1_1_1	1_1_1_1
	772	ERR1515826	PRJEB12015	37	1800139	221903	38.4	15484	1	28	1	--	1	1	1	1	1	1	1	1	1_1_1_1	1_1_1_1
	773	ERR1515929	PRJEB12015	43	1800784	221245	38.4	15484	1	28	1	--	1	1	1	1	1	1	1	1	1_1_1_1	1_1_1_1
	774	ERR2396435	PRJEB12015	58	1802632	204223	38.4	15484	1	28	1	--	1	1	1	1	1	1	1	1	1_1_1_1	1_1_1_1
	775	ERR2533109	PRJEB12015	55	1801524	221245	38.4	15484	1	28	1	--	1	1	1	1	1	1	1	1	1_1_1_1	1_1_1_1
	776	ERR2533114	PRJEB12015	62	1801495	204094	38.4	15484	1	28	1	--	1	1	1	1	1	1	1	1	1_1_1_1	1_1_1_1
	777	ERR1515416	PRJEB12015	136	1851021	204263	38.3	15481	1	28	1	--	1	1	1	1	1	1	1	1	1_1_1_1	1_1_1_1
	778	ERR2533125	PRJEB12015	52	1795468	221904	38.4	15476	1	28	1	--	1	1	1	1	1	1	1	1	1_1_1_1	1_1_1_1
	779	ERR2396457	PRJEB12015	57	1800845	221904	38.4	15458	1	28	1	--	1	1	1	1	1	1	1	1	1_1_1_1	1_1_1_1
	780	ERR2533156	PRJEB12015	42	1796012	221904	38.4	15451	1	28	1	--	1	1	1	1	1	1	1	1	1_1_1_1	1_1_1_1
	781	ERR1515992	PRJEB12015	31	1779332	254892	38.4	15407	1	28	1	--	1	1	1	1	1	1	1	1	1_1_1_1	1_1_1_1
	782	ERR2533293	PRJEB12015	56	1789368	221969	38.4	15395	1	28	1	--	1	1	339	1	1	1	1	1	1_339_1_1	1_1_1_1
	783	ERR2396407	PRJEB12015	1053	2025474	8920	38.4	12005	1	28	1	--	1	1	1	1	1	1	1	1	1_1_1_1	1_1_1_1
	784	ERR2650134	PRJEB13003	239	1861086	140291	38.3	16098	1	28	1	--	1	1	1	1	1	1	1	1	1_1_1_1	1_1_1_1
	785	ERR2649763	PRJEB13003	256	1918138	134002	38.3	16057	1	28	1	--	1	1	1	1	1	1	1	1	1_1_1_1	1_1_1_1
	786	ERR2649918	PRJEB13003	400	2051651	93592	38.2	15836	1	28	1	--	1	1	1	1	1	1	1	1	1_1_1_1	1_1_1_1
	787	ERR2649836	PRJEB13003	210	1962843	88031	38.2	15789	1	28	1	--	1	1	1	1	1	1	1	1	1_1_1_1	1_1_1_1
	788	ERR2649855	PRJEB13003	373	1968237	66063	38.2	15744	1	618	1	--	1	1	1	1	1	1	1	1	1_1_1_1	1_1_1_1
	789	ERR2649820	PRJEB13003	344	1924234	221904	38.3	15728	1	28	1	--	1	1	1	1	1	1	1	1	1_1_1_1	1_1_1_1
	790	ERR2649765	PRJEB13003	343	1941649	114175	38.3	15666	1	28	1	--	1	1	1	1	1	1	1	1	1_1_1_1	1_1_1_1
	791	ERR2650168	PRJEB13003	170	1844749	221904	38.3	15603	1	28	1	--	1	1	1	1	1	1	1	1	1_1_1_1	1_1_1_1
	792	ERR2650326	PRJEB13003	36	1800808	222066	38.4	15559	1	28	1	--	1	1	1	1	1	1	1	1	1_1_1_1	1_1_1_1
	793	ERR2650152	PRJEB13003	207	1862104	221904	38.3	15547	1	28	1	--	1	1	1	1	1	1	1	1	1_1_1_1	1_1_1_1
	794	ERR2650155	PRJEB13003	223	1894713	271040	38.3	15537	1	28	1	--	1	1	1	1	1	1	1	1	1_1_1_1	1_1_1_1
	795	ERR2650417	PRJEB13003	35	1800427	222075	38.4	15534	1	28	1	--	1	1	1	1	1	1	1	1	1_1_1_1	1_1_1_1
	796	ERR2649821	PRJEB13003	43	1801087	221904	38.4	15528	1	28	1	--	1	1	1	1	266	1	1	1	1_1_266_1	1_1_1_1
	797	ERR2649802	PRJEB13003	40	1800449	221835	38.4	15518	1	28	1	--	1	1	1	1	1	1	198	56	1_1_1_198	1_1_1_56
	798	ERR2650192	PRJEB13003	63	1805855	221904	38.4	15517	1	28	1	--	1	1	1	1	1	1	1	1	1_1_1_1	1_1_1_1
	799	ERR2650041	PRJEB13003	42	1800878	221904	38.4	15515	1	28	1	--	1	1	1	1	1	1	1	1	1_1_1_1	1_1_1_1
	800	ERR2650011	PRJEB13003	52	1903228	123385	38.3	15507	1	28	1	--	1	1	1	1	1	1	1	1	1_1_1_1	1_1_1_1
	801	ERR2650358	PRJEB13003	36	1800425	221904	38.4	15507	1	28	1	--	1	1	1	1	1	1	1	1	1_1_1_1	1_1_1_1
	802	ERR2650350	PRJEB13003	39	1800852	221904	38.4	15506	1	28	1	--	1	1	1	1	1	1	1	1	1_1_1_1	1_1_1_1
	803	ERR2650054	PRJEB13003	38	1800579	221904	38.4	15504	1	28	1	--	1	1	1	1	1	1	1	1	1_1_1_1	1_1_1_1
	804	ERR2650040	PRJEB13003	36	1759783	221904	38.3	15503	1	28	1	--	1	1	1	1	1	1	1	1	1_1_1_1	1_1_1_1
	805	ERR2650048	PRJEB13003	34	1800084	221904	38.4	15503	1	28	1	--	1	1	1	1	1	1	1	1	1_1_1_1	1_1_1_1
	806	ERR2650036	PRJEB13003	37	1800289	221904	38.4	15502	1	28	1	--	1	1	1	1	1	1	1	1	1_1_1_1	1_1_1_1
	807	ERR2650037	PRJEB13003	32	1799993	221904	38.4	15502	1	28	1	--	1	1	1	1	1	1	1	1	1_1_1_1	1_1_1_1
	808	ERR2650051	PRJEB13003	37	1800525	221904	38.4	15502	1	28	1	--	1	1	1	1	1	1	1	1	1_1_1_1	1_1_1_1
	809	ERR2649894	PRJEB13003	84	1811488	221245	38.4	15498	1	28	1	--	1	1	1	1	1	1	1	1	1_1_1_1	1_1_1_1
	810	ERR2649976	PRJEB13003	50	1907186	117924	38.3	15498	1	28	1	--	1	1	1	1	1	1	1	1	1_1_1_1	1_1_1_1
	811	ERR2650279	PRJEB13003	40	1800856	221904	38.4	15498	1	28	1	--	1	1	1	1	1	1	1	1	1_1_1_1	1_1_1_1
	812	ERR2649773	PRJEB13003	37	1800563	222336	38.4	15496	1	28	1	--	1	1	1	1	1	1	1	1	1_1_1_1	1_1_1_1
	813	ERR2649860	PRJEB13003	67	1789446	250241	38.4	15496	1	28	1	--	1	1	1	1	1	1	1	1	1_1_1_1	1_1_1_1
	814	ERR2650045	PRJEB13003	46	1801357	221904	38.4	15496	1	28	1	--	1	1	1	1	1	1	1	1	1_1_1_1	1_1_1_1
	815	ERR2650163	PRJEB13003	50	1802640	222084	38.4	15494	1	28	1	--	1	1	1	1	1	1	1	1	1_1_1_1	1_1_1_1
	816	ERR2649814	PRJEB13003	54	1803159	221904	38.4	15493	1	28	1	--	1	1	1	1	1	1	1	1	1_1_1_1	1_1_1_1
	817	ERR2649946	PRJEB13003	55	1903679	123354	38.3	15493	1	28	1	--	1	1	1	1	1	1	1	1	1_1_1_1	1_1_1_1
	818	ERR2649995	PRJEB13003	57	1903490	101776	38.3	15491	1	28	1	--	1	1	1	1	1	1	1	1	1_1_1_1	1_1_1_1
	819	ERR2649812	PRJEB13003	54	1800726	222084	38.4	15488	1	28	1	--	1	1	1	1	1	1	1	1	1_1_1_1	1_1_1_1
	820	ERR2649827	PRJEB13003	41	1840068	114729	38.4	15487	1	28	1	--	1	1	1	1	1	1	1	1	1_1_1_1	1_1_1_1
	821	ERR2649859	PRJEB13003	62	1784430	183942	38.4	15487	1	28	1	--	1	1	1	1	1	1	1	1	1_1_1_1	1_1_1_1
	822	ERR2649824	PRJEB13003	94	1816618	221904	38.4	15487	1	28	1	--	1	1	1	1	1	1	431	1	1_1_1_431	1_1_1_1
	823	ERR2649797	PRJEB13003	34	1800173	221904	38.4	15486	1	28	1	--	1	1	1	1	1	1	1	1	1_1_1_1	1_1_1_1
	824	ERR2649949	PRJEB13003	55	1903899	123444	38.3	15486	1	28	1	--	1	1	1	1	1	1	1	1	1_1_1_1	1_1_1_1
	825	ERR2649965	PRJEB13003	55	1868540	157139	38.3	15484	1	28	1	--	1	1	1	1	1	1	1	1	1_1_1_1	1_1_1_1
	826	ERR2650418	PRJEB13003	40	1801015	221904	38.4	15483	1	28	1	--	1	1	1	1	1	1	1	1	1_1_1_1	1_1_1_1
	827	ERR2650425	PRJEB13003	41	1800675	221905	38.4	15483	1	28	1	--	1	1	1	1	1	1	1	1	1_1_1_1	1_1_1_1
	828	ERR2649972	PRJEB13003	59	1907046	115323	38.3	15477	1	28	1	--	1	1	1	1	1	1	1	1	1_1_1_1	1_1_1_1
	829	ERR2650015	PRJEB13003	58	1902678	123430	38.3	15477	1	28~	1	--	1	1	1	1	1	1	1	1	1_1_1_1	1_1_1_1
	830	ERR2649967	PRJEB13003	34	1865055	221904	38.3	15474	1	28	1	--	1	1	1	1	1	1	1	1	1_1_1_1	1_1_1_1
	831	ERR2649816	PRJEB13003	76	1810843	221904	38.4	15466	1	28	1	--	1	1	1	1	1	1	1	1	1_1_1_1	1_1_1_1
	832	ERR2649925	PRJEB13003	45	1800189	221904	38.4	15466	1	28	1	--	1	1	1	1	1	1	1	1	1_1_1_1	1_1_1_1
	833	ERR2650016	PRJEB13003	38	1800073	221904	38.4	15463	1	28	1	--	1	1	1	1	1	1	1	1	1_1_1_1	1_1_1_1
	834	ERR2649920	PRJEB13003	43	1800873	221904	38.4	15462	1	28	1	--	1	1	1	1	1	1	1	1	1_1_1_1	1_1_1_1
	835	ERR2649924	PRJEB13003	48	1800685	221904	38.4	15460	1	28	1	--	1	1	1	1	1	1	1	1	1_1_1_1	1_1_1_1
	836	ERR2649808	PRJEB13003	38	1800220	221904	38.4	15459	1	28	1	--	1	1	1	1	1	1	1	1	1_1_1_1	1_1_1_1
	837	ERR2649879	PRJEB13003	59	1839417	114689	38.4	15455	1	28	1	--	1	1	1	1	1	1	1	1	1_1_1_1	1_1_1_1
	838	ERR2649922	PRJEB13003	50	1800168	221435	38.4	15452	1	28	1	--	1	1	1	1	1	1	1	1	1_1_1_1	1_1_1_1
	839	ERR2649921	PRJEB13003	56	1800762	221904	38.4	15450	1	28	1	--	1	1	1	1	1	1	1	1	1_1_1_1	1_1_1_1
	840	ERR2649923	PRJEB13003	51	1799528	221904	38.4	15441	1	28	1	--	1	1	1	1	1	1	1	1	1_1_1_1	1_1_1_1
	841	ERR2650065	PRJEB13003	35	1799077	221904	38.4	15430	1	28	1	--	1	1	1	1	1	1	1	1	1_1_1_1	1_1_1_1
	842	ERR2649857	PRJEB13003	47	1770683	184685	38.4	15428	1	28	1	--	1	1	1	1	1	1	1	1	1_1_1_1	1_1_1_1
	843	ERR1359644	PRJEB13551	188	1841016	119191	38.4	15619	1	28	1	--	1	1	1	1	1	1	1	1	1_1_1_1	1_1_1_1
	844	ERR1359402	PRJEB13551	82	1879001	114095	38.4	15515	1	28	1	--	1	1	1	1	1	1	1	1	1_1_1_1	1_1_1_1
	845	ERR1359404	PRJEB13551	334	1881313	122828	38.8	15515	1	28	1	--	1	1	1	1	1	1	1	1	1_1_1_1	1_1_1_1
	846	ERR1359632	PRJEB13551	42	1800176	203710	38.4	15514	1	28	1	--	1	1	1	1	1	1	1	1	1_1_1_1	1_1_1_1
	847	ERR1359387	PRJEB13551	103	1879019	101191	38.4	15511	1	28	1	--	1	1	1	1	1	1	1	1	1_1_1_1	1_1_1_1
	848	ERR1359670	PRJEB13551	42	1800037	203710	38.4	15511	1	28	1	--	1	1	1	1	1	1	1	1	1_1_1_1	1_1_1_1
	849	ERR1359338	PRJEB13551	51	1800373	203710	38.4	15510	1	28	1	--	1	1	1	1	1	1	1	1	1_1_1_1	1_1_1_1
	850	ERR1359562	PRJEB13551	54	1801074	119371	38.4	15510	1	28	1	--	1	1	1	1	1	1	1	1	1_1_1_1	1_1_1_1
	851	ERR1359580	PRJEB13551	476	1906881	203710	39.5	15509	1	28	1	--	1	1	1	1	1	1	1	1	1_1_1_1	1_1_1_1
	852	ERR1359864	PRJEB13551	47	1800386	203710	38.4	15509	1	28	1	--	1	1	1	1	1	1	1	1	1_1_1_1	1_1_1_1
	853	ERR1359510	PRJEB13551	43	1800179	203710	38.4	15508	1	28	1	--	1	1	1	1	1	1	1	1	1_1_1_1	1_1_1_1
	854	ERR1359825	PRJEB13551	43	1800217	203710	38.4	15508	1	28	1	--	1	1	1	1	1	1	1	1	1_1_1_1	1_1_1_1
	855	ERR1359613	PRJEB13551	46	1800403	203710	38.4	15508	1	28	1	--	1	1	1	1	1	1	120	1	1_1_1_120	1_1_1_1
	856	ERR1359420	PRJEB13551	46	1800127	203710	38.4	15507	1	28	1	--	1	1	1	1	1	1	1	1	1_1_1_1	1_1_1_1
	857	ERR1359442	PRJEB13551	50	1800885	203710	38.4	15507	1	28	1	--	1	1	1	1	1	1	1	1	1_1_1_1	1_1_1_1
	858	ERR1359492	PRJEB13551	42	1801244	222906	38.4	15507	1	28	1	--	1	1	1	1	1	1	1	1	1_1_1_1	1_1_1_1
	859	ERR1359818	PRJEB13551	43	1800287	203709	38.4	15507	1	28	1	--	1	1	1	1	1	1	1	1	1_1_1_1	1_1_1_1
	860	ERR1359821	PRJEB13551	47	1800709	122848	38.4	15507	1	28	1	--	1	1	1	1	1	1	1	1	1_1_1_1	1_1_1_1
	861	ERR1359421	PRJEB13551	46	1800727	203711	38.4	15506	1	28	1	--	1	1	1	1	1	1	1	1	1_1_1_1	1_1_1_1
	862	ERR1359680	PRJEB13551	53	1801014	203710	38.4	15506	1	28	1	--	1	1	1	1	1	1	1	1	1_1_1_1	1_1_1_1
	863	ERR1359755	PRJEB13551	44	1800143	203710	38.4	15506	1	28	1	--	1	1	1	1	1	1	1	1	1_1_1_1	1_1_1_1
	864	ERR1359766	PRJEB13551	55	1840054	119191	38.4	15506	1	28	1	--	1	1	1	1	1	1	1	1	1_1_1_1	1_1_1_1
	865	ERR1359477	PRJEB13551	42	1800034	203710	38.4	15505	1	28	1	--	1	1	1	1	1	1	1	1	1_1_1_1	1_1_1_1
	866	ERR1359599	PRJEB13551	44	1800036	203710	38.4	15505	1	28	1	--	1	1	1	1	1	1	1	1	1_1_1_1	1_1_1_1
	867	ERR1359665	PRJEB13551	208	1835746	119191	38.7	15505	1	28	1	--	1	1	1	1	1	1	1	1	1_1_1_1	1_1_1_1
	868	ERR1359705	PRJEB13551	48	1800453	203710	38.4	15505	1	28	1	--	1	1	1	1	1	1	1	1	1_1_1_1	1_1_1_1
	869	ERR1359711	PRJEB13551	42	1800081	203709	38.4	15505	1	28	1	--	1	1	1	1	1	1	1	1	1_1_1_1	1_1_1_1
	870	ERR1359792	PRJEB13551	322	1862432	119371	39	15505	1	28	1	--	1	1	1	1	1	1	1	1	1_1_1_1	1_1_1_1
	871	ERR1359834	PRJEB13551	44	1799977	203709	38.4	15505	1	28	1	--	1	1	1	1	1	1	1	1	1_1_1_1	1_1_1_1
	872	ERR1359370	PRJEB13551	46	1800424	203698	38.4	15504	1	28	1	--	1	1	1	1	1	1	1	1	1_1_1_1	1_1_1_1
	873	ERR1359385	PRJEB13551	42	1800438	203710	38.4	15504	1	28	1	--	1	1	1	1	1	1	1	1	1_1_1_1	1_1_1_1
	874	ERR1359400	PRJEB13551	46	1800487	203711	38.4	15504	1	28	1	--	1	1	1	1	1	1	1	1	1_1_1_1	1_1_1_1
	875	ERR1359412	PRJEB13551	268	1851510	119191	38.9	15504	1	28	1	--	1	1	1	1	1	1	1	1	1_1_1_1	1_1_1_1
	876	ERR1359419	PRJEB13551	47	1800567	203710	38.4	15504	1	28	1	--	1	1	1	1	1	1	1	1	1_1_1_1	1_1_1_1
	877	ERR1359553	PRJEB13551	44	1800220	203710	38.4	15504	1	28	1	--	1	1	1	1	1	1	1	1	1_1_1_1	1_1_1_1
	878	ERR1359723	PRJEB13551	46	1800317	203710	38.4	15504	1	28	1	--	1	1	1	1	1	1	1	1	1_1_1_1	1_1_1_1
	879	ERR1359407	PRJEB13551	43	1800091	203710	38.4	15503	1	28	1	--	1	1	1	1	1	1	1	1	1_1_1_1	1_1_1_1
	880	ERR1359560	PRJEB13551	41	1800063	203710	38.4	15503	1	28	1	--	1	1	1	1	1	1	1	1	1_1_1_1	1_1_1_1
	881	ERR1359627	PRJEB13551	249	1845358	109374	38.9	15503	1	28	1	--	1	1	1	1	1	1	1	1	1_1_1_1	1_1_1_1
	882	ERR1359672	PRJEB13551	44	1800061	203710	38.4	15503	1	28	1	--	1	1	1	1	1	1	1	1	1_1_1_1	1_1_1_1
	883	ERR1359695	PRJEB13551	45	1800289	203710	38.4	15503	1	28	1	--	1	1	1	1	1	1	1	1	1_1_1_1	1_1_1_1
	884	ERR1359724	PRJEB13551	44	1800240	203710	38.4	15503	1	28	1	--	1	1	1	1	1	1	1	1	1_1_1_1	1_1_1_1
	885	ERR1359824	PRJEB13551	269	1849849	119191	38.9	15503	1	28	1	--	1	1	1	1	1	1	1	1	1_1_1_1	1_1_1_1
	886	ERR1359833	PRJEB13551	490	1908672	119206	39.5	15503	1	28	1	--	1	1	1	1	1	1	1	1	1_1_1_1	1_1_1_1
	887	ERR1359835	PRJEB13551	42	1800153	203688	38.4	15503	1	28	1	--	1	1	1	1	1	1	1	1	1_1_1_1	1_1_1_1
	888	ERR1359336	PRJEB13551	48	1800200	161854	38.4	15502	1	28	1	--	1	1	1	1	1	1	1	1	1_1_1_1	1_1_1_1
	889	ERR1359414	PRJEB13551	57	1800918	203710	38.4	15502	1	28	1	--	1	1	1	1	1	1	1	1	1_1_1_1	1_1_1_1
	890	ERR1359454	PRJEB13551	53	1800610	203711	38.4	15502	1	28	1	--	1	1	1	1	1	1	1	1	1_1_1_1	1_1_1_1
	891	ERR1359515	PRJEB13551	44	1800517	203709	38.4	15502	1	28	1	--	1	1	1	1	1	1	1	1	1_1_1_1	1_1_1_1
	892	ERR1359582	PRJEB13551	622	1939568	119191	39.8	15502	1	28	1	--	1	1	1	1	1	1	1	1	1_1_1_1	1_1_1_1
	893	ERR1359732	PRJEB13551	48	1800195	162015	38.4	15502	1	28	1	--	1	1	1	1	1	1	1	1	1_1_1_1	1_1_1_1
	894	ERR1359789	PRJEB13551	47	1800678	203709	38.4	15502	1	28	1	--	1	1	1	1	1	1	1	1	1_1_1_1	1_1_1_1
	895	ERR1359837	PRJEB13551	281	1856111	208080	39	15502	1	28	1	--	1	1	1	1	1	1	1	1	1_1_1_1	1_1_1_1
	896	ERR1359688	PRJEB13551	41	1800111	203710	38.4	15502	1	785	1	--	1	1	1	1	1	1	1	1	1_1_1_1	1_1_1_1
	897	ERR1359348	PRJEB13551	159	1822990	119206	38.6	15501	1	28	1	--	1	1	1	1	1	1	1	1	1_1_1_1	1_1_1_1
	898	ERR1359389	PRJEB13551	44	1799413	220468	38.4	15501	1	28	1	--	1	1	1	1	1	1	1	1	1_1_1_1	1_1_1_1
	899	ERR1359441	PRJEB13551	93	1807568	119191	38.4	15500	1	28	1	--	1	1	1	1	1	1	1	1	1_1_1_1	1_1_1_1
	900	ERR1359547	PRJEB13551	46	1799769	203710	38.4	15500	1	28	1	--	1	1	1	1	1	1	1	1	1_1_1_1	1_1_1_1
	901	ERR1359819	PRJEB13551	48	1800747	203710	38.4	15500	1	28	1	--	1	1	1	1	1	1	1	1	1_1_1_1	1_1_1_1
	902	ERR1359597	PRJEB13551	408	1884829	119191	39.3	15499	1	28	1	--	1	1	1	1	1	1	1	1	1_1_1_1	1_1_1_1
	903	ERR1359610	PRJEB13551	43	1759246	119191	38.3	15499	1	28	1	--	1	1	1	1	1	1	1	1	1_1_1_1	1_1_1_1
	904	ERR1359666	PRJEB13551	44	1800405	203710	38.4	15499	1	28	1	--	1	1	1	1	1	1	1	1	1_1_1_1	1_1_1_1
	905	ERR1359744	PRJEB13551	260	1848386	119191	38.9	15499	1	28	1	--	1	1	1	1	1	1	1	1	1_1_1_1	1_1_1_1
	906	ERR1359761	PRJEB13551	391	1880186	119191	39.2	15499	1	28	1	--	1	1	1	1	1	1	1	1	1_1_1_1	1_1_1_1
	907	ERR1359784	PRJEB13551	62	1841993	115288	38.4	15499	1	28	1	--	1	1	1	1	1	1	1	1	1_1_1_1	1_1_1_1
	908	ERR1359497	PRJEB13551	115	1811565	119191	38.5	15497	1	28	1	--	1	1	1	1	1	1	1	1	1_1_1_1	1_1_1_1
	909	ERR1359804	PRJEB13551	293	1856005	119191	39	15497	1	28	1	--	1	1	1	1	1	1	1	1	1_1_1_1	1_1_1_1
	910	ERR1359781	PRJEB13551	492	1913198	114085	39.5	15496	1	28	1	--	1	1	1	1	1	1	1	1	1_1_1_1	1_1_1_1
	911	ERR1359866	PRJEB13551	1219	2189153	101514	38.9	15496	1	28	1	--	1	1	1	1	1	1	1	1	1_1_1_1	1_1_1_1
	912	ERR1359427	PRJEB13551	51	1840339	115285	38.4	15495	1	28	1	--	1	1	1	1	1	1	1	1	1_1_1_1	1_1_1_1
	913	ERR1359469	PRJEB13551	527	1919256	119206	39.6	15495	1	28	1	--	1	1	1	1	1	1	1	1	1_1_1_1	1_1_1_1
	914	ERR1359523	PRJEB13551	48	1801132	203709	38.4	15495	1	28	1	--	1	1	1	1	1	1	1	1	1_1_1_1	1_1_1_1
	915	ERR1359530	PRJEB13551	265	1847996	119191	38.8	15495	1	28	1	--	1	1	1	1	1	1	1	1	1_1_1_1	1_1_1_1
	916	ERR1359573	PRJEB13551	50	1835565	114086	38.4	15495	1	28	1	--	1	1	1	1	1	1	1	1	1_1_1_1	1_1_1_1
	917	ERR1359651	PRJEB13551	442	1889262	106785	39.3	15495	1	28	1	--	1	1	1	1	1	1	1	1	1_1_1_1	1_1_1_1
	918	ERR1359730	PRJEB13551	932	2023634	114175	40.6	15495	1	28	1	--	1	1	1	1	1	1	1	1	1_1_1_1	1_1_1_1
	919	ERR1359799	PRJEB13551	47	1839122	115299	38.4	15495	1	28	1	--	1	1	1	1	1	1	1	1	1_1_1_1	1_1_1_1
	920	ERR1359854	PRJEB13551	213	1838908	122828	38.8	15495	1	28	1	--	1	1	1	1	1	1	1	1	1_1_1_1	1_1_1_1
	921	ERR1359663	PRJEB13551	43	1800182	203709	38.4	15494	1	28	1	--	1	1	1	1	1	1	1	1	1_1_1_1	1_1_1_1
	922	ERR1359337	PRJEB13551	124	1819579	119100	38.4	15493	1	28	1	--	1	1	1	1	1	1	1	1	1_1_1_1	1_1_1_1
	923	ERR1359668	PRJEB13551	250	1880665	101640	38.8	15493	1	28	1	--	1	1	1	1	1	1	1	1	1_1_1_1	1_1_1_1
	924	ERR1359630	PRJEB13551	231	1837671	107074	38.8	15492	1	28	1	--	1	1	1	1	1	1	1	1	1_1_1_1	1_1_1_1
	925	ERR1359608	PRJEB13551	45	1800428	203709	38.4	15491	1	28	1	--	1	1	1	1	1	1	1	1	1_1_1_1	1_1_1_1
	926	ERR1359376	PRJEB13551	211	1834362	119191	38.7	15490	1	28	1	--	1	1	1	1	1	1	1	1	1_1_1_1	1_1_1_1
	927	ERR1359581	PRJEB13551	48	1800375	203709	38.4	15490	1	28	1	--	1	1	1	1	1	1	1	1	1_1_1_1	1_1_1_1
	928	ERR1359347	PRJEB13551	290	1847725	115614	38.9	15473	1	785	1	--	1	1	1	1	1	1	1	1	1_1_1_1	1_1_1_1
	929	ERR1359727	PRJEB13551	231	1827039	73291	38.6	15469	1	28	1	--	1	1	1	1	1	1	1	1	1_1_1_1	1_1_1_1
	930	ERR1433977	PRJEB14232	337	1931500	119191	38.4	15691	1	28	1	--	1	1	1	1	1	1	1	1	1_1_1_1	1_1_1_1
	931	ERR1434245	PRJEB14232	305	1933702	203710	38.4	15619	1	28	1	--	1	1	1	1	1	1	1	1	1_1_1_1	1_1_1_1
	932	ERR1434190	PRJEB14232	49	1800525	119191	38.4	15529	1	28	1	--	1	1	1	1	1	1	1	1	1_1_1_1	1_1_1_1
	933	ERR1434134	PRJEB14232	49	1800147	203710	38.4	15513	1	28	1	--	1	1	1	1	1	1	1	1	1_1_1_1	1_1_1_1
	934	ERR1433922	PRJEB14232	269	1847155	119191	38.9	15512	1	28	1	--	240	115	1	1	1	1	1	1	240_1_1_1	115_1_1_1
	935	ERR1434283	PRJEB14232	38	1799822	203710	38.4	15510	1	28	1	--	1	1	1	1	1	1	1	1	1_1_1_1	1_1_1_1
	936	ERR1434123	PRJEB14232	77	1800807	113078	38.4	15509	1	28	1	--	1	1	1	1	1	1	1	1	1_1_1_1	1_1_1_1
	937	ERR1434254	PRJEB14232	42	1878149	180328	38	15509	1	28	1	--	1	1	1	1	1	1	1	1	1_1_1_1	1_1_1_1
	938	ERR1434366	PRJEB14232	58	1804467	122828	38.4	15509	1	28	1	--	1	1	1	1	1	1	1	1	1_1_1_1	1_1_1_1
	939	ERR1434403	PRJEB14232	49	1800484	203710	38.4	15509	1	28	1	--	1	1	1	1	1	1	1	1	1_1_1_1	1_1_1_1
	940	ERR1434174	PRJEB14232	50	1801003	203710	38.4	15508	1	28	1	--	1	1	1	1	1	1	1	1	1_1_1_1	1_1_1_1
	941	ERR1434333	PRJEB14232	47	1800457	203710	38.4	15508	1	28	1	--	1	1	1	1	1	1	1	1	1_1_1_1	1_1_1_1
	942	ERR1433875	PRJEB14232	53	1801014	203710	38.4	15506	1	28	1	--	1	1	1	1	1	1	1	1	1_1_1_1	1_1_1_1
	943	ERR1434171	PRJEB14232	49	1800374	203710	38.4	15506	1	28	1	--	1	1	1	1	1	1	1	1	1_1_1_1	1_1_1_1
	944	ERR1434200	PRJEB14232	44	1800231	203711	38.4	15506	1	28	1	--	1	1	1	1	1	1	1	1	1_1_1_1	1_1_1_1
	945	ERR1434294	PRJEB14232	45	1800467	203711	38.4	15506	1	28	1	--	1	1	1	1	1	1	1	1	1_1_1_1	1_1_1_1
	946	ERR1434350	PRJEB14232	44	1800405	203710	38.4	15506	1	28	1	--	1	1	1	1	1	1	1	1	1_1_1_1	1_1_1_1
	947	ERR1434387	PRJEB14232	45	1800245	203710	38.4	15506	1	28	1	--	1	1	1	1	1	1	1	1	1_1_1_1	1_1_1_1
	948	ERR1434019	PRJEB14232	70	1799053	88938	38.4	15506	1	28	1	--	1	1	1	1	1	1	1	1	1_1_1_1	1_1_1_1
	949	ERR1433901	PRJEB14232	1187	2045582	92268	41.1	15505	1	28	1	--	1	1	1	1	1	1	1	1	1_1_1_1	1_1_1_1
	950	ERR1433984	PRJEB14232	42	1800174	203710	38.4	15505	1	28	1	--	1	1	1	1	1	1	1	1	1_1_1_1	1_1_1_1
	951	ERR1434024	PRJEB14232	44	1800411	203711	38.4	15505	1	28	1	--	1	1	1	1	1	1	1	1	1_1_1_1	1_1_1_1
	952	ERR1434037	PRJEB14232	100	1811795	119191	38.4	15505	1	28	1	--	1	1	1	1	1	1	1	1	1_1_1_1	1_1_1_1
	953	ERR1434140	PRJEB14232	46	1800177	203710	38.4	15505	1	28	1	--	1	1	1	1	1	1	1	1	1_1_1_1	1_1_1_1
	954	ERR1434264	PRJEB14232	41	1800152	203710	38.4	15505	1	28	1	--	1	1	1	1	1	1	1	1	1_1_1_1	1_1_1_1
	955	ERR1434325	PRJEB14232	44	1800120	203710	38.4	15505	1	28	1	--	1	1	1	1	1	1	1	1	1_1_1_1	1_1_1_1
	956	ERR1434391	PRJEB14232	47	1800594	203710	38.4	15505	1	28	1	--	1	1	1	1	1	1	1	1	1_1_1_1	1_1_1_1
	957	ERR1433956	PRJEB14232	43	1800452	203710	38.4	15504	1	28	1	--	1	1	1	1	1	1	1	1	1_1_1_1	1_1_1_1
	958	ERR1434031	PRJEB14232	45	1800395	203709	38.4	15504	1	28	1	--	1	1	1	1	1	1	1	1	1_1_1_1	1_1_1_1
	959	ERR1434132	PRJEB14232	44	1800879	203710	38.4	15504	1	28	1	--	1	1	1	1	1	1	1	1	1_1_1_1	1_1_1_1
	960	ERR1434146	PRJEB14232	46	1800397	203710	38.4	15504	1	28	1	--	1	1	1	1	1	1	1	1	1_1_1_1	1_1_1_1
	961	ERR1434157	PRJEB14232	49	1800611	203710	38.4	15504	1	28	1	--	1	1	1	1	1	1	1	1	1_1_1_1	1_1_1_1
	962	ERR1434211	PRJEB14232	47	1800505	203709	38.4	15504	1	28	1	--	1	1	1	1	1	1	1	1	1_1_1_1	1_1_1_1
	963	ERR1434284	PRJEB14232	44	1800445	203710	38.4	15504	1	28	1	--	1	1	1	1	1	1	1	1	1_1_1_1	1_1_1_1
	964	ERR1434302	PRJEB14232	49	1800615	203710	38.4	15504	1	28	1	--	1	1	1	1	1	1	1	1	1_1_1_1	1_1_1_1
	965	ERR1434354	PRJEB14232	49	1800482	203710	38.4	15504	1	28	1	--	1	1	1	1	1	1	1	1	1_1_1_1	1_1_1_1
	966	ERR1434356	PRJEB14232	45	1800259	203710	38.4	15504	1	28	1	--	1	1	1	1	1	1	1	1	1_1_1_1	1_1_1_1
	967	ERR1434395	PRJEB14232	42	1800316	203711	38.4	15504	1	28	1	--	1	1	1	1	1	1	1	1	1_1_1_1	1_1_1_1
	968	ERR1434398	PRJEB14232	43	1800132	203709	38.4	15504	1	28	1	--	1	1	1	1	1	1	1	1	1_1_1_1	1_1_1_1
	969	ERR1434413	PRJEB14232	47	1841750	203710	38.4	15504	1	28	1	--	1	1	1	1	1	1	1	1	1_1_1_1	1_1_1_1
	970	ERR1433895	PRJEB14232	44	1800411	203711	38.4	15503	1	28	1	--	1	1	1	1	1	1	1	1	1_1_1_1	1_1_1_1
	971	ERR1433909	PRJEB14232	47	1797367	203709	38.4	15503	1	28	1	--	1	1	1	1	1	1	1	1	1_1_1_1	1_1_1_1
	972	ERR1434050	PRJEB14232	45	1800217	203710	38.4	15503	1	28	1	--	1	1	1	1	1	1	1	1	1_1_1_1	1_1_1_1
	973	ERR1434162	PRJEB14232	48	1800276	203710	38.4	15503	1	28	1	--	1	1	1	1	1	1	1	1	1_1_1_1	1_1_1_1
	974	ERR1434166	PRJEB14232	49	1800647	203709	38.4	15503	1	28	1	--	1	1	1	1	1	1	1	1	1_1_1_1	1_1_1_1
	975	ERR1434173	PRJEB14232	54	1801053	203711	38.4	15503	1	28	1	--	1	1	1	1	1	1	1	1	1_1_1_1	1_1_1_1
	976	ERR1434235	PRJEB14232	51	1839793	115299	38.4	15503	1	28	1	--	1	1	1	1	1	1	1	1	1_1_1_1	1_1_1_1
	977	ERR1434250	PRJEB14232	68	1799282	66064	38.4	15503	1	28	1	--	1	1	1	1	1	1	1	1	1_1_1_1	1_1_1_1
	978	ERR1434279	PRJEB14232	44	1800411	203711	38.4	15503	1	28	1	--	1	1	1	1	1	1	1	1	1_1_1_1	1_1_1_1
	979	ERR1434296	PRJEB14232	47	1800577	203711	38.4	15503	1	28	1	--	1	1	1	1	1	1	1	1	1_1_1_1	1_1_1_1
	980	ERR1434310	PRJEB14232	47	1800623	203711	38.4	15503	1	28	1	--	1	1	1	1	1	1	1	1	1_1_1_1	1_1_1_1
	981	ERR1434372	PRJEB14232	47	1800829	203711	38.4	15503	1	28	1	--	1	1	1	1	1	1	1	1	1_1_1_1	1_1_1_1
	982	ERR1434392	PRJEB14232	40	1799782	203710	38.4	15503	1	28	1	--	1	1	1	1	1	1	1	1	1_1_1_1	1_1_1_1
	983	ERR1433944	PRJEB14232	46	1800471	203711	38.4	15502	1	28	1	--	1	1	1	1	1	1	1	1	1_1_1_1	1_1_1_1
	984	ERR1433952	PRJEB14232	43	1799992	203710	38.4	15502	1	28	1	--	1	1	1	1	1	1	1	1	1_1_1_1	1_1_1_1
	985	ERR1433966	PRJEB14232	42	1800020	203710	38.4	15502	1	28	1	--	1	1	1	1	1	1	1	1	1_1_1_1	1_1_1_1
	986	ERR1434052	PRJEB14232	44	1800394	203710	38.4	15502	1	28	1	--	1	1	1	1	1	1	1	1	1_1_1_1	1_1_1_1
	987	ERR1434183	PRJEB14232	45	1841491	122905	38.4	15502	1	28	1	--	1	1	1	1	1	1	1	1	1_1_1_1	1_1_1_1
	988	ERR1434232	PRJEB14232	53	1800784	203710	38.4	15502	1	28	1	--	1	1	1	1	1	1	1	1	1_1_1_1	1_1_1_1
	989	ERR1434276	PRJEB14232	49	1800411	203710	38.4	15502	1	28	1	--	1	1	1	1	1	1	1	1	1_1_1_1	1_1_1_1
	990	ERR1434314	PRJEB14232	59	1843400	119495	38.4	15502	1	28	1	--	1	1	1	1	1	1	1	1	1_1_1_1	1_1_1_1
	991	ERR1434370	PRJEB14232	52	1842359	122779	38.4	15502	1	28	1	--	1	1	1	1	1	1	1	1	1_1_1_1	1_1_1_1
	992	ERR1433945	PRJEB14232	602	1946359	119191	38.4	15501	1	28	1	--	1	1	1	1	1	1	1	1	1_1_1_1	1_1_1_1
	993	ERR1433973	PRJEB14232	42	1800091	203710	38.4	15501	1	28	1	--	1	1	1	1	1	1	1	1	1_1_1_1	1_1_1_1
	994	ERR1434064	PRJEB14232	51	1800491	203710	38.4	15501	1	28	1	--	1	1	1	1	1	1	1	1	1_1_1_1	1_1_1_1
	995	ERR1434093	PRJEB14232	51	1801314	203710	38.4	15501	1	28	1	--	1	1	1	1	1	1	1	1	1_1_1_1	1_1_1_1
	996	ERR1434138	PRJEB14232	57	1842697	119495	38.4	15501	1	28	1	--	1	1	1	1	1	1	1	1	1_1_1_1	1_1_1_1
	997	ERR1434199	PRJEB14232	51	1800779	203711	38.4	15501	1	28	1	--	1	1	1	1	1	1	1	1	1_1_1_1	1_1_1_1
	998	ERR1434247	PRJEB14232	56	1841787	119495	38.4	15501	1	28	1	--	1	1	1	1	1	1	1	1	1_1_1_1	1_1_1_1
	999	ERR1434347	PRJEB14232	49	1800900	203710	38.4	15501	1	28	1	--	1	1	1	1	1	1	1	1	1_1_1_1	1_1_1_1
	1000	ERR1433890	PRJEB14232	53	1800696	203710	38.4	15500	1	28	1	--	1	1	1	1	1	1	1	1	1_1_1_1	1_1_1_1
	1001	ERR1433898	PRJEB14232	54	1802670	203710	38.4	15500	1	28	1	--	1	1	1	1	1	1	1	1	1_1_1_1	1_1_1_1
	1002	ERR1433920	PRJEB14232	49	1800778	119191	38.4	15500	1	28	1	--	1	1	1	1	1	1	1	1	1_1_1_1	1_1_1_1
	1003	ERR1433996	PRJEB14232	46	1800754	203710	38.4	15500	1	28	1	--	1	1	1	1	1	1	1	1	1_1_1_1	1_1_1_1
	1004	ERR1434009	PRJEB14232	48	1800264	203710	38.4	15500	1	28	1	--	1	1	1	1	1	1	1	1	1_1_1_1	1_1_1_1
	1005	ERR1434041	PRJEB14232	61	1842393	119495	38.4	15500	1	28	1	--	1	1	1	1	1	1	1	1	1_1_1_1	1_1_1_1
	1006	ERR1434051	PRJEB14232	50	1800727	119191	38.4	15500	1	28	1	--	1	1	1	1	1	1	1	1	1_1_1_1	1_1_1_1
	1007	ERR1434054	PRJEB14232	50	1801093	122826	38.4	15500	1	28	1	--	1	1	1	1	1	1	1	1	1_1_1_1	1_1_1_1
	1008	ERR1434074	PRJEB14232	142	1847835	119191	38.5	15500	1	28	1	--	1	1	1	1	1	1	1	1	1_1_1_1	1_1_1_1
	1009	ERR1434160	PRJEB14232	46	1800467	203710	38.4	15500	1	28	1	--	1	1	1	1	1	1	1	1	1_1_1_1	1_1_1_1
	1010	ERR1434167	PRJEB14232	51	1801321	119191	38.4	15500	1	28	1	--	1	1	1	1	1	1	1	1	1_1_1_1	1_1_1_1
	1011	ERR1434169	PRJEB14232	50	1841929	119495	38.4	15500	1	28	1	--	1	1	1	1	1	1	1	1	1_1_1_1	1_1_1_1
	1012	ERR1434209	PRJEB14232	46	1800831	203710	38.4	15500	1	28	1	--	1	1	1	1	1	1	1	1	1_1_1_1	1_1_1_1
	1013	ERR1434234	PRJEB14232	49	1800740	203710	38.4	15500	1	28	1	--	1	1	1	1	1	1	1	1	1_1_1_1	1_1_1_1
	1014	ERR1434241	PRJEB14232	45	1800429	203710	38.4	15500	1	28	1	--	1	1	1	1	1	1	1	1	1_1_1_1	1_1_1_1
	1015	ERR1434278	PRJEB14232	54	1800662	203710	38.4	15500	1	28	1	--	1	1	1	1	1	1	1	1	1_1_1_1	1_1_1_1
	1016	ERR1434282	PRJEB14232	47	1800928	203710	38.4	15500	1	28	1	--	1	1	1	1	1	1	1	1	1_1_1_1	1_1_1_1
	1017	ERR1434337	PRJEB14232	48	1800713	203710	38.4	15500	1	28	1	--	1	1	1	1	1	1	1	1	1_1_1_1	1_1_1_1
	1018	ERR1434379	PRJEB14232	45	1800760	203710	38.4	15500	1	28	1	--	1	1	1	1	1	1	1	1	1_1_1_1	1_1_1_1
	1019	ERR1434384	PRJEB14232	45	1841565	115375	38.4	15500	1	28	1	--	1	1	1	1	1	1	1	1	1_1_1_1	1_1_1_1
	1020	ERR1433975	PRJEB14232	46	1800394	203708	38.4	15500	1	28	1	--	1	1	1	1	42	16	1	1	1_1_42_1	1_1_16_1
	1021	ERR1433881	PRJEB14232	55	1802742	119191	38.4	15499	1	28	1	--	1	1	1	1	1	1	1	1	1_1_1_1	1_1_1_1
	1022	ERR1433927	PRJEB14232	59	1842508	119495	38.4	15499	1	28	1	--	1	1	1	1	1	1	1	1	1_1_1_1	1_1_1_1
	1023	ERR1433931	PRJEB14232	45	1800701	203710	38.4	15499	1	28	1	--	1	1	1	1	1	1	1	1	1_1_1_1	1_1_1_1
	1024	ERR1433972	PRJEB14232	45	1800903	203710	38.4	15499	1	28	1	--	1	1	1	1	1	1	1	1	1_1_1_1	1_1_1_1
	1025	ERR1434040	PRJEB14232	114	1816224	119191	38.5	15499	1	28	1	--	1	1	1	1	1	1	1	1	1_1_1_1	1_1_1_1
	1026	ERR1434066	PRJEB14232	55	1843668	119495	38.4	15499	1	28	1	--	1	1	1	1	1	1	1	1	1_1_1_1	1_1_1_1
	1027	ERR1434078	PRJEB14232	50	1801879	203710	38.4	15499	1	28	1	--	1	1	1	1	1	1	1	1	1_1_1_1	1_1_1_1
	1028	ERR1434125	PRJEB14232	43	1800249	203710	38.4	15499	1	28	1	--	1	1	1	1	1	1	1	1	1_1_1_1	1_1_1_1
	1029	ERR1434181	PRJEB14232	52	1800782	203710	38.4	15499	1	28	1	--	1	1	1	1	1	1	1	1	1_1_1_1	1_1_1_1
	1030	ERR1434184	PRJEB14232	43	1800116	203710	38.4	15499	1	28	1	--	1	1	1	1	1	1	1	1	1_1_1_1	1_1_1_1
	1031	ERR1434187	PRJEB14232	47	1800386	203710	38.4	15499	1	28	1	--	1	1	1	1	1	1	1	1	1_1_1_1	1_1_1_1
	1032	ERR1434265	PRJEB14232	48	1841544	119495	38.4	15499	1	28	1	--	1	1	1	1	1	1	1	1	1_1_1_1	1_1_1_1
	1033	ERR1434275	PRJEB14232	47	1800551	203710	38.4	15499	1	28	1	--	1	1	1	1	1	1	1	1	1_1_1_1	1_1_1_1
	1034	ERR1434308	PRJEB14232	54	1841950	119495	38.4	15499	1	28	1	--	1	1	1	1	1	1	1	1	1_1_1_1	1_1_1_1
	1035	ERR1434329	PRJEB14232	46	1800324	203710	38.4	15499	1	28	1	--	1	1	1	1	1	1	1	1	1_1_1_1	1_1_1_1
	1036	ERR1434342	PRJEB14232	52	1801288	203710	38.4	15499	1	28	1	--	1	1	1	1	1	1	1	1	1_1_1_1	1_1_1_1
	1037	ERR1434406	PRJEB14232	49	1800917	203710	38.4	15499	1	28	1	--	1	1	1	1	1	1	1	1	1_1_1_1	1_1_1_1
	1038	ERR1434381	PRJEB14232	49	1800884	203710	38.4	15498	1	28	1	--	1	1	1	1	1	1	1	1	1_1_1_1	1_1_1_1
	1039	ERR1433906	PRJEB14232	54	1802108	203710	38.4	15497	1	28	1	--	1	1	1	1	1	1	1	1	1_1_1_1	1_1_1_1
	1040	ERR1433921	PRJEB14232	44	1800734	203710	38.4	15497	1	28	1	--	1	1	1	1	1	1	1	1	1_1_1_1	1_1_1_1
	1041	ERR1433933	PRJEB14232	50	1801182	203710	38.4	15497	1	28	1	--	1	1	1	1	1	1	1	1	1_1_1_1	1_1_1_1
	1042	ERR1433976	PRJEB14232	44	1800687	203710	38.4	15497	1	28	1	--	1	1	1	1	1	1	1	1	1_1_1_1	1_1_1_1
	1043	ERR1434059	PRJEB14232	51	1800507	203710	38.4	15497	1	28	1	--	1	1	1	1	1	1	1	1	1_1_1_1	1_1_1_1
	1044	ERR1434076	PRJEB14232	43	1800184	203710	38.4	15497	1	28	1	--	1	1	1	1	1	1	1	1	1_1_1_1	1_1_1_1
	1045	ERR1434095	PRJEB14232	53	1801510	203710	38.4	15497	1	28	1	--	1	1	1	1	1	1	1	1	1_1_1_1	1_1_1_1
	1046	ERR1434122	PRJEB14232	50	1800346	203710	38.4	15497	1	28	1	--	1	1	1	1	1	1	1	1	1_1_1_1	1_1_1_1
	1047	ERR1434182	PRJEB14232	60	1802216	119191	38.4	15497	1	28	1	--	1	1	1	1	1	1	1	1	1_1_1_1	1_1_1_1
	1048	ERR1434207	PRJEB14232	44	1800378	203710	38.4	15497	1	28	1	--	1	1	1	1	1	1	1	1	1_1_1_1	1_1_1_1
	1049	ERR1434233	PRJEB14232	46	1800518	119191	38.4	15497	1	28	1	--	1	1	1	1	1	1	1	1	1_1_1_1	1_1_1_1
	1050	ERR1434287	PRJEB14232	57	1801419	161500	38.4	15497	1	28	1	--	1	1	1	1	1	1	1	1	1_1_1_1	1_1_1_1
	1051	ERR1434295	PRJEB14232	47	1800790	203710	38.4	15497	1	28	1	--	1	1	1	1	1	1	1	1	1_1_1_1	1_1_1_1
	1052	ERR1434299	PRJEB14232	44	1800386	203710	38.4	15497	1	28	1	--	1	1	1	1	1	1	1	1	1_1_1_1	1_1_1_1
	1053	ERR1434346	PRJEB14232	48	1800447	203710	38.4	15497	1	28	1	--	1	1	1	1	1	1	1	1	1_1_1_1	1_1_1_1
	1054	ERR1434351	PRJEB14232	49	1800205	161308	38.4	15497	1	28	1	--	1	1	1	1	1	1	1	1	1_1_1_1	1_1_1_1
	1055	ERR1434375	PRJEB14232	48	1800286	203710	38.4	15497	1	28	1	--	1	1	1	1	1	1	1	1	1_1_1_1	1_1_1_1
	1056	ERR1434402	PRJEB14232	73	1806310	119191	38.5	15497	1	28	1	--	1	1	1	1	1	1	1	1	1_1_1_1	1_1_1_1
	1057	ERR1433943	PRJEB14232	52	1800232	161308	38.4	15496	1	28	1	--	1	1	1	1	1	1	1	1	1_1_1_1	1_1_1_1
	1058	ERR1434330	PRJEB14232	41	1800003	203710	38.4	15496	1	28	1	--	1	1	1	1	1	1	1	1	1_1_1_1	1_1_1_1
	1059	ERR1434357	PRJEB14232	68	1801037	197428	38.4	15496	1	28	1	--	1	1	1	1	1	1	1	1	1_1_1_1	1_1_1_1
	1060	ERR1434061	PRJEB14232	44	1800697	203710	38.4	15495	1	28	1	--	1	1	1	1	1	1	1	1	1_1_1_1	1_1_1_1
	1061	ERR1434307	PRJEB14232	61	1800502	197758	38.4	15494	1	28	1	--	1	1	1	1	1	1	1	1	1_1_1_1	1_1_1_1
	1062	ERR1434348	PRJEB14232	39	1799980	203581	38.4	15493	1	28	1	--	1	1	1	1	1	1	1	1	1_1_1_1	1_1_1_1
	1063	ERR1433948	PRJEB14232	53	1799099	148470	38.4	15493	1	28	1	--	167	81	1	1	1	1	1	1	167_1_1_1	81_1_1_1
	1064	ERR1434020	PRJEB14232	75	1801278	197428	38.4	15492	1	28	1	--	1	1	1	1	1	1	1	1	1_1_1_1	1_1_1_1
	1065	ERR1434126	PRJEB14232	44	1800545	114084	38.4	15491	1	28	1	--	1	1	1	1	1	1	1	1	1_1_1_1	1_1_1_1
	1066	ERR1434012	PRJEB14232	68	1801054	203710	38.4	15490	1	28	1	--	1	1	1	1	1	1	1	1	1_1_1_1	1_1_1_1
	1067	ERR1434004	PRJEB14232	60	1800335	122828	38.4	15486	1	28	1	--	1	1	1	1	1	1	1	1	1_1_1_1	1_1_1_1
	1068	ERR1434377	PRJEB14232	56	1802910	203710	38.4	15484	1	28	1	--	1	1	1	1	1	1	1	1	1_1_1_1	1_1_1_1
	1069	ERR1433990	PRJEB14232	68	1801122	203711	38.4	15480	1	28	1	--	1	1	1	1	42	16	1	1	1_1_42_1	1_1_16_1
	1070	ERR1433911	PRJEB14232	80	1798888	77799	38.4	15479	1	28	1	--	1	1	1	1	1	1	1	1	1_1_1_1	1_1_1_1
	1071	ERR1433919	PRJEB14232	75	1801487	119191	38.4	15477	1	28	1	--	1	1	1	1	42	16	1	1	1_1_42_1	1_1_16_1
	1072	ERR1434222	PRJEB14232	96	1805339	119191	38.4	15475	1	28	1	--	1	1	1	1	42	16	1	1	1_1_42_1	1_1_16_1
	1073	ERR1434090	PRJEB14232	203	2032291	61339	38.3	15341	1	28	1	--	1	1	1	1	1	1	1	1	1_1_1_1	1_1_1_1
	1074	ERR1433962	PRJEB14232	943	1963432	9933	38.4	12415	1	28	1	included	1	1	1	1	1	1	1	1	1_1_1_1	1_1_1_1
	1075	ERR1629557	PRJEB15387	36	1799845	203710	38.4	15506	1	28	1	--	1	1	1	1	1	1	1	1	1_1_1_1	1_1_1_1
	1076	ERR1629564	PRJEB15387	47	1799758	203710	38.4	15506	1	28	1	--	1	1	1	1	1	1	1	1	1_1_1_1	1_1_1_1
	1077	ERR1629568	PRJEB15387	55	1840959	133111	38.4	15506	1	28	1	--	1	1	1	1	1	1	1	1	1_1_1_1	1_1_1_1
	1078	ERR1629570	PRJEB15387	39	1799885	203710	38.4	15506	1	28	1	--	1	1	1	1	1	1	1	1	1_1_1_1	1_1_1_1
	1079	ERR1629558	PRJEB15387	46	1800467	203710	38.4	15504	1	28	1	--	1	1	1	1	1	1	1	1	1_1_1_1	1_1_1_1
	1080	ERR1629563	PRJEB15387	51	1800495	203710	38.4	15504	1	28	1	--	1	1	1	1	1	1	1	1	1_1_1_1	1_1_1_1
	1081	ERR1629567	PRJEB15387	42	1800122	203710	38.4	15504	1	28	1	--	1	1	1	1	1	1	1	1	1_1_1_1	1_1_1_1
	1082	ERR1629559	PRJEB15387	42	1800121	203710	38.4	15503	1	28	1	--	1	1	1	1	1	1	1	1	1_1_1_1	1_1_1_1
	1083	ERR1629562	PRJEB15387	42	1800116	119191	38.4	15503	1	28	1	--	1	1	1	1	1	1	1	1	1_1_1_1	1_1_1_1
	1084	ERR1629566	PRJEB15387	49	1800513	203710	38.4	15503	1	28	1	--	167	81	1	1	1	1	1	1	167_1_1_1	81_1_1_1
	1085	ERR1629561	PRJEB15387	41	1840926	203582	38.4	15502	1	28	1	--	1	1	1	1	1	1	1	1	1_1_1_1	1_1_1_1
	1086	ERR1629565	PRJEB15387	246	1853812	119191	38.5	15499	1	28	1	--	1	1	1	1	1	1	1	1	1_1_1_1	1_1_1_1
	1087	ERR1629569	PRJEB15387	41	1800210	122828	38.4	15487	1	28	1	--	1	1	1	1	1	1	1	1	1_1_1_1	1_1_1_1
	1088	ERR1629556	PRJEB15387	32	1793077	111756	38.4	15475	1	28	1	--	1	1	1	1	1	1	1	1	1_1_1_1	1_1_1_1
	1089	ERR1629560	PRJEB15387	216	1790759	18343	38.4	15423	1	28	1	--	1	1	1	1	1	1	1	1	1_1_1_1	1_1_1_1
	1090	ERR1733594	PRJEB17673	165	1874908	102265	38.4	15963	1	1146	1	--	1	1	1	1	1	1	1	1	1_1_1_1	1_1_1_1
	1091	ERR1735270	PRJEB17673	302	2061528	61438	38.2	15876	1	28	1	--	1	1	1	1	1	1	1	1	1_1_1_1	1_1_1_1
	1092	ERR1735390	PRJEB17673	321	1961573	101129	38.4	15830	1	28	1	--	1	1	1	1	1	1	1	1	1_1_1_1	1_1_1_1
	1093	ERR1732676	PRJEB17673	305	1891444	119191	38.3	15771	1	28	1	--	1	1	1	1	1	1	1	1	1_1_1_1	1_1_1_1
	1094	ERR1733677	PRJEB17673	243	1869931	119206	38.4	15757	1	28	1	--	1	1	1	1	1	1	1	1	1_1_1_1	1_1_1_1
	1095	ERR1732529	PRJEB17673	208	1969601	67530	38.4	15705	1	28	1	--	1	1	1	1	1	1	1	1	1_1_1_1	1_1_1_1
	1096	ERR1734459	PRJEB17673	210	1857904	119191	38.4	15705	1	28	1	--	1	1	1	1	1	1	1	1	1_1_1_1	1_1_1_1
	1097	ERR1735325	PRJEB17673	207	1866684	119191	38.3	15677	1	28	1	--	1	1	1	1	1	1	1	1	1_1_1_1	1_1_1_1
	1098	ERR1733608	PRJEB17673	165	1934206	74023	38.4	15649	1	28	1	--	1	1	1	1	1	1	1	1	1_1_1_1	1_1_1_1
	1099	ERR1733235	PRJEB17673	164	1940243	73118	38.3	15632	1	28	1	--	1	1	1	1	1	1	1	1	1_1_1_1	1_1_1_1
	1100	ERR1733644	PRJEB17673	192	1843526	119191	38.4	15620	1	28	1	--	1	1	1	1	1	1	1	1	1_1_1_1	1_1_1_1
	1101	ERR1733716	PRJEB17673	101	1814389	119191	38.4	15617	1	28	1	--	1	1	1	1	1	1	1	1	1_1_1_1	1_1_1_1
	1102	ERR1732580	PRJEB17673	39	1800011	203709	38.4	15559	1	28	1	--	1	1	1	1	1	1	1	1	1_1_1_1	1_1_1_1
	1103	ERR1733186	PRJEB17673	99	1848448	102037	38.4	15558	1	28	1	--	1	1	1	1	1	1	1	1	1_1_1_1	1_1_1_1
	1104	ERR1733781	PRJEB17673	107	1817233	114301	38.4	15555	1	28	1	--	1	1	1	1	1	1	1	1	1_1_1_1	1_1_1_1
	1105	ERR1734694	PRJEB17673	254	1880719	101337	38.8	15549	1	1135	1	--	1	1	1	1	1	1	1	1	1_1_1_1	1_1_1_1
	1106	ERR1733541	PRJEB17673	197	1853532	119191	38.4	15548	1	28	1	--	1	1	1	1	1	1	1	1	1_1_1_1	1_1_1_1
	1107	ERR1733922	PRJEB17673	48	1801773	222729	38.4	15545	1	28	1	--	1	1	1	1	1	1	1	1	1_1_1_1	1_1_1_1
	1108	ERR1735373	PRJEB17673	46	1800468	203710	38.4	15545	1	28	1	--	1	1	1	1	1	1	1	1	1_1_1_1	1_1_1_1
	1109	ERR1733482	PRJEB17673	54	1840497	114176	38.4	15541	1	28	1	--	1	1	1	1	1	1	1	1	1_1_1_1	1_1_1_1
	1110	ERR1733443	PRJEB17673	54	1838206	119191	38.4	15538	1	28	1	--	1	1	1	1	42	16	1	1	1_1_42_1	1_1_16_1
	1111	ERR1732488	PRJEB17673	49	1800776	203709	38.4	15533	1	28	1	--	1	1	1	1	42	16	1	1	1_1_42_1	1_1_16_1
	1112	ERR1735250	PRJEB17673	49	1800525	119191	38.4	15529	1	28	1	--	1	1	1	1	1	1	1	1	1_1_1_1	1_1_1_1
	1113	ERR1733986	PRJEB17673	143	1826170	119191	38.4	15525	1	28	1	--	1	1	1	1	1	1	1	1	1_1_1_1	1_1_1_1
	1114	ERR1734103	PRJEB17673	52	1837970	221680	38.4	15523	1	28	1	--	1	1	1	1	42	16	1	1	1_1_42_1	1_1_16_1
	1115	ERR1733249	PRJEB17673	57	1803388	119191	38.4	15521	1	28	1	--	1	1	1	1	1	1	1	1	1_1_1_1	1_1_1_1
	1116	ERR1732710	PRJEB17673	87	1810570	208080	38.4	15519	1	28	1	--	1	1	1	1	1	1	1	1	1_1_1_1	1_1_1_1
	1117	ERR1733840	PRJEB17673	50	1800359	119191	38.4	15519	1	28	1	--	1	1	1	1	1	1	1	1	1_1_1_1	1_1_1_1
	1118	ERR1734066	PRJEB17673	65	1845582	119315	38.4	15519	1	28	1	--	1	1	1	1	1	1	1	1	1_1_1_1	1_1_1_1
	1119	ERR1735337	PRJEB17673	43	1800330	203710	38.4	15519	1	28	1	--	1	1	1	1	1	1	1	1	1_1_1_1	1_1_1_1
	1120	ERR1734546	PRJEB17673	48	1800745	114949	38.4	15519	1	28	1	--	327	1	1	1	ud	ud	1	1	327_1_nd_1	1_1_ud_1
	1121	ERR1732682	PRJEB17673	55	1802156	203710	38.4	15517	1	28	1	--	1	1	1	1	1	1	1	1	1_1_1_1	1_1_1_1
	1122	ERR1733433	PRJEB17673	82	1879001	102055	38.4	15515	1	28	1	--	1	1	1	1	1	1	1	1	1_1_1_1	1_1_1_1
	1123	ERR1733194	PRJEB17673	42	1800176	203710	38.4	15514	1	28	1	--	1	1	1	1	1	1	1	1	1_1_1_1	1_1_1_1
	1124	ERR1733710	PRJEB17673	48	1800577	203582	38.4	15514	1	28	1	--	1	1	1	1	1	1	1	1	1_1_1_1	1_1_1_1
	1125	ERR1734132	PRJEB17673	42	1800331	203710	38.4	15514	1	28	1	--	1	1	1	1	1	1	1	1	1_1_1_1	1_1_1_1
	1126	ERR1734888	PRJEB17673	335	1881452	122828	38.8	15514	1	28	1	--	1	1	1	1	1	1	1	1	1_1_1_1	1_1_1_1
	1127	ERR1732783	PRJEB17673	65	1842196	114175	38.4	15513	1	28	1	--	1	1	1	1	1	1	1	1	1_1_1_1	1_1_1_1
	1128	ERR1732882	PRJEB17673	351	1889524	122828	38.8	15513	1	28	1	--	1	1	1	1	1	1	1	1	1_1_1_1	1_1_1_1
	1129	ERR1734195	PRJEB17673	49	1800147	203710	38.4	15513	1	28	1	--	1	1	1	1	1	1	1	1	1_1_1_1	1_1_1_1
	1130	ERR1734202	PRJEB17673	55	1801164	203710	38.4	15513	1	28	1	--	1	1	1	1	1	1	1	1	1_1_1_1	1_1_1_1
	1131	ERR1733642	PRJEB17673	46	1800290	203710	38.4	15513	1	28	1	--	241	116	1	1	1	1	1	1	241_1_1_1	116_1_1_1
	1132	ERR1732779	PRJEB17673	60	1804812	119191	38.4	15512	1	28	1	--	1	1	1	1	1	1	1	1	1_1_1_1	1_1_1_1
	1133	ERR1733019	PRJEB17673	40	1801409	222906	38.4	15512	1	28	1	--	1	1	1	1	1	1	1	1	1_1_1_1	1_1_1_1
	1134	ERR1733116	PRJEB17673	48	1800779	203710	38.4	15512	1	28	1	--	1	1	1	1	1	1	1	1	1_1_1_1	1_1_1_1
	1135	ERR1733165	PRJEB17673	54	1800863	203710	38.4	15512	1	28	1	--	1	1	1	1	1	1	1	1	1_1_1_1	1_1_1_1
	1136	ERR1733478	PRJEB17673	49	1801157	203710	38.4	15512	1	28	1	--	1	1	1	1	1	1	1	1	1_1_1_1	1_1_1_1
	1137	ERR1733862	PRJEB17673	64	1801842	119100	38.4	15512	1	28	1	--	1	1	1	1	1	1	1	1	1_1_1_1	1_1_1_1
	1138	ERR1733875	PRJEB17673	56	1800309	203710	38.4	15512	1	28	1	--	1	1	1	1	1	1	1	1	1_1_1_1	1_1_1_1
	1139	ERR1734745	PRJEB17673	102	1879085	101191	38.4	15512	1	28	1	--	1	1	1	1	1	1	1	1	1_1_1_1	1_1_1_1
	1140	ERR1734920	PRJEB17673	55	1800532	178355	38.4	15512	1	28	1	--	1	1	1	1	1	1	1	1	1_1_1_1	1_1_1_1
	1141	ERR1735244	PRJEB17673	38	1801461	222907	38.4	15512	1	28	1	--	1	1	1	1	1	1	120	1	1_1_1_120	1_1_1_1
	1142	ERR1732732	PRJEB17673	269	1847155	119191	38.9	15512	1	28	1	--	240	115	1	1	1	1	1	1	240_1_1_1	115_1_1_1
	1143	ERR1732721	PRJEB17673	45	1800961	203710	38.4	15511	1	28	1	--	1	1	1	1	1	1	1	1	1_1_1_1	1_1_1_1
	1144	ERR1732853	PRJEB17673	52	1800849	203710	38.4	15511	1	28	1	--	1	1	1	1	1	1	1	1	1_1_1_1	1_1_1_1
	1145	ERR1732955	PRJEB17673	42	1800037	203710	38.4	15511	1	28	1	--	1	1	1	1	1	1	1	1	1_1_1_1	1_1_1_1
	1146	ERR1733064	PRJEB17673	45	1800481	203709	38.4	15511	1	28	1	--	1	1	1	1	1	1	1	1	1_1_1_1	1_1_1_1
	1147	ERR1733704	PRJEB17673	62	1804631	119191	38.4	15511	1	28	1	--	1	1	1	1	1	1	1	1	1_1_1_1	1_1_1_1
	1148	ERR1734253	PRJEB17673	42	1800073	203710	38.4	15511	1	28	1	--	1	1	1	1	1	1	1	1	1_1_1_1	1_1_1_1
	1149	ERR1734463	PRJEB17673	44	1800320	203710	38.4	15511	1	28	1	--	1	1	1	1	1	1	1	1	1_1_1_1	1_1_1_1
	1150	ERR1735198	PRJEB17673	57	1800506	161395	38.4	15511	1	28	1	--	1	1	1	1	1	1	1	1	1_1_1_1	1_1_1_1
	1151	ERR1735233	PRJEB17673	52	1801585	203582	38.4	15511	1	28	1	--	1	1	1	1	1	1	1	1	1_1_1_1	1_1_1_1
	1152	ERR1735259	PRJEB17673	46	1802036	222906	38.4	15511	1	28	1	--	1	1	1	1	1	1	1	1	1_1_1_1	1_1_1_1
	1153	ERR1734240	PRJEB17673	44	1801262	203710	38.4	15511	1	28	1	--	1	1	1	1	1	1	120	1	1_1_1_120	1_1_1_1
	1154	ERR1735408	PRJEB17673	54	1800928	203710	38.4	15511	1	28	1	--	297	141	1	1	1	1	1	1	297_1_1_1	141_1_1_1
	1155	ERR1732670	PRJEB17673	46	1800372	203710	38.4	15510	1	28	1	--	1	1	1	1	1	1	1	1	1_1_1_1	1_1_1_1
	1156	ERR1732738	PRJEB17673	44	1800285	203710	38.4	15510	1	28	1	--	1	1	1	1	1	1	1	1	1_1_1_1	1_1_1_1
	1157	ERR1732805	PRJEB17673	46	1800519	203710	38.4	15510	1	28	1	--	1	1	1	1	1	1	1	1	1_1_1_1	1_1_1_1
	1158	ERR1732922	PRJEB17673	55	1800743	119371	38.4	15510	1	28	1	--	1	1	1	1	1	1	1	1	1_1_1_1	1_1_1_1
	1159	ERR1732988	PRJEB17673	47	1801788	222900	38.4	15510	1	28	1	--	1	1	1	1	1	1	1	1	1_1_1_1	1_1_1_1
	1160	ERR1733102	PRJEB17673	52	1800953	203710	38.4	15510	1	28	1	--	1	1	1	1	1	1	1	1	1_1_1_1	1_1_1_1
	1161	ERR1733442	PRJEB17673	44	1800265	203710	38.4	15510	1	28	1	--	1	1	1	1	1	1	1	1	1_1_1_1	1_1_1_1
	1162	ERR1733635	PRJEB17673	56	1801501	203710	38.4	15510	1	28	1	--	1	1	1	1	1	1	1	1	1_1_1_1	1_1_1_1
	1163	ERR1733695	PRJEB17673	47	1801409	222906	38.4	15510	1	28	1	--	1	1	1	1	1	1	1	1	1_1_1_1	1_1_1_1
	1164	ERR1733904	PRJEB17673	45	1800556	203710	38.4	15510	1	28	1	--	1	1	1	1	1	1	1	1	1_1_1_1	1_1_1_1
	1165	ERR1733973	PRJEB17673	39	1799952	203710	38.4	15510	1	28	1	--	1	1	1	1	1	1	1	1	1_1_1_1	1_1_1_1
	1166	ERR1734185	PRJEB17673	38	1799822	203710	38.4	15510	1	28	1	--	1	1	1	1	1	1	1	1	1_1_1_1	1_1_1_1
	1167	ERR1734229	PRJEB17673	43	1800400	203709	38.4	15510	1	28	1	--	1	1	1	1	1	1	1	1	1_1_1_1	1_1_1_1
	1168	ERR1734432	PRJEB17673	46	1800712	203710	38.4	15510	1	28	1	--	1	1	1	1	1	1	1	1	1_1_1_1	1_1_1_1
	1169	ERR1734523	PRJEB17673	54	1802481	203710	38.4	15510	1	28	1	--	1	1	1	1	1	1	1	1	1_1_1_1	1_1_1_1
	1170	ERR1734543	PRJEB17673	46	1800390	203710	38.4	15510	1	28	1	--	1	1	1	1	1	1	1	1	1_1_1_1	1_1_1_1
	1171	ERR1734884	PRJEB17673	56	1800672	203709	38.4	15510	1	28	1	--	1	1	1	1	1	1	1	1	1_1_1_1	1_1_1_1
	1172	ERR1734968	PRJEB17673	46	1800386	203709	38.4	15510	1	28	1	--	1	1	1	1	1	1	1	1	1_1_1_1	1_1_1_1
	1173	ERR1735043	PRJEB17673	51	1800373	203710	38.4	15510	1	28	1	--	1	1	1	1	1	1	1	1	1_1_1_1	1_1_1_1
	1174	ERR1735205	PRJEB17673	43	1800706	119191	38.4	15510	1	28	1	--	1	1	1	1	1	1	1	1	1_1_1_1	1_1_1_1
	1175	ERR1735365	PRJEB17673	258	1854227	119191	38.7	15510	1	28	1	--	1	1	1	1	1	1	1	1	1_1_1_1	1_1_1_1
	1176	ERR1735423	PRJEB17673	47	1800369	203710	38.4	15510	1	28	1	--	1	1	1	1	1	1	1	1	1_1_1_1	1_1_1_1
	1177	ERR1735457	PRJEB17673	43	1799941	203710	38.4	15510	1	28	1	--	1	1	1	1	1	1	1	1	1_1_1_1	1_1_1_1
	1178	ERR1732439	PRJEB17673	45	1841426	122729	38.4	15509	1	28	1	--	1	1	1	1	1	1	1	1	1_1_1_1	1_1_1_1
	1179	ERR1732494	PRJEB17673	51	1800562	203710	38.4	15509	1	28	1	--	1	1	1	1	1	1	1	1	1_1_1_1	1_1_1_1
	1180	ERR1732552	PRJEB17673	49	1801336	203710	38.4	15509	1	28	1	--	1	1	1	1	1	1	1	1	1_1_1_1	1_1_1_1
	1181	ERR1732554	PRJEB17673	51	1800502	203710	38.4	15509	1	28	1	--	1	1	1	1	1	1	1	1	1_1_1_1	1_1_1_1
	1182	ERR1732585	PRJEB17673	47	1800584	203709	38.4	15509	1	28	1	--	1	1	1	1	1	1	1	1	1_1_1_1	1_1_1_1
	1183	ERR1732667	PRJEB17673	352	1877740	119191	38.8	15509	1	28	1	--	1	1	1	1	1	1	1	1	1_1_1_1	1_1_1_1
	1184	ERR1733184	PRJEB17673	45	1800259	203710	38.4	15509	1	28	1	--	1	1	1	1	1	1	1	1	1_1_1_1	1_1_1_1
	1185	ERR1733269	PRJEB17673	59	1801332	203710	38.4	15509	1	28	1	--	1	1	1	1	1	1	1	1	1_1_1_1	1_1_1_1
	1186	ERR1733346	PRJEB17673	38	1799822	203710	38.4	15509	1	28	1	--	1	1	1	1	1	1	1	1	1_1_1_1	1_1_1_1
	1187	ERR1733364	PRJEB17673	51	1800925	203710	38.4	15509	1	28	1	--	1	1	1	1	1	1	1	1	1_1_1_1	1_1_1_1
	1188	ERR1733390	PRJEB17673	43	1800217	119191	38.4	15509	1	28	1	--	1	1	1	1	1	1	1	1	1_1_1_1	1_1_1_1
	1189	ERR1733419	PRJEB17673	58	1804467	122828	38.4	15509	1	28	1	--	1	1	1	1	1	1	1	1	1_1_1_1	1_1_1_1
	1190	ERR1733535	PRJEB17673	45	1800767	203710	38.4	15509	1	28	1	--	1	1	1	1	1	1	1	1	1_1_1_1	1_1_1_1
	1191	ERR1733674	PRJEB17673	42	1800281	203710	38.4	15509	1	28	1	--	1	1	1	1	1	1	1	1	1_1_1_1	1_1_1_1
	1192	ERR1733717	PRJEB17673	49	1801082	203710	38.4	15509	1	28	1	--	1	1	1	1	1	1	1	1	1_1_1_1	1_1_1_1
	1193	ERR1733729	PRJEB17673	42	1878149	180328	38	15509	1	28	1	--	1	1	1	1	1	1	1	1	1_1_1_1	1_1_1_1
	1194	ERR1734314	PRJEB17673	52	1801264	208080	38.4	15509	1	28	1	--	1	1	1	1	1	1	1	1	1_1_1_1	1_1_1_1
	1195	ERR1734371	PRJEB17673	1136	2129660	119060	38.9	15509	1	28	1	--	1	1	1	1	1	1	1	1	1_1_1_1	1_1_1_1
	1196	ERR1734630	PRJEB17673	49	1800484	203710	38.4	15509	1	28	1	--	1	1	1	1	1	1	1	1	1_1_1_1	1_1_1_1
	1197	ERR1734822	PRJEB17673	47	1801162	203709	38.4	15509	1	28	1	--	1	1	1	1	1	1	1	1	1_1_1_1	1_1_1_1
	1198	ERR1734828	PRJEB17673	48	1800212	203710	38.4	15509	1	28	1	--	1	1	1	1	1	1	1	1	1_1_1_1	1_1_1_1
	1199	ERR1734879	PRJEB17673	44	1800137	203710	38.4	15509	1	28	1	--	1	1	1	1	1	1	1	1	1_1_1_1	1_1_1_1
	1200	ERR1734880	PRJEB17673	49	1801042	203710	38.4	15509	1	28	1	--	1	1	1	1	1	1	1	1	1_1_1_1	1_1_1_1
	1201	ERR1734914	PRJEB17673	46	1801182	203710	38.4	15509	1	28	1	--	1	1	1	1	1	1	1	1	1_1_1_1	1_1_1_1
	1202	ERR1734983	PRJEB17673	50	1801784	222906	38.4	15509	1	28	1	--	1	1	1	1	1	1	1	1	1_1_1_1	1_1_1_1
	1203	ERR1735034	PRJEB17673	55	1839909	114176	38.4	15509	1	28	1	--	1	1	1	1	1	1	1	1	1_1_1_1	1_1_1_1
	1204	ERR1734117	PRJEB17673	46	1800690	203710	38.4	15509	1	28	1	--	1	1	1	1	1	1	120	1	1_1_1_120	1_1_1_1
	1205	ERR1734158	PRJEB17673	41	1800146	203710	38.4	15509	1	28	1	--	1	1	1	1	1	1	120	1	1_1_1_120	1_1_1_1
	1206	ERR1733811	PRJEB17673	49	1801073	221709	38.4	15509	1	28	1	--	336	165	1	1	1	1	1	1	336_1_1_1	165_1_1_1
	1207	ERR1732451	PRJEB17673	42	1767012	203710	38.4	15508	1	28	1	--	1	1	1	1	1	1	1	1	1_1_1_1	1_1_1_1
	1208	ERR1732522	PRJEB17673	44	1800215	203710	38.4	15508	1	28	1	--	1	1	1	1	1	1	1	1	1_1_1_1	1_1_1_1
	1209	ERR1732524	PRJEB17673	45	1800675	203710	38.4	15508	1	28	1	--	1	1	1	1	1	1	1	1	1_1_1_1	1_1_1_1
	1210	ERR1732545	PRJEB17673	53	1800362	203581	38.4	15508	1	28	1	--	1	1	1	1	1	1	1	1	1_1_1_1	1_1_1_1
	1211	ERR1732584	PRJEB17673	43	1800179	203710	38.4	15508	1	28	1	--	1	1	1	1	1	1	1	1	1_1_1_1	1_1_1_1
	1212	ERR1732593	PRJEB17673	46	1800729	203710	38.4	15508	1	28	1	--	1	1	1	1	1	1	1	1	1_1_1_1	1_1_1_1
	1213	ERR1732719	PRJEB17673	40	1827595	273147	38.4	15508	1	28	1	--	1	1	1	1	1	1	1	1	1_1_1_1	1_1_1_1
	1214	ERR1732777	PRJEB17673	48	1800493	203710	38.4	15508	1	28	1	--	1	1	1	1	1	1	1	1	1_1_1_1	1_1_1_1
	1215	ERR1732971	PRJEB17673	41	1800409	208080	38.4	15508	1	28	1	--	1	1	1	1	1	1	1	1	1_1_1_1	1_1_1_1
	1216	ERR1732973	PRJEB17673	39	1763110	221904	38.4	15508	1	28	1	--	1	1	1	1	1	1	1	1	1_1_1_1	1_1_1_1
	1217	ERR1733049	PRJEB17673	44	1799998	203710	38.4	15508	1	28	1	--	1	1	1	1	1	1	1	1	1_1_1_1	1_1_1_1
	1218	ERR1733089	PRJEB17673	54	1801265	203710	38.4	15508	1	28	1	--	1	1	1	1	1	1	1	1	1_1_1_1	1_1_1_1
	1219	ERR1733093	PRJEB17673	47	1800602	203710	38.4	15508	1	28	1	--	1	1	1	1	1	1	1	1	1_1_1_1	1_1_1_1
	1220	ERR1733115	PRJEB17673	54	1801074	119371	38.4	15508	1	28	1	--	1	1	1	1	1	1	1	1	1_1_1_1	1_1_1_1
	1221	ERR1733227	PRJEB17673	44	1800495	203710	38.4	15508	1	28	1	--	1	1	1	1	1	1	1	1	1_1_1_1	1_1_1_1
	1222	ERR1733252	PRJEB17673	46	1800710	203710	38.4	15508	1	28	1	--	1	1	1	1	1	1	1	1	1_1_1_1	1_1_1_1
	1223	ERR1733321	PRJEB17673	47	1800831	203710	38.4	15508	1	28	1	--	1	1	1	1	1	1	1	1	1_1_1_1	1_1_1_1
	1224	ERR1733348	PRJEB17673	49	1803097	222900	38.4	15508	1	28	1	--	1	1	1	1	1	1	1	1	1_1_1_1	1_1_1_1
	1225	ERR1733489	PRJEB17673	48	1800675	203710	38.4	15508	1	28	1	--	1	1	1	1	1	1	1	1	1_1_1_1	1_1_1_1
	1226	ERR1733511	PRJEB17673	46	1800216	203710	38.4	15508	1	28	1	--	1	1	1	1	1	1	1	1	1_1_1_1	1_1_1_1
	1227	ERR1733530	PRJEB17673	50	1801003	203710	38.4	15508	1	28	1	--	1	1	1	1	1	1	1	1	1_1_1_1	1_1_1_1
	1228	ERR1733662	PRJEB17673	54	1802403	203710	38.4	15508	1	28	1	--	1	1	1	1	1	1	1	1	1_1_1_1	1_1_1_1
	1229	ERR1733694	PRJEB17673	48	1800692	203710	38.4	15508	1	28	1	--	1	1	1	1	1	1	1	1	1_1_1_1	1_1_1_1
	1230	ERR1733777	PRJEB17673	52	1800373	119191	38.4	15508	1	28	1	--	1	1	1	1	1	1	1	1	1_1_1_1	1_1_1_1
	1231	ERR1733844	PRJEB17673	44	1816539	138726	38.4	15508	1	28	1	--	1	1	1	1	1	1	1	1	1_1_1_1	1_1_1_1
	1232	ERR1733859	PRJEB17673	49	1800307	119191	38.4	15508	1	28	1	--	1	1	1	1	1	1	1	1	1_1_1_1	1_1_1_1
	1233	ERR1734147	PRJEB17673	50	1800605	203710	38.4	15508	1	28	1	--	1	1	1	1	1	1	1	1	1_1_1_1	1_1_1_1
	1234	ERR1734198	PRJEB17673	50	1800619	203710	38.4	15508	1	28	1	--	1	1	1	1	1	1	1	1	1_1_1_1	1_1_1_1
	1235	ERR1734252	PRJEB17673	48	1800596	203710	38.4	15508	1	28	1	--	1	1	1	1	1	1	1	1	1_1_1_1	1_1_1_1
	1236	ERR1734254	PRJEB17673	44	1800796	203710	38.4	15508	1	28	1	--	1	1	1	1	1	1	1	1	1_1_1_1	1_1_1_1
	1237	ERR1734262	PRJEB17673	47	1800681	203710	38.4	15508	1	28	1	--	1	1	1	1	1	1	1	1	1_1_1_1	1_1_1_1
	1238	ERR1734354	PRJEB17673	46	1800565	203710	38.4	15508	1	28	1	--	1	1	1	1	1	1	1	1	1_1_1_1	1_1_1_1
	1239	ERR1734587	PRJEB17673	47	1800457	203710	38.4	15508	1	28	1	--	1	1	1	1	1	1	1	1	1_1_1_1	1_1_1_1
	1240	ERR1734724	PRJEB17673	47	1801234	203710	38.4	15508	1	28	1	--	1	1	1	1	1	1	1	1	1_1_1_1	1_1_1_1
	1241	ERR1734824	PRJEB17673	53	1800439	161308	38.4	15508	1	28	1	--	1	1	1	1	1	1	1	1	1_1_1_1	1_1_1_1
	1242	ERR1734943	PRJEB17673	51	1800492	203710	38.4	15508	1	28	1	--	1	1	1	1	1	1	1	1	1_1_1_1	1_1_1_1
	1243	ERR1735044	PRJEB17673	462	1908945	119191	38.9	15508	1	28	1	--	1	1	1	1	1	1	1	1	1_1_1_1	1_1_1_1
	1244	ERR1735060	PRJEB17673	42	1800093	203710	38.4	15508	1	28	1	--	1	1	1	1	1	1	1	1	1_1_1_1	1_1_1_1
	1245	ERR1735092	PRJEB17673	53	1800799	119193	38.4	15508	1	28	1	--	1	1	1	1	1	1	1	1	1_1_1_1	1_1_1_1
	1246	ERR1735330	PRJEB17673	187	1832789	122813	38.7	15508	1	28	1	--	1	1	1	1	1	1	1	1	1_1_1_1	1_1_1_1
	1247	ERR1733954	PRJEB17673	49	1800798	203710	38.4	15508	1	1138	1	--	1	1	1	1	1	1	1	1	1_1_1_1	1_1_1_1
	1248	ERR1735349	PRJEB17673	55	1801033	119191	38.4	15508	1	28	1	--	1	1	1	1	1	1	120	1	1_1_1_120	1_1_1_1
	1249	ERR1735470	PRJEB17673	43	1800066	203710	38.4	15508	1	28	1	--	1	1	1	1	1	1	120	1	1_1_1_120	1_1_1_1
	1250	ERR1732578	PRJEB17673	42	1800320	203709	38.4	15507	1	28	1	--	1	1	1	1	1	1	1	1	1_1_1_1	1_1_1_1
	1251	ERR1732594	PRJEB17673	51	1797735	208080	38.4	15507	1	28	1	--	1	1	1	1	1	1	1	1	1_1_1_1	1_1_1_1
	1252	ERR1732598	PRJEB17673	44	1800424	203710	38.4	15507	1	28	1	--	1	1	1	1	1	1	1	1	1_1_1_1	1_1_1_1
	1253	ERR1732654	PRJEB17673	49	1801249	203710	38.4	15507	1	28	1	--	1	1	1	1	1	1	1	1	1_1_1_1	1_1_1_1
	1254	ERR1732662	PRJEB17673	48	1800551	203710	38.4	15507	1	28	1	--	1	1	1	1	1	1	1	1	1_1_1_1	1_1_1_1
	1255	ERR1732766	PRJEB17673	46	1800232	203710	38.4	15507	1	28	1	--	1	1	1	1	1	1	1	1	1_1_1_1	1_1_1_1
	1256	ERR1732792	PRJEB17673	46	1800491	203710	38.4	15507	1	28	1	--	1	1	1	1	1	1	1	1	1_1_1_1	1_1_1_1
	1257	ERR1732811	PRJEB17673	45	1800332	203710	38.4	15507	1	28	1	--	1	1	1	1	1	1	1	1	1_1_1_1	1_1_1_1
	1258	ERR1732863	PRJEB17673	57	1803423	119191	38.4	15507	1	28	1	--	1	1	1	1	1	1	1	1	1_1_1_1	1_1_1_1
	1259	ERR1732895	PRJEB17673	48	1800917	203710	38.4	15507	1	28	1	--	1	1	1	1	1	1	1	1	1_1_1_1	1_1_1_1
	1260	ERR1733051	PRJEB17673	47	1800920	203710	38.4	15507	1	28	1	--	1	1	1	1	1	1	1	1	1_1_1_1	1_1_1_1
	1261	ERR1733105	PRJEB17673	42	1800654	119191	38.4	15507	1	28	1	--	1	1	1	1	1	1	1	1	1_1_1_1	1_1_1_1
	1262	ERR1733127	PRJEB17673	44	1800341	203709	38.4	15507	1	28	1	--	1	1	1	1	1	1	1	1	1_1_1_1	1_1_1_1
	1263	ERR1733241	PRJEB17673	51	1800540	203709	38.4	15507	1	28	1	--	1	1	1	1	1	1	1	1	1_1_1_1	1_1_1_1
	1264	ERR1733279	PRJEB17673	226	1851743	119192	38.7	15507	1	28	1	--	1	1	1	1	1	1	1	1	1_1_1_1	1_1_1_1
	1265	ERR1733329	PRJEB17673	210	1836664	119191	38.7	15507	1	28	1	--	1	1	1	1	1	1	1	1	1_1_1_1	1_1_1_1
	1266	ERR1733417	PRJEB17673	46	1800129	161308	38.4	15507	1	28	1	--	1	1	1	1	1	1	1	1	1_1_1_1	1_1_1_1
	1267	ERR1733438	PRJEB17673	46	1800202	119195	38.4	15507	1	28	1	--	1	1	1	1	1	1	1	1	1_1_1_1	1_1_1_1
	1268	ERR1733552	PRJEB17673	75	1804968	119191	38.4	15507	1	28	1	--	1	1	1	1	1	1	1	1	1_1_1_1	1_1_1_1
	1269	ERR1733655	PRJEB17673	47	1800492	203710	38.4	15507	1	28	1	--	1	1	1	1	1	1	1	1	1_1_1_1	1_1_1_1
	1270	ERR1733666	PRJEB17673	52	1800636	203710	38.4	15507	1	28	1	--	1	1	1	1	1	1	1	1	1_1_1_1	1_1_1_1
	1271	ERR1733926	PRJEB17673	45	1800381	203710	38.4	15507	1	28	1	--	1	1	1	1	1	1	1	1	1_1_1_1	1_1_1_1
	1272	ERR1733933	PRJEB17673	47	1800709	122848	38.4	15507	1	28	1	--	1	1	1	1	1	1	1	1	1_1_1_1	1_1_1_1
	1273	ERR1733978	PRJEB17673	47	1800332	203710	38.4	15507	1	28	1	--	1	1	1	1	1	1	1	1	1_1_1_1	1_1_1_1
	1274	ERR1734043	PRJEB17673	53	1800766	119191	38.4	15507	1	28	1	--	1	1	1	1	1	1	1	1	1_1_1_1	1_1_1_1
	1275	ERR1734218	PRJEB17673	45	1800403	203711	38.4	15507	1	28	1	--	1	1	1	1	1	1	1	1	1_1_1_1	1_1_1_1
	1276	ERR1734279	PRJEB17673	51	1800598	203709	38.4	15507	1	28	1	--	1	1	1	1	1	1	1	1	1_1_1_1	1_1_1_1
	1277	ERR1734282	PRJEB17673	42	1801244	222906	38.4	15507	1	28	1	--	1	1	1	1	1	1	1	1	1_1_1_1	1_1_1_1
	1278	ERR1734420	PRJEB17673	53	1800271	119191	38.4	15507	1	28	1	--	1	1	1	1	1	1	1	1	1_1_1_1	1_1_1_1
	1279	ERR1734485	PRJEB17673	47	1800383	203708	38.4	15507	1	28	1	--	1	1	1	1	1	1	1	1	1_1_1_1	1_1_1_1
	1280	ERR1734510	PRJEB17673	45	1800316	203710	38.4	15507	1	28	1	--	1	1	1	1	1	1	1	1	1_1_1_1	1_1_1_1
	1281	ERR1734575	PRJEB17673	49	1801174	203711	38.4	15507	1	28	1	--	1	1	1	1	1	1	1	1	1_1_1_1	1_1_1_1
	1282	ERR1734702	PRJEB17673	45	1799987	203711	38.4	15507	1	28	1	--	1	1	1	1	1	1	1	1	1_1_1_1	1_1_1_1
	1283	ERR1734742	PRJEB17673	55	1801430	203710	38.4	15507	1	28	1	--	1	1	1	1	1	1	1	1	1_1_1_1	1_1_1_1
	1284	ERR1734788	PRJEB17673	44	1800430	203710	38.4	15507	1	28	1	--	1	1	1	1	1	1	1	1	1_1_1_1	1_1_1_1
	1285	ERR1734813	PRJEB17673	48	1801267	203710	38.4	15507	1	28	1	--	1	1	1	1	1	1	1	1	1_1_1_1	1_1_1_1
	1286	ERR1734863	PRJEB17673	47	1800591	203710	38.4	15507	1	28	1	--	1	1	1	1	1	1	1	1	1_1_1_1	1_1_1_1
	1287	ERR1734889	PRJEB17673	47	1762764	221904	38.4	15507	1	28	1	--	1	1	1	1	1	1	1	1	1_1_1_1	1_1_1_1
	1288	ERR1734985	PRJEB17673	53	1800627	203710	38.4	15507	1	28	1	--	1	1	1	1	1	1	1	1	1_1_1_1	1_1_1_1
	1289	ERR1735298	PRJEB17673	43	1800168	203710	38.4	15507	1	28	1	--	1	1	1	1	1	1	1	1	1_1_1_1	1_1_1_1
	1290	ERR1735307	PRJEB17673	41	1799973	203710	38.4	15507	1	28	1	--	1	1	1	1	1	1	1	1	1_1_1_1	1_1_1_1
	1291	ERR1735478	PRJEB17673	50	1800591	208080	38.4	15507	1	28	1	--	1	1	1	1	1	1	1	1	1_1_1_1	1_1_1_1
	1292	ERR1735479	PRJEB17673	49	1800386	203710	38.4	15507	1	28	1	--	1	1	1	1	1	1	1	1	1_1_1_1	1_1_1_1
	1293	ERR1732547	PRJEB17673	43	1800400	203710	38.4	15506	1	28	1	--	1	1	1	1	1	1	1	1	1_1_1_1	1_1_1_1
	1294	ERR1732698	PRJEB17673	53	1801411	203709	38.4	15506	1	28	1	--	1	1	1	1	1	1	1	1	1_1_1_1	1_1_1_1
	1295	ERR1732717	PRJEB17673	56	1800735	119371	38.4	15506	1	28	1	--	1	1	1	1	1	1	1	1	1_1_1_1	1_1_1_1
	1296	ERR1732739	PRJEB17673	45	1800254	203710	38.4	15506	1	28	1	--	1	1	1	1	1	1	1	1	1_1_1_1	1_1_1_1
	1297	ERR1732768	PRJEB17673	45	1800543	203710	38.4	15506	1	28	1	--	1	1	1	1	1	1	1	1	1_1_1_1	1_1_1_1
	1298	ERR1733038	PRJEB17673	48	1800517	203710	38.4	15506	1	28	1	--	1	1	1	1	1	1	1	1	1_1_1_1	1_1_1_1
	1299	ERR1733048	PRJEB17673	47	1801214	203582	38.4	15506	1	28	1	--	1	1	1	1	1	1	1	1	1_1_1_1	1_1_1_1
	1300	ERR1733119	PRJEB17673	54	1800725	203709	38.4	15506	1	28	1	--	1	1	1	1	1	1	1	1	1_1_1_1	1_1_1_1
	1301	ERR1733274	PRJEB17673	41	1800326	203710	38.4	15506	1	28	1	--	1	1	1	1	1	1	1	1	1_1_1_1	1_1_1_1
	1302	ERR1733376	PRJEB17673	59	1800304	203709	38.4	15506	1	28	1	--	1	1	1	1	1	1	1	1	1_1_1_1	1_1_1_1
	1303	ERR1733436	PRJEB17673	48	1800391	203710	38.4	15506	1	28	1	--	1	1	1	1	1	1	1	1	1_1_1_1	1_1_1_1
	1304	ERR1733457	PRJEB17673	45	1800407	203710	38.4	15506	1	28	1	--	1	1	1	1	1	1	1	1	1_1_1_1	1_1_1_1
	1305	ERR1733519	PRJEB17673	42	1800050	203710	38.4	15506	1	28	1	--	1	1	1	1	1	1	1	1	1_1_1_1	1_1_1_1
	1306	ERR1733654	PRJEB17673	44	1800240	203710	38.4	15506	1	28	1	--	1	1	1	1	1	1	1	1	1_1_1_1	1_1_1_1
	1307	ERR1733748	PRJEB17673	55	1840054	119191	38.4	15506	1	28	1	--	1	1	1	1	1	1	1	1	1_1_1_1	1_1_1_1
	1308	ERR1733768	PRJEB17673	49	1800262	161395	38.4	15506	1	28	1	--	1	1	1	1	1	1	1	1	1_1_1_1	1_1_1_1
	1309	ERR1733773	PRJEB17673	44	1800023	119206	38.4	15506	1	28	1	--	1	1	1	1	1	1	1	1	1_1_1_1	1_1_1_1
	1310	ERR1733822	PRJEB17673	44	1800455	203710	38.4	15506	1	28	1	--	1	1	1	1	1	1	1	1	1_1_1_1	1_1_1_1
	1311	ERR1733903	PRJEB17673	46	1800616	203710	38.4	15506	1	28	1	--	1	1	1	1	1	1	1	1	1_1_1_1	1_1_1_1
	1312	ERR1734002	PRJEB17673	42	1800162	203710	38.4	15506	1	28	1	--	1	1	1	1	1	1	1	1	1_1_1_1	1_1_1_1
	1313	ERR1734024	PRJEB17673	51	1800075	203686	38.4	15506	1	28	1	--	1	1	1	1	1	1	1	1	1_1_1_1	1_1_1_1
	1314	ERR1734035	PRJEB17673	44	1800231	203711	38.4	15506	1	28	1	--	1	1	1	1	1	1	1	1	1_1_1_1	1_1_1_1
	1315	ERR1734098	PRJEB17673	45	1800245	203710	38.4	15506	1	28	1	--	1	1	1	1	1	1	1	1	1_1_1_1	1_1_1_1
	1316	ERR1734164	PRJEB17673	42	1800522	203710	38.4	15506	1	28	1	--	1	1	1	1	1	1	1	1	1_1_1_1	1_1_1_1
	1317	ERR1734177	PRJEB17673	49	1800550	114176	38.4	15506	1	28	1	--	1	1	1	1	1	1	1	1	1_1_1_1	1_1_1_1
	1318	ERR1734276	PRJEB17673	49	1800781	121340	38.4	15506	1	28	1	--	1	1	1	1	1	1	1	1	1_1_1_1	1_1_1_1
	1319	ERR1734285	PRJEB17673	53	1801014	203710	38.4	15506	1	28	1	--	1	1	1	1	1	1	1	1	1_1_1_1	1_1_1_1
	1320	ERR1734359	PRJEB17673	46	1800727	203711	38.4	15506	1	28	1	--	1	1	1	1	1	1	1	1	1_1_1_1	1_1_1_1
	1321	ERR1734526	PRJEB17673	656	1962183	122828	38.7	15506	1	28	1	--	1	1	1	1	1	1	1	1	1_1_1_1	1_1_1_1
	1322	ERR1734593	PRJEB17673	45	1800215	203710	38.4	15506	1	28	1	--	1	1	1	1	1	1	1	1	1_1_1_1	1_1_1_1
	1323	ERR1734668	PRJEB17673	56	1800996	119371	38.4	15506	1	28	1	--	1	1	1	1	1	1	1	1	1_1_1_1	1_1_1_1
	1324	ERR1734707	PRJEB17673	54	1800900	203709	38.4	15506	1	28	1	--	1	1	1	1	1	1	1	1	1_1_1_1	1_1_1_1
	1325	ERR1734717	PRJEB17673	46	1800333	203710	38.4	15506	1	28	1	--	1	1	1	1	1	1	1	1	1_1_1_1	1_1_1_1
	1326	ERR1734725	PRJEB17673	44	1800219	203710	38.4	15506	1	28	1	--	1	1	1	1	1	1	1	1	1_1_1_1	1_1_1_1
	1327	ERR1734750	PRJEB17673	44	1800405	203710	38.4	15506	1	28	1	--	1	1	1	1	1	1	1	1	1_1_1_1	1_1_1_1
	1328	ERR1734826	PRJEB17673	57	1803342	119191	38.4	15506	1	28	1	--	1	1	1	1	1	1	1	1	1_1_1_1	1_1_1_1
	1329	ERR1735038	PRJEB17673	60	1840020	102265	38.4	15506	1	28	1	--	1	1	1	1	1	1	1	1	1_1_1_1	1_1_1_1
	1330	ERR1735179	PRJEB17673	49	1800607	203710	38.4	15506	1	28	1	--	1	1	1	1	1	1	1	1	1_1_1_1	1_1_1_1
	1331	ERR1735231	PRJEB17673	46	1800440	203710	38.4	15506	1	28	1	--	1	1	1	1	1	1	1	1	1_1_1_1	1_1_1_1
	1332	ERR1735239	PRJEB17673	542	1925839	119191	39.1	15506	1	28	1	--	1	1	1	1	1	1	1	1	1_1_1_1	1_1_1_1
	1333	ERR1735332	PRJEB17673	49	1800699	203710	38.4	15506	1	28	1	--	1	1	1	1	1	1	1	1	1_1_1_1	1_1_1_1
	1334	ERR1735430	PRJEB17673	47	1800493	203709	38.4	15506	1	28	1	--	1	1	1	1	1	1	1	1	1_1_1_1	1_1_1_1
	1335	ERR1733151	PRJEB17673	45	1800433	203710	38.4	15506	1	1139	1	--	1	1	1	1	1	1	1	1	1_1_1_1	1_1_1_1
	1336	ERR1735338	PRJEB17673	55	1800959	119191	38.4	15506	1	28	1	--	178	1	1	1	1	1	1	1	178_1_1_1	1_1_1_1
	1337	ERR1734957	PRJEB17673	49	1801303	203710	38.4	15506	1	28	1	--	159	75	1	1	1	1	1	1	159_1_1_1	75_1_1_1
	1338	ERR1732486	PRJEB17673	52	1800470	203710	38.4	15505	1	28	1	--	1	1	1	1	1	1	1	1	1_1_1_1	1_1_1_1
	1339	ERR1732631	PRJEB17673	484	1908253	182960	39.5	15505	1	28	1	--	1	1	1	1	1	1	1	1	1_1_1_1	1_1_1_1
	1340	ERR1732637	PRJEB17673	41	1800039	203709	38.4	15505	1	28	1	--	1	1	1	1	1	1	1	1	1_1_1_1	1_1_1_1
	1341	ERR1732704	PRJEB17673	45	1800230	203582	38.4	15505	1	28	1	--	1	1	1	1	1	1	1	1	1_1_1_1	1_1_1_1
	1342	ERR1732706	PRJEB17673	47	1800335	203710	38.4	15505	1	28	1	--	1	1	1	1	1	1	1	1	1_1_1_1	1_1_1_1
	1343	ERR1732716	PRJEB17673	51	1800805	203710	38.4	15505	1	28	1	--	1	1	1	1	1	1	1	1	1_1_1_1	1_1_1_1
	1344	ERR1732840	PRJEB17673	46	1800131	203582	38.4	15505	1	28	1	--	1	1	1	1	1	1	1	1	1_1_1_1	1_1_1_1
	1345	ERR1732844	PRJEB17673	46	1800563	203710	38.4	15505	1	28	1	--	1	1	1	1	1	1	1	1	1_1_1_1	1_1_1_1
	1346	ERR1732857	PRJEB17673	46	1800835	203710	38.4	15505	1	28	1	--	1	1	1	1	1	1	1	1	1_1_1_1	1_1_1_1
	1347	ERR1732979	PRJEB17673	52	1800537	203710	38.4	15505	1	28	1	--	1	1	1	1	1	1	1	1	1_1_1_1	1_1_1_1
	1348	ERR1733032	PRJEB17673	1232	2162722	115298	39.1	15505	1	28	1	--	1	1	1	1	1	1	1	1	1_1_1_1	1_1_1_1
	1349	ERR1733114	PRJEB17673	49	1800448	203710	38.4	15505	1	28	1	--	1	1	1	1	1	1	1	1	1_1_1_1	1_1_1_1
	1350	ERR1733155	PRJEB17673	41	1800434	203709	38.4	15505	1	28	1	--	1	1	1	1	1	1	1	1	1_1_1_1	1_1_1_1
	1351	ERR1733202	PRJEB17673	46	1800699	203710	38.4	15505	1	28	1	--	1	1	1	1	1	1	1	1	1_1_1_1	1_1_1_1
	1352	ERR1733247	PRJEB17673	1187	2045582	92268	41.1	15505	1	28	1	--	1	1	1	1	1	1	1	1	1_1_1_1	1_1_1_1
	1353	ERR1733270	PRJEB17673	53	1801182	203710	38.4	15505	1	28	1	--	1	1	1	1	1	1	1	1	1_1_1_1	1_1_1_1
	1354	ERR1733307	PRJEB17673	51	1800926	203710	38.4	15505	1	28	1	--	1	1	1	1	1	1	1	1	1_1_1_1	1_1_1_1
	1355	ERR1733336	PRJEB17673	52	1800918	203710	38.4	15505	1	28	1	--	1	1	1	1	1	1	1	1	1_1_1_1	1_1_1_1
	1356	ERR1733384	PRJEB17673	50	1803038	222906	38.4	15505	1	28	1	--	1	1	1	1	1	1	1	1	1_1_1_1	1_1_1_1
	1357	ERR1733429	PRJEB17673	45	1800432	203710	38.4	15505	1	28	1	--	1	1	1	1	1	1	1	1	1_1_1_1	1_1_1_1
	1358	ERR1733455	PRJEB17673	52	1800691	203711	38.4	15505	1	28	1	--	1	1	1	1	1	1	1	1	1_1_1_1	1_1_1_1
	1359	ERR1733469	PRJEB17673	49	1800196	161308	38.4	15505	1	28	1	--	1	1	1	1	1	1	1	1	1_1_1_1	1_1_1_1
	1360	ERR1733509	PRJEB17673	49	1800482	203710	38.4	15505	1	28	1	--	1	1	1	1	1	1	1	1	1_1_1_1	1_1_1_1
	1361	ERR1733628	PRJEB17673	45	1800951	203710	38.4	15505	1	28	1	--	1	1	1	1	1	1	1	1	1_1_1_1	1_1_1_1
	1362	ERR1733653	PRJEB17673	44	1800195	203710	38.4	15505	1	28	1	--	1	1	1	1	1	1	1	1	1_1_1_1	1_1_1_1
	1363	ERR1733671	PRJEB17673	55	1800913	208080	38.4	15505	1	28	1	--	1	1	1	1	1	1	1	1	1_1_1_1	1_1_1_1
	1364	ERR1733672	PRJEB17673	41	1800133	203710	38.4	15505	1	28	1	--	1	1	1	1	1	1	1	1	1_1_1_1	1_1_1_1
	1365	ERR1733705	PRJEB17673	54	1801952	203710	38.4	15505	1	28	1	--	1	1	1	1	1	1	1	1	1_1_1_1	1_1_1_1
	1366	ERR1733798	PRJEB17673	44	1800287	203710	38.4	15505	1	28	1	--	1	1	1	1	1	1	1	1	1_1_1_1	1_1_1_1
	1367	ERR1733846	PRJEB17673	52	1800522	203710	38.4	15505	1	28	1	--	1	1	1	1	1	1	1	1	1_1_1_1	1_1_1_1
	1368	ERR1734047	PRJEB17673	50	1800271	119191	38.4	15505	1	28	1	--	1	1	1	1	1	1	1	1	1_1_1_1	1_1_1_1
	1369	ERR1734114	PRJEB17673	47	1800594	203710	38.4	15505	1	28	1	--	1	1	1	1	1	1	1	1	1_1_1_1	1_1_1_1
	1370	ERR1734170	PRJEB17673	55	1800672	203710	38.4	15505	1	28	1	--	1	1	1	1	1	1	1	1	1_1_1_1	1_1_1_1
	1371	ERR1734271	PRJEB17673	46	1800177	203710	38.4	15505	1	28	1	--	1	1	1	1	1	1	1	1	1_1_1_1	1_1_1_1
	1372	ERR1734328	PRJEB17673	43	1800393	203711	38.4	15505	1	28	1	--	1	1	1	1	1	1	1	1	1_1_1_1	1_1_1_1
	1373	ERR1734345	PRJEB17673	56	1800827	161308	38.4	15505	1	28	1	--	1	1	1	1	1	1	1	1	1_1_1_1	1_1_1_1
	1374	ERR1734405	PRJEB17673	46	1800499	203710	38.4	15505	1	28	1	--	1	1	1	1	1	1	1	1	1_1_1_1	1_1_1_1
	1375	ERR1734462	PRJEB17673	47	1800491	203710	38.4	15505	1	28	1	--	1	1	1	1	1	1	1	1	1_1_1_1	1_1_1_1
	1376	ERR1734465	PRJEB17673	45	1800255	203710	38.4	15505	1	28	1	--	1	1	1	1	1	1	1	1	1_1_1_1	1_1_1_1
	1377	ERR1734571	PRJEB17673	46	1800885	203710	38.4	15505	1	28	1	--	1	1	1	1	1	1	1	1	1_1_1_1	1_1_1_1
	1378	ERR1734581	PRJEB17673	42	1800174	203710	38.4	15505	1	28	1	--	1	1	1	1	1	1	1	1	1_1_1_1	1_1_1_1
	1379	ERR1734664	PRJEB17673	53	1801319	203710	38.4	15505	1	28	1	--	1	1	1	1	1	1	1	1	1_1_1_1	1_1_1_1
	1380	ERR1734675	PRJEB17673	42	1799878	203710	38.4	15505	1	28	1	--	1	1	1	1	1	1	1	1	1_1_1_1	1_1_1_1
	1381	ERR1734710	PRJEB17673	289	1868053	122813	38.7	15505	1	28	1	--	1	1	1	1	1	1	1	1	1_1_1_1	1_1_1_1
	1382	ERR1734726	PRJEB17673	72	1805550	119191	38.4	15505	1	28	1	--	1	1	1	1	1	1	1	1	1_1_1_1	1_1_1_1
	1383	ERR1734765	PRJEB17673	49	1800251	132387	38.4	15505	1	28	1	--	1	1	1	1	1	1	1	1	1_1_1_1	1_1_1_1
	1384	ERR1734777	PRJEB17673	48	1801129	203710	38.4	15505	1	28	1	--	1	1	1	1	1	1	1	1	1_1_1_1	1_1_1_1
	1385	ERR1734790	PRJEB17673	47	1800384	203710	38.4	15505	1	28	1	--	1	1	1	1	1	1	1	1	1_1_1_1	1_1_1_1
	1386	ERR1734897	PRJEB17673	50	1800806	203711	38.4	15505	1	28	1	--	1	1	1	1	1	1	1	1	1_1_1_1	1_1_1_1
	1387	ERR1734948	PRJEB17673	46	1800195	203710	38.4	15505	1	28	1	--	1	1	1	1	1	1	1	1	1_1_1_1	1_1_1_1
	1388	ERR1735013	PRJEB17673	44	1799977	203709	38.4	15505	1	28	1	--	1	1	1	1	1	1	1	1	1_1_1_1	1_1_1_1
	1389	ERR1735045	PRJEB17673	47	1800085	203710	38.4	15505	1	28	1	--	1	1	1	1	1	1	1	1	1_1_1_1	1_1_1_1
	1390	ERR1735073	PRJEB17673	50	1800444	203710	38.4	15505	1	28	1	--	1	1	1	1	1	1	1	1	1_1_1_1	1_1_1_1
	1391	ERR1735077	PRJEB17673	44	1800120	203710	38.4	15505	1	28	1	--	1	1	1	1	1	1	1	1	1_1_1_1	1_1_1_1
	1392	ERR1735111	PRJEB17673	42	1800081	203709	38.4	15505	1	28	1	--	1	1	1	1	1	1	1	1	1_1_1_1	1_1_1_1
	1393	ERR1735145	PRJEB17673	57	1801285	208079	38.4	15505	1	28	1	--	1	1	1	1	1	1	1	1	1_1_1_1	1_1_1_1
	1394	ERR1735175	PRJEB17673	51	1802219	207081	38.4	15505	1	28	1	--	1	1	1	1	1	1	1	1	1_1_1_1	1_1_1_1
	1395	ERR1735217	PRJEB17673	50	1841308	204116	38.4	15505	1	28	1	--	1	1	1	1	1	1	1	1	1_1_1_1	1_1_1_1
	1396	ERR1735263	PRJEB17673	44	1800270	203710	38.4	15505	1	28	1	--	1	1	1	1	1	1	1	1	1_1_1_1	1_1_1_1
	1397	ERR1735378	PRJEB17673	54	1800503	114085	38.4	15505	1	28	1	--	1	1	1	1	1	1	1	1	1_1_1_1	1_1_1_1
	1398	ERR1735412	PRJEB17673	55	1800906	161308	38.4	15505	1	28	1	--	1	1	1	1	1	1	1	1	1_1_1_1	1_1_1_1
	1399	ERR1735440	PRJEB17673	49	1842139	119315	38.4	15505	1	28	1	--	1	1	1	1	1	1	1	1	1_1_1_1	1_1_1_1
	1400	ERR1735461	PRJEB17673	48	1800473	203710	38.4	15505	1	28	1	--	1	1	1	1	1	1	1	1	1_1_1_1	1_1_1_1
	1401	ERR1735473	PRJEB17673	42	1829244	122828	38.4	15505	1	28	1	--	1	1	1	1	1	1	1	1	1_1_1_1	1_1_1_1
	1402	ERR1732875	PRJEB17673	52	1800399	161308	38.4	15505	1	28	1	--	159	75	1	1	1	1	1	1	159_1_1_1	75_1_1_1
	1403	ERR1732447	PRJEB17673	47	1841750	203710	38.4	15504	1	28	1	--	1	1	1	1	1	1	1	1	1_1_1_1	1_1_1_1
	1404	ERR1732513	PRJEB17673	43	1800255	203710	38.4	15504	1	28	1	--	1	1	1	1	1	1	1	1	1_1_1_1	1_1_1_1
	1405	ERR1732762	PRJEB17673	52	1801451	203710	38.4	15504	1	28	1	--	1	1	1	1	1	1	1	1	1_1_1_1	1_1_1_1
	1406	ERR1732874	PRJEB17673	46	1800397	203710	38.4	15504	1	28	1	--	1	1	1	1	1	1	1	1	1_1_1_1	1_1_1_1
	1407	ERR1732883	PRJEB17673	55	1816394	129470	38.4	15504	1	28	1	--	1	1	1	1	1	1	1	1	1_1_1_1	1_1_1_1
	1408	ERR1732921	PRJEB17673	43	1800132	203709	38.4	15504	1	28	1	--	1	1	1	1	1	1	1	1	1_1_1_1	1_1_1_1
	1409	ERR1732949	PRJEB17673	51	1839289	115287	38.4	15504	1	28	1	--	1	1	1	1	1	1	1	1	1_1_1_1	1_1_1_1
	1410	ERR1732964	PRJEB17673	50	1801370	203710	38.4	15504	1	28	1	--	1	1	1	1	1	1	1	1	1_1_1_1	1_1_1_1
	1411	ERR1733074	PRJEB17673	45	1800270	203709	38.4	15504	1	28	1	--	1	1	1	1	1	1	1	1	1_1_1_1	1_1_1_1
	1412	ERR1733085	PRJEB17673	47	1800012	119206	38.4	15504	1	28	1	--	1	1	1	1	1	1	1	1	1_1_1_1	1_1_1_1
	1413	ERR1733091	PRJEB17673	338	1864887	118533	38.9	15504	1	28	1	--	1	1	1	1	1	1	1	1	1_1_1_1	1_1_1_1
	1414	ERR1733231	PRJEB17673	46	1800752	203710	38.4	15504	1	28	1	--	1	1	1	1	1	1	1	1	1_1_1_1	1_1_1_1
	1415	ERR1733246	PRJEB17673	44	1800568	203710	38.4	15504	1	28	1	--	1	1	1	1	1	1	1	1	1_1_1_1	1_1_1_1
	1416	ERR1733287	PRJEB17673	54	1800810	203710	38.4	15504	1	28	1	--	1	1	1	1	1	1	1	1	1_1_1_1	1_1_1_1
	1417	ERR1733375	PRJEB17673	46	1800424	203698	38.4	15504	1	28	1	--	1	1	1	1	1	1	1	1	1_1_1_1	1_1_1_1
	1418	ERR1733379	PRJEB17673	46	1800281	119191	38.4	15504	1	28	1	--	1	1	1	1	1	1	1	1	1_1_1_1	1_1_1_1
	1419	ERR1733403	PRJEB17673	47	1800567	203710	38.4	15504	1	28	1	--	1	1	1	1	1	1	1	1	1_1_1_1	1_1_1_1
	1420	ERR1733517	PRJEB17673	52	1800280	114175	38.4	15504	1	28	1	--	1	1	1	1	1	1	1	1	1_1_1_1	1_1_1_1
	1421	ERR1733696	PRJEB17673	43	1799949	203710	38.4	15504	1	28	1	--	1	1	1	1	1	1	1	1	1_1_1_1	1_1_1_1
	1422	ERR1733713	PRJEB17673	46	1799781	203710	38.4	15504	1	28	1	--	1	1	1	1	1	1	1	1	1_1_1_1	1_1_1_1
	1423	ERR1733820	PRJEB17673	45	1800395	203709	38.4	15504	1	28	1	--	1	1	1	1	1	1	1	1	1_1_1_1	1_1_1_1
	1424	ERR1733837	PRJEB17673	47	1800442	119191	38.4	15504	1	28	1	--	1	1	1	1	1	1	1	1	1_1_1_1	1_1_1_1
	1425	ERR1733855	PRJEB17673	50	1842030	203710	38.4	15504	1	28	1	--	1	1	1	1	1	1	1	1	1_1_1_1	1_1_1_1
	1426	ERR1733878	PRJEB17673	43	1800567	203710	38.4	15504	1	28	1	--	1	1	1	1	1	1	1	1	1_1_1_1	1_1_1_1
	1427	ERR1733948	PRJEB17673	43	1800452	203710	38.4	15504	1	28	1	--	1	1	1	1	1	1	1	1	1_1_1_1	1_1_1_1
	1428	ERR1733955	PRJEB17673	47	1800505	203709	38.4	15504	1	28	1	--	1	1	1	1	1	1	1	1	1_1_1_1	1_1_1_1
	1429	ERR1733997	PRJEB17673	56	1800892	203710	38.4	15504	1	28	1	--	1	1	1	1	1	1	1	1	1_1_1_1	1_1_1_1
	1430	ERR1734021	PRJEB17673	47	1800561	203709	38.4	15504	1	28	1	--	1	1	1	1	1	1	1	1	1_1_1_1	1_1_1_1
	1431	ERR1734138	PRJEB17673	58	1800908	119191	38.4	15504	1	28	1	--	1	1	1	1	1	1	1	1	1_1_1_1	1_1_1_1
	1432	ERR1734303	PRJEB17673	44	1800445	203710	38.4	15504	1	28	1	--	1	1	1	1	1	1	1	1	1_1_1_1	1_1_1_1
	1433	ERR1734366	PRJEB17673	68	1804531	203710	38.4	15504	1	28	1	--	1	1	1	1	1	1	1	1	1_1_1_1	1_1_1_1
	1434	ERR1734520	PRJEB17673	41	1799951	203711	38.4	15504	1	28	1	--	1	1	1	1	1	1	1	1	1_1_1_1	1_1_1_1
	1435	ERR1734574	PRJEB17673	49	1800482	203710	38.4	15504	1	28	1	--	1	1	1	1	1	1	1	1	1_1_1_1	1_1_1_1
	1436	ERR1734596	PRJEB17673	42	1799938	203710	38.4	15504	1	28	1	--	1	1	1	1	1	1	1	1	1_1_1_1	1_1_1_1
	1437	ERR1734619	PRJEB17673	49	1800611	203710	38.4	15504	1	28	1	--	1	1	1	1	1	1	1	1	1_1_1_1	1_1_1_1
	1438	ERR1734651	PRJEB17673	54	1800596	203702	38.4	15504	1	28	1	--	1	1	1	1	1	1	1	1	1_1_1_1	1_1_1_1
	1439	ERR1734663	PRJEB17673	47	1800695	203710	38.4	15504	1	28	1	--	1	1	1	1	1	1	1	1	1_1_1_1	1_1_1_1
	1440	ERR1734682	PRJEB17673	57	1801839	203710	38.4	15504	1	28	1	--	1	1	1	1	1	1	1	1	1_1_1_1	1_1_1_1
	1441	ERR1734705	PRJEB17673	44	1800879	203710	38.4	15504	1	28	1	--	1	1	1	1	1	1	1	1	1_1_1_1	1_1_1_1
	1442	ERR1734711	PRJEB17673	49	1800615	203710	38.4	15504	1	28	1	--	1	1	1	1	1	1	1	1	1_1_1_1	1_1_1_1
	1443	ERR1734733	PRJEB17673	49	1800558	115299	38.4	15504	1	28	1	--	1	1	1	1	1	1	1	1	1_1_1_1	1_1_1_1
	1444	ERR1734752	PRJEB17673	39	1799917	203710	38.4	15504	1	28	1	--	1	1	1	1	1	1	1	1	1_1_1_1	1_1_1_1
	1445	ERR1734789	PRJEB17673	46	1800623	203710	38.4	15504	1	28	1	--	1	1	1	1	1	1	1	1	1_1_1_1	1_1_1_1
	1446	ERR1734839	PRJEB17673	55	1801409	203710	38.4	15504	1	28	1	--	1	1	1	1	1	1	1	1	1_1_1_1	1_1_1_1
	1447	ERR1734841	PRJEB17673	44	1800177	203610	38.4	15504	1	28	1	--	1	1	1	1	1	1	1	1	1_1_1_1	1_1_1_1
	1448	ERR1734965	PRJEB17673	45	1800275	203709	38.4	15504	1	28	1	--	1	1	1	1	1	1	1	1	1_1_1_1	1_1_1_1
	1449	ERR1735153	PRJEB17673	44	1800445	203710	38.4	15504	1	28	1	--	1	1	1	1	1	1	1	1	1_1_1_1	1_1_1_1
	1450	ERR1735194	PRJEB17673	48	1801216	203710	38.4	15504	1	28	1	--	1	1	1	1	1	1	1	1	1_1_1_1	1_1_1_1
	1451	ERR1735256	PRJEB17673	44	1800536	203711	38.4	15504	1	28	1	--	1	1	1	1	1	1	1	1	1_1_1_1	1_1_1_1
	1452	ERR1735458	PRJEB17673	44	1800220	203710	38.4	15504	1	28	1	--	1	1	1	1	1	1	1	1	1_1_1_1	1_1_1_1
	1453	ERR1734996	PRJEB17673	46	1800774	203710	38.4	15504	1	1146	1	--	1	1	1	1	1	1	1	1	1_1_1_1	1_1_1_1
	1454	ERR1732617	PRJEB17673	57	1801105	203709	38.4	15504	1	28	1	--	1	1	ud	ud	1	1	1	1	1_nd_1_1	1_ud_1_1
	1455	ERR1732608	PRJEB17673	51	1839793	115299	38.4	15503	1	28	1	--	1	1	1	1	1	1	1	1	1_1_1_1	1_1_1_1
	1456	ERR1732647	PRJEB17673	52	1800915	115287	38.4	15503	1	28	1	--	1	1	1	1	1	1	1	1	1_1_1_1	1_1_1_1
	1457	ERR1732661	PRJEB17673	44	1800321	203710	38.4	15503	1	28	1	--	1	1	1	1	1	1	1	1	1_1_1_1	1_1_1_1
	1458	ERR1732826	PRJEB17673	51	1801031	203580	38.4	15503	1	28	1	--	1	1	1	1	1	1	1	1	1_1_1_1	1_1_1_1
	1459	ERR1732846	PRJEB17673	61	1836889	114176	38.4	15503	1	28	1	--	1	1	1	1	1	1	1	1	1_1_1_1	1_1_1_1
	1460	ERR1732847	PRJEB17673	45	1800183	119191	38.4	15503	1	28	1	--	1	1	1	1	1	1	1	1	1_1_1_1	1_1_1_1
	1461	ERR1732915	PRJEB17673	41	1799972	203711	38.4	15503	1	28	1	--	1	1	1	1	1	1	1	1	1_1_1_1	1_1_1_1
	1462	ERR1733026	PRJEB17673	47	1800799	203709	38.4	15503	1	28	1	--	1	1	1	1	1	1	1	1	1_1_1_1	1_1_1_1
	1463	ERR1733029	PRJEB17673	45	1800390	119191	38.4	15503	1	28	1	--	1	1	1	1	1	1	1	1	1_1_1_1	1_1_1_1
	1464	ERR1733193	PRJEB17673	92	1804117	102265	38.4	15503	1	28	1	--	1	1	1	1	1	1	1	1	1_1_1_1	1_1_1_1
	1465	ERR1733217	PRJEB17673	51	1799938	114172	38.4	15503	1	28	1	--	1	1	1	1	1	1	1	1	1_1_1_1	1_1_1_1
	1466	ERR1733237	PRJEB17673	54	1800735	161395	38.4	15503	1	28	1	--	1	1	1	1	1	1	1	1	1_1_1_1	1_1_1_1
	1467	ERR1733296	PRJEB17673	54	1801378	203580	38.4	15503	1	28	1	--	1	1	1	1	1	1	1	1	1_1_1_1	1_1_1_1
	1468	ERR1733306	PRJEB17673	42	1800153	203688	38.4	15503	1	28	1	--	1	1	1	1	1	1	1	1	1_1_1_1	1_1_1_1
	1469	ERR1733470	PRJEB17673	48	1800276	203710	38.4	15503	1	28	1	--	1	1	1	1	1	1	1	1	1_1_1_1	1_1_1_1
	1470	ERR1733497	PRJEB17673	48	1800530	203710	38.4	15503	1	28	1	--	1	1	1	1	1	1	1	1	1_1_1_1	1_1_1_1
	1471	ERR1733629	PRJEB17673	43	1800272	203710	38.4	15503	1	28	1	--	1	1	1	1	1	1	1	1	1_1_1_1	1_1_1_1
	1472	ERR1733678	PRJEB17673	53	1802340	203710	38.4	15503	1	28	1	--	1	1	1	1	1	1	1	1	1_1_1_1	1_1_1_1
	1473	ERR1733887	PRJEB17673	44	1800466	203710	38.4	15503	1	28	1	--	1	1	1	1	1	1	1	1	1_1_1_1	1_1_1_1
	1474	ERR1733896	PRJEB17673	43	1800183	203710	38.4	15503	1	28	1	--	1	1	1	1	1	1	1	1	1_1_1_1	1_1_1_1
	1475	ERR1733898	PRJEB17673	49	1800647	203709	38.4	15503	1	28	1	--	1	1	1	1	1	1	1	1	1_1_1_1	1_1_1_1
	1476	ERR1733924	PRJEB17673	56	1839888	113081	38.4	15503	1	28	1	--	1	1	1	1	1	1	1	1	1_1_1_1	1_1_1_1
	1477	ERR1733942	PRJEB17673	54	1800814	203711	38.4	15503	1	28	1	--	1	1	1	1	1	1	1	1	1_1_1_1	1_1_1_1
	1478	ERR1734005	PRJEB17673	43	1800508	203709	38.4	15503	1	28	1	--	1	1	1	1	1	1	1	1	1_1_1_1	1_1_1_1
	1479	ERR1734038	PRJEB17673	48	1800830	203710	38.4	15503	1	28	1	--	1	1	1	1	1	1	1	1	1_1_1_1	1_1_1_1
	1480	ERR1734055	PRJEB17673	46	1797381	203709	38.4	15503	1	28	1	--	1	1	1	1	1	1	1	1	1_1_1_1	1_1_1_1
	1481	ERR1734180	PRJEB17673	47	1800596	122828	38.4	15503	1	28	1	--	1	1	1	1	1	1	1	1	1_1_1_1	1_1_1_1
	1482	ERR1734200	PRJEB17673	46	1800496	203710	38.4	15503	1	28	1	--	1	1	1	1	1	1	1	1	1_1_1_1	1_1_1_1
	1483	ERR1734247	PRJEB17673	43	1800185	203710	38.4	15503	1	28	1	--	1	1	1	1	1	1	1	1	1_1_1_1	1_1_1_1
	1484	ERR1734302	PRJEB17673	37	1799845	203709	38.4	15503	1	28	1	--	1	1	1	1	1	1	1	1	1_1_1_1	1_1_1_1
	1485	ERR1734338	PRJEB17673	53	1800650	203711	38.4	15503	1	28	1	--	1	1	1	1	1	1	1	1	1_1_1_1	1_1_1_1
	1486	ERR1734440	PRJEB17673	42	1800052	203710	38.4	15503	1	28	1	--	1	1	1	1	1	1	1	1	1_1_1_1	1_1_1_1
	1487	ERR1734541	PRJEB17673	42	1800450	203710	38.4	15503	1	28	1	--	1	1	1	1	1	1	1	1	1_1_1_1	1_1_1_1
	1488	ERR1734677	PRJEB17673	497	1911214	119206	39.5	15503	1	28	1	--	1	1	1	1	1	1	1	1	1_1_1_1	1_1_1_1
	1489	ERR1734713	PRJEB17673	48	1800427	122828	38.4	15503	1	28	1	--	1	1	1	1	1	1	1	1	1_1_1_1	1_1_1_1
	1490	ERR1734746	PRJEB17673	48	1840129	119315	38.4	15503	1	28	1	--	1	1	1	1	1	1	1	1	1_1_1_1	1_1_1_1
	1491	ERR1734818	PRJEB17673	43	1800085	203710	38.4	15503	1	28	1	--	1	1	1	1	1	1	1	1	1_1_1_1	1_1_1_1
	1492	ERR1734830	PRJEB17673	47	1797367	203709	38.4	15503	1	28	1	--	1	1	1	1	1	1	1	1	1_1_1_1	1_1_1_1
	1493	ERR1734874	PRJEB17673	49	1800319	203711	38.4	15503	1	28	1	--	1	1	1	1	1	1	1	1	1_1_1_1	1_1_1_1
	1494	ERR1734883	PRJEB17673	51	1801103	203710	38.4	15503	1	28	1	--	1	1	1	1	1	1	1	1	1_1_1_1	1_1_1_1
	1495	ERR1734935	PRJEB17673	44	1800061	203710	38.4	15503	1	28	1	--	1	1	1	1	1	1	1	1	1_1_1_1	1_1_1_1
	1496	ERR1735021	PRJEB17673	43	1800091	203710	38.4	15503	1	28	1	--	1	1	1	1	1	1	1	1	1_1_1_1	1_1_1_1
	1497	ERR1735036	PRJEB17673	249	1845358	109374	38.9	15503	1	28	1	--	1	1	1	1	1	1	1	1	1_1_1_1	1_1_1_1
	1498	ERR1735040	PRJEB17673	41	1799757	203710	38.4	15503	1	28	1	--	1	1	1	1	1	1	1	1	1_1_1_1	1_1_1_1
	1499	ERR1735303	PRJEB17673	41	1800063	203710	38.4	15503	1	28	1	--	1	1	1	1	1	1	1	1	1_1_1_1	1_1_1_1
	1500	ERR1732591	PRJEB17673	49	1800724	203582	38.4	15503	1	1138	1	--	1	1	1	1	1	1	1	1	1_1_1_1	1_1_1_1
	1501	ERR1734453	PRJEB17673	49	1801147	203710	38.4	15503	1	28	1	--	159	75	1	1	1	1	1	1	159_1_1_1	75_1_1_1
	1502	ERR1732460	PRJEB17673	40	1800143	203710	38.4	15502	1	28	1	--	1	1	1	1	1	1	1	1	1_1_1_1	1_1_1_1
	1503	ERR1732764	PRJEB17673	45	1799944	203710	38.4	15502	1	28	1	--	1	1	1	1	1	1	1	1	1_1_1_1	1_1_1_1
	1504	ERR1732836	PRJEB17673	50	1800929	109253	38.4	15502	1	28	1	--	1	1	1	1	1	1	1	1	1_1_1_1	1_1_1_1
	1505	ERR1732894	PRJEB17673	43	1800189	203710	38.4	15502	1	28	1	--	1	1	1	1	1	1	1	1	1_1_1_1	1_1_1_1
	1506	ERR1732999	PRJEB17673	323	1862479	119371	39	15502	1	28	1	--	1	1	1	1	1	1	1	1	1_1_1_1	1_1_1_1
	1507	ERR1733042	PRJEB17673	49	1800795	203710	38.4	15502	1	28	1	--	1	1	1	1	1	1	1	1	1_1_1_1	1_1_1_1
	1508	ERR1733099	PRJEB17673	39	1799807	203709	38.4	15502	1	28	1	--	1	1	1	1	1	1	1	1	1_1_1_1	1_1_1_1
	1509	ERR1733140	PRJEB17673	57	1800918	203710	38.4	15502	1	28	1	--	1	1	1	1	1	1	1	1	1_1_1_1	1_1_1_1
	1510	ERR1733200	PRJEB17673	46	1800487	203711	38.4	15502	1	28	1	--	1	1	1	1	1	1	1	1	1_1_1_1	1_1_1_1
	1511	ERR1733301	PRJEB17673	45	1800250	203710	38.4	15502	1	28	1	--	1	1	1	1	1	1	1	1	1_1_1_1	1_1_1_1
	1512	ERR1733371	PRJEB17673	45	1800634	203710	38.4	15502	1	28	1	--	1	1	1	1	1	1	1	1	1_1_1_1	1_1_1_1
	1513	ERR1733515	PRJEB17673	89	1807092	208081	38.4	15502	1	28	1	--	1	1	1	1	1	1	1	1	1_1_1_1	1_1_1_1
	1514	ERR1733580	PRJEB17673	44	1800399	203709	38.4	15502	1	28	1	--	1	1	1	1	1	1	1	1	1_1_1_1	1_1_1_1
	1515	ERR1733685	PRJEB17673	50	1800470	161500	38.4	15502	1	28	1	--	1	1	1	1	1	1	1	1	1_1_1_1	1_1_1_1
	1516	ERR1733806	PRJEB17673	42	1800020	203710	38.4	15502	1	28	1	--	1	1	1	1	1	1	1	1	1_1_1_1	1_1_1_1
	1517	ERR1733919	PRJEB17673	44	1800090	134177	38.4	15502	1	28	1	--	1	1	1	1	1	1	1	1	1_1_1_1	1_1_1_1
	1518	ERR1734009	PRJEB17673	51	1800999	203710	38.4	15502	1	28	1	--	1	1	1	1	1	1	1	1	1_1_1_1	1_1_1_1
	1519	ERR1734060	PRJEB17673	58	1801005	161308	38.4	15502	1	28	1	--	1	1	1	1	1	1	1	1	1_1_1_1	1_1_1_1
	1520	ERR1734174	PRJEB17673	52	1800807	204115	38.4	15502	1	28	1	--	1	1	1	1	1	1	1	1	1_1_1_1	1_1_1_1
	1521	ERR1734691	PRJEB17673	48	1800395	119191	38.4	15502	1	28	1	--	1	1	1	1	1	1	1	1	1_1_1_1	1_1_1_1
	1522	ERR1734756	PRJEB17673	277	1851895	118533	38.9	15502	1	28	1	--	1	1	1	1	1	1	1	1	1_1_1_1	1_1_1_1
	1523	ERR1734944	PRJEB17673	49	1759596	119191	38.3	15502	1	28	1	--	1	1	1	1	1	1	1	1	1_1_1_1	1_1_1_1
	1524	ERR1734984	PRJEB17673	48	1800970	203582	38.4	15502	1	28	1	--	1	1	1	1	1	1	1	1	1_1_1_1	1_1_1_1
	1525	ERR1735132	PRJEB17673	43	1800405	203710	38.4	15502	1	28	1	--	1	1	1	1	1	1	1	1	1_1_1_1	1_1_1_1
	1526	ERR1735168	PRJEB17673	50	1800400	203710	38.4	15502	1	28	1	--	1	1	1	1	1	1	1	1	1_1_1_1	1_1_1_1
	1527	ERR1735387	PRJEB17673	44	1800093	203710	38.4	15502	1	28	1	--	1	1	1	1	1	1	1	1	1_1_1_1	1_1_1_1
	1528	ERR1735422	PRJEB17673	42	1800007	221908	38.4	15502	1	28	1	--	1	1	1	1	1	1	1	1	1_1_1_1	1_1_1_1
	1529	ERR1733362	PRJEB17673	41	1800111	203710	38.4	15502	1	785	1	--	1	1	1	1	1	1	1	1	1_1_1_1	1_1_1_1
	1530	ERR1732519	PRJEB17673	45	1800612	203582	38.4	15502	1	1138	1	--	1	1	1	1	1	1	1	1	1_1_1_1	1_1_1_1
	1531	ERR1732649	PRJEB17673	63	1833329	115298	38.4	15502	1	28	1	--	1	1	246	94	1	1	1	1	1_246_1_1	1_94_1_1
	1532	ERR1734056	PRJEB17673	55	1832585	114085	38.4	15502	1	28	1	--	1	1	246	94	1	1	1	1	1_246_1_1	1_94_1_1
	1533	ERR1732715	PRJEB17673	49	1800349	203710	38.4	15501	1	28	1	--	1	1	1	1	1	1	1	1	1_1_1_1	1_1_1_1
	1534	ERR1732769	PRJEB17673	43	1800282	203582	38.4	15501	1	28	1	--	1	1	1	1	1	1	1	1	1_1_1_1	1_1_1_1
	1535	ERR1732791	PRJEB17673	508	1912059	119191	39.6	15501	1	28	1	--	1	1	1	1	1	1	1	1	1_1_1_1	1_1_1_1
	1536	ERR1733013	PRJEB17673	45	1800231	203582	38.4	15501	1	28	1	--	1	1	1	1	1	1	1	1	1_1_1_1	1_1_1_1
	1537	ERR1733107	PRJEB17673	44	1799413	220468	38.4	15501	1	28	1	--	1	1	1	1	1	1	1	1	1_1_1_1	1_1_1_1
	1538	ERR1733232	PRJEB17673	602	1946359	119191	38.4	15501	1	28	1	--	1	1	1	1	1	1	1	1	1_1_1_1	1_1_1_1
	1539	ERR1733240	PRJEB17673	53	1800861	119206	38.4	15501	1	28	1	--	1	1	1	1	1	1	1	1	1_1_1_1	1_1_1_1
	1540	ERR1733319	PRJEB17673	46	1800782	203734	38.4	15501	1	28	1	--	1	1	1	1	1	1	1	1	1_1_1_1	1_1_1_1
	1541	ERR1733496	PRJEB17673	48	1800370	161841	38.4	15501	1	28	1	--	1	1	1	1	1	1	1	1	1_1_1_1	1_1_1_1
	1542	ERR1733659	PRJEB17673	43	1800019	203711	38.4	15501	1	28	1	--	1	1	1	1	1	1	1	1	1_1_1_1	1_1_1_1
	1543	ERR1733744	PRJEB17673	47	1802566	222900	38.4	15501	1	28	1	--	1	1	1	1	1	1	1	1	1_1_1_1	1_1_1_1
	1544	ERR1733824	PRJEB17673	270	1852050	119191	38.9	15501	1	28	1	--	1	1	1	1	1	1	1	1	1_1_1_1	1_1_1_1
	1545	ERR1733861	PRJEB17673	64	1800762	203710	38.4	15501	1	28	1	--	1	1	1	1	1	1	1	1	1_1_1_1	1_1_1_1
	1546	ERR1734032	PRJEB17673	40	1800063	203710	38.4	15501	1	28	1	--	1	1	1	1	1	1	1	1	1_1_1_1	1_1_1_1
	1547	ERR1734057	PRJEB17673	56	1800607	122952	38.4	15501	1	28	1	--	1	1	1	1	1	1	1	1	1_1_1_1	1_1_1_1
	1548	ERR1734299	PRJEB17673	40	1800063	203710	38.4	15501	1	28	1	--	1	1	1	1	1	1	1	1	1_1_1_1	1_1_1_1
	1549	ERR1734317	PRJEB17673	291	1856460	183308	39	15501	1	28	1	--	1	1	1	1	1	1	1	1	1_1_1_1	1_1_1_1
	1550	ERR1734438	PRJEB17673	48	1800604	203710	38.4	15501	1	28	1	--	1	1	1	1	1	1	1	1	1_1_1_1	1_1_1_1
	1551	ERR1734445	PRJEB17673	50	1801318	203734	38.4	15501	1	28	1	--	1	1	1	1	1	1	1	1	1_1_1_1	1_1_1_1
	1552	ERR1734842	PRJEB17673	50	1840088	115299	38.4	15501	1	28	1	--	1	1	1	1	1	1	1	1	1_1_1_1	1_1_1_1
	1553	ERR1734931	PRJEB17673	52	1800528	161500	38.4	15501	1	28	1	--	1	1	1	1	1	1	1	1	1_1_1_1	1_1_1_1
	1554	ERR1735015	PRJEB17673	47	1800510	203710	38.4	15501	1	28	1	--	1	1	1	1	1	1	1	1	1_1_1_1	1_1_1_1
	1555	ERR1735066	PRJEB17673	40	1800016	203711	38.4	15501	1	28	1	--	1	1	1	1	1	1	1	1	1_1_1_1	1_1_1_1
	1556	ERR1735158	PRJEB17673	45	1800514	203710	38.4	15501	1	28	1	--	1	1	1	1	1	1	1	1	1_1_1_1	1_1_1_1
	1557	ERR1734843	PRJEB17673	61	1823358	119330	38.4	15501	1	28	1	--	1	1	1	1	42	16	1	1	1_1_42_1	1_1_16_1
	1558	ERR1732705	PRJEB17673	49	1800301	119197	38.4	15500	1	28	1	--	1	1	1	1	1	1	1	1	1_1_1_1	1_1_1_1
	1559	ERR1732831	PRJEB17673	60	1841935	119315	38.4	15500	1	28	1	--	1	1	1	1	1	1	1	1	1_1_1_1	1_1_1_1
	1560	ERR1732858	PRJEB17673	50	1801093	122826	38.4	15500	1	28	1	--	1	1	1	1	1	1	1	1	1_1_1_1	1_1_1_1
	1561	ERR1733079	PRJEB17673	61	1842393	119495	38.4	15500	1	28	1	--	1	1	1	1	1	1	1	1	1_1_1_1	1_1_1_1
	1562	ERR1733350	PRJEB17673	48	1800887	203710	38.4	15500	1	28	1	--	1	1	1	1	1	1	1	1	1_1_1_1	1_1_1_1
	1563	ERR1733643	PRJEB17673	43	1800226	203710	38.4	15500	1	28	1	--	1	1	1	1	1	1	1	1	1_1_1_1	1_1_1_1
	1564	ERR1733723	PRJEB17673	52	1840291	114175	38.4	15500	1	28	1	--	1	1	1	1	1	1	1	1	1_1_1_1	1_1_1_1
	1565	ERR1734044	PRJEB17673	43	1762278	233941	38.4	15500	1	28	1	--	1	1	1	1	1	1	1	1	1_1_1_1	1_1_1_1
	1566	ERR1734233	PRJEB17673	51	1800080	203710	38.4	15500	1	28	1	--	1	1	1	1	1	1	1	1	1_1_1_1	1_1_1_1
	1567	ERR1734287	PRJEB17673	43	1800493	203710	38.4	15500	1	28	1	--	1	1	1	1	1	1	1	1	1_1_1_1	1_1_1_1
	1568	ERR1734846	PRJEB17673	50	1800727	119191	38.4	15500	1	28	1	--	1	1	1	1	1	1	1	1	1_1_1_1	1_1_1_1
	1569	ERR1735128	PRJEB17673	49	1800372	162082	38.4	15500	1	28	1	--	1	1	1	1	1	1	1	1	1_1_1_1	1_1_1_1
	1570	ERR1735445	PRJEB17673	42	1759320	122811	38.3	15500	1	28	1	--	1	1	1	1	1	1	1	1	1_1_1_1	1_1_1_1
	1571	ERR1735450	PRJEB17673	46	1800308	203710	38.4	15500	1	28	1	--	1	1	1	1	1	1	1	1	1_1_1_1	1_1_1_1
	1572	ERR1735483	PRJEB17673	49	1800900	203710	38.4	15500	1	28	1	--	1	1	1	1	1	1	1	1	1_1_1_1	1_1_1_1
	1573	ERR1733709	PRJEB17673	46	1800394	203708	38.4	15500	1	28	1	--	1	1	1	1	42	16	1	1	1_1_42_1	1_1_16_1
	1574	ERR1732514	PRJEB17673	40	1800016	203711	38.4	15499	1	28	1	--	1	1	1	1	1	1	1	1	1_1_1_1	1_1_1_1
	1575	ERR1732786	PRJEB17673	43	1759246	119191	38.3	15499	1	28	1	--	1	1	1	1	1	1	1	1	1_1_1_1	1_1_1_1
	1576	ERR1733015	PRJEB17673	44	1800152	203710	38.4	15499	1	28	1	--	1	1	1	1	1	1	1	1	1_1_1_1	1_1_1_1
	1577	ERR1733082	PRJEB17673	62	1801368	161395	38.4	15499	1	28	1	--	1	1	1	1	1	1	1	1	1_1_1_1	1_1_1_1
	1578	ERR1733563	PRJEB17673	42	1800042	203710	38.4	15499	1	28	1	--	1	1	1	1	1	1	1	1	1_1_1_1	1_1_1_1
	1579	ERR1733794	PRJEB17673	635	1942614	119191	39.8	15499	1	28	1	--	1	1	1	1	1	1	1	1	1_1_1_1	1_1_1_1
	1580	ERR1734323	PRJEB17673	57	1800508	203710	38.4	15499	1	28	1	--	1	1	1	1	1	1	1	1	1_1_1_1	1_1_1_1
	1581	ERR1734325	PRJEB17673	55	1801313	203710	38.4	15499	1	28	1	--	1	1	1	1	1	1	1	1	1_1_1_1	1_1_1_1
	1582	ERR1734482	PRJEB17673	39	1799662	203711	38.4	15499	1	28	1	--	1	1	1	1	1	1	1	1	1_1_1_1	1_1_1_1
	1583	ERR1734831	PRJEB17673	61	1842405	115288	38.4	15499	1	28	1	--	1	1	1	1	1	1	1	1	1_1_1_1	1_1_1_1
	1584	ERR1734978	PRJEB17673	104	1806314	114175	38.4	15499	1	28	1	--	1	1	1	1	1	1	1	1	1_1_1_1	1_1_1_1
	1585	ERR1735171	PRJEB17673	54	1839962	115299	38.4	15499	1	28	1	--	1	1	1	1	1	1	1	1	1_1_1_1	1_1_1_1
	1586	ERR1735229	PRJEB17673	50	1801186	203710	38.4	15499	1	28	1	--	1	1	1	1	1	1	1	1	1_1_1_1	1_1_1_1
	1587	ERR1735326	PRJEB17673	391	1880186	119191	39.2	15499	1	28	1	--	1	1	1	1	1	1	1	1	1_1_1_1	1_1_1_1
	1588	ERR1735456	PRJEB17673	45	1800422	203709	38.4	15499	1	28	1	--	1	1	1	1	1	1	1	1	1_1_1_1	1_1_1_1
	1589	ERR1733161	PRJEB17673	46	1800627	203708	38.4	15499	1	28	1	--	1	1	1	1	42	16	1	1	1_1_42_1	1_1_16_1
	1590	ERR1732445	PRJEB17673	43	1799336	203708	38.4	15498	1	28	1	--	1	1	1	1	1	1	1	1	1_1_1_1	1_1_1_1
	1591	ERR1732498	PRJEB17673	305	1858524	119191	39	15498	1	28	1	--	1	1	1	1	1	1	1	1	1_1_1_1	1_1_1_1
	1592	ERR1732742	PRJEB17673	440	1889114	114175	39.3	15498	1	28	1	--	1	1	1	1	1	1	1	1	1_1_1_1	1_1_1_1
	1593	ERR1732864	PRJEB17673	507	1914505	114085	39.5	15498	1	28	1	--	1	1	1	1	1	1	1	1	1_1_1_1	1_1_1_1
	1594	ERR1733083	PRJEB17673	49	1800884	203710	38.4	15498	1	28	1	--	1	1	1	1	1	1	1	1	1_1_1_1	1_1_1_1
	1595	ERR1733180	PRJEB17673	159	1821808	119206	38.6	15498	1	28	1	--	1	1	1	1	1	1	1	1	1_1_1_1	1_1_1_1
	1596	ERR1733205	PRJEB17673	53	1801667	203710	38.4	15498	1	28	1	--	1	1	1	1	1	1	1	1	1_1_1_1	1_1_1_1
	1597	ERR1733259	PRJEB17673	60	1799752	111963	38.4	15498	1	28	1	--	1	1	1	1	1	1	1	1	1_1_1_1	1_1_1_1
	1598	ERR1734160	PRJEB17673	54	1800526	161308	38.4	15498	1	28	1	--	1	1	1	1	1	1	1	1	1_1_1_1	1_1_1_1
	1599	ERR1735190	PRJEB17673	54	1801293	119371	38.4	15498	1	28	1	--	1	1	1	1	1	1	1	1	1_1_1_1	1_1_1_1
	1600	ERR1732916	PRJEB17673	53	1801021	203710	38.4	15497	1	28	1	--	1	1	1	1	1	1	1	1	1_1_1_1	1_1_1_1
	1601	ERR1732940	PRJEB17673	44	1800293	203711	38.4	15497	1	28	1	--	1	1	1	1	1	1	1	1	1_1_1_1	1_1_1_1
	1602	ERR1733098	PRJEB17673	50	1800827	114174	38.4	15497	1	28	1	--	1	1	1	1	1	1	1	1	1_1_1_1	1_1_1_1
	1603	ERR1733493	PRJEB17673	55	1840418	119175	38.4	15497	1	28	1	--	1	1	1	1	1	1	1	1	1_1_1_1	1_1_1_1
	1604	ERR1733891	PRJEB17673	63	1837899	114085	38.4	15497	1	28	1	--	1	1	1	1	1	1	1	1	1_1_1_1	1_1_1_1
	1605	ERR1734561	PRJEB17673	53	1836003	114176	38.4	15497	1	28	1	--	1	1	1	1	1	1	1	1	1_1_1_1	1_1_1_1
	1606	ERR1734608	PRJEB17673	42	1800021	203582	38.4	15497	1	28	1	--	1	1	1	1	1	1	1	1	1_1_1_1	1_1_1_1
	1607	ERR1734672	PRJEB17673	54	1802108	203710	38.4	15497	1	28	1	--	1	1	1	1	1	1	1	1	1_1_1_1	1_1_1_1
	1608	ERR1734819	PRJEB17673	220	1840250	122828	38.8	15497	1	28	1	--	1	1	1	1	1	1	1	1	1_1_1_1	1_1_1_1
	1609	ERR1732540	PRJEB17673	53	1800492	119100	38.4	15496	1	28	1	--	1	1	1	1	1	1	1	1	1_1_1_1	1_1_1_1
	1610	ERR1734037	PRJEB17673	288	1859677	101206	38.8	15496	1	28	1	--	1	1	1	1	1	1	1	1	1_1_1_1	1_1_1_1
	1611	ERR1734915	PRJEB17673	54	1840005	115283	38.4	15496	1	28	1	--	1	1	1	1	1	1	1	1	1_1_1_1	1_1_1_1
	1612	ERR1732506	PRJEB17673	56	1839518	99467	38.4	15496	1	28	1	--	1	1	1	1	42	16	1	1	1_1_42_1	1_1_16_1
	1613	ERR1733413	PRJEB17673	57	1800776	119191	38.4	15496	1	28	1	--	1	1	1	1	42	16	1	1	1_1_42_1	1_1_16_1
	1614	ERR1732533	PRJEB17673	69	1801100	197428	38.4	15495	1	28	1	--	1	1	1	1	1	1	1	1	1_1_1_1	1_1_1_1
	1615	ERR1733039	PRJEB17673	55	1837151	119224	38.4	15495	1	28	1	--	1	1	1	1	1	1	1	1	1_1_1_1	1_1_1_1
	1616	ERR1733571	PRJEB17673	935	2025944	114175	40.7	15495	1	28	1	--	1	1	1	1	1	1	1	1	1_1_1_1	1_1_1_1
	1617	ERR1734015	PRJEB17673	65	1837577	114176	38.4	15495	1	28	1	--	1	1	1	1	1	1	1	1	1_1_1_1	1_1_1_1
	1618	ERR1734109	PRJEB17673	46	1800995	203708	38.4	15495	1	28	1	--	1	1	1	1	1	1	1	1	1_1_1_1	1_1_1_1
	1619	ERR1734231	PRJEB17673	527	1919172	119206	39.6	15495	1	28	1	--	1	1	1	1	1	1	1	1	1_1_1_1	1_1_1_1
	1620	ERR1734283	PRJEB17673	1225	2192989	101514	38.9	15495	1	28	1	--	1	1	1	1	1	1	1	1	1_1_1_1	1_1_1_1
	1621	ERR1734501	PRJEB17673	235	1847847	119191	38.6	15495	1	28	1	--	1	1	1	1	1	1	1	1	1_1_1_1	1_1_1_1
	1622	ERR1734631	PRJEB17673	55	1840602	115285	38.4	15495	1	28	1	--	1	1	1	1	1	1	1	1	1_1_1_1	1_1_1_1
	1623	ERR1734716	PRJEB17673	117	1812170	119191	38.5	15495	1	28	1	--	1	1	1	1	1	1	1	1	1_1_1_1	1_1_1_1
	1624	ERR1734969	PRJEB17673	51	1840339	115285	38.4	15495	1	28	1	--	1	1	1	1	1	1	1	1	1_1_1_1	1_1_1_1
	1625	ERR1734992	PRJEB17673	442	1889262	106785	39.3	15495	1	28	1	--	1	1	1	1	1	1	1	1	1_1_1_1	1_1_1_1
	1626	ERR1735306	PRJEB17673	265	1847996	119191	38.8	15495	1	28	1	--	1	1	1	1	1	1	1	1	1_1_1_1	1_1_1_1
	1627	ERR1735413	PRJEB17673	48	1801132	203709	38.4	15495	1	28	1	--	1	1	1	1	1	1	1	1	1_1_1_1	1_1_1_1
	1628	ERR1732559	PRJEB17673	241	1880161	101640	38.8	15494	1	28	1	--	1	1	1	1	1	1	1	1	1_1_1_1	1_1_1_1
	1629	ERR1732579	PRJEB17673	43	1800182	203709	38.4	15494	1	28	1	--	1	1	1	1	1	1	1	1	1_1_1_1	1_1_1_1
	1630	ERR1732733	PRJEB17673	46	1839251	115299	38.4	15494	1	28	1	--	1	1	1	1	1	1	1	1	1_1_1_1	1_1_1_1
	1631	ERR1732937	PRJEB17673	51	1836349	114176	38.4	15494	1	28	1	--	1	1	1	1	1	1	1	1	1_1_1_1	1_1_1_1
	1632	ERR1733076	PRJEB17673	51	1847649	119572	38.3	15494	1	28	1	--	1	1	1	1	1	1	1	1	1_1_1_1	1_1_1_1
	1633	ERR1734443	PRJEB17673	46	1800523	114084	38.4	15494	1	28	1	--	1	1	1	1	1	1	1	1	1_1_1_1	1_1_1_1
	1634	ERR1734600	PRJEB17673	53	1835727	114086	38.4	15494	1	28	1	--	1	1	1	1	1	1	1	1	1_1_1_1	1_1_1_1
	1635	ERR1734722	PRJEB17673	56	1837120	114176	38.4	15494	1	28	1	--	1	1	1	1	1	1	1	1	1_1_1_1	1_1_1_1
	1636	ERR1735288	PRJEB17673	124	1805194	94243	38.4	15494	1	28	1	--	1	1	1	1	1	1	1	1	1_1_1_1	1_1_1_1
	1637	ERR1734016	PRJEB17673	104	1814614	119109	38.4	15493	1	28	1	--	1	1	1	1	1	1	1	1	1_1_1_1	1_1_1_1
	1638	ERR1734054	PRJEB17673	39	1799980	203581	38.4	15493	1	28	1	--	1	1	1	1	1	1	1	1	1_1_1_1	1_1_1_1
	1639	ERR1734210	PRJEB17673	43	1800390	119191	38.4	15493	1	28	1	--	1	1	1	1	1	1	1	1	1_1_1_1	1_1_1_1
	1640	ERR1734673	PRJEB17673	117	1817993	203709	38.4	15493	1	28	1	--	1	1	1	1	1	1	1	1	1_1_1_1	1_1_1_1
	1641	ERR1734769	PRJEB17673	45	1800224	203709	38.4	15493	1	28	1	--	1	1	1	1	1	1	1	1	1_1_1_1	1_1_1_1
	1642	ERR1734805	PRJEB17673	494	1923527	119191	39	15493	1	28	1	--	1	1	1	1	1	1	1	1	1_1_1_1	1_1_1_1
	1643	ERR1734868	PRJEB17673	269	1849968	119191	38.9	15493	1	28	1	--	1	1	1	1	1	1	1	1	1_1_1_1	1_1_1_1
	1644	ERR1735018	PRJEB17673	43	1800668	203709	38.4	15493	1	28	1	--	1	1	1	1	1	1	1	1	1_1_1_1	1_1_1_1
	1645	ERR1732845	PRJEB17673	205	1839429	119371	38.4	15492	1	28	1	--	1	1	1	1	1	1	1	1	1_1_1_1	1_1_1_1
	1646	ERR1734086	PRJEB17673	181	1825808	119315	38.6	15492	1	28	1	--	1	1	1	1	1	1	1	1	1_1_1_1	1_1_1_1
	1647	ERR1734690	PRJEB17673	56	1800301	114175	38.4	15492	1	28	1	--	1	1	1	1	1	1	1	1	1_1_1_1	1_1_1_1
	1648	ERR1735004	PRJEB17673	231	1837671	107074	38.8	15492	1	28	1	--	1	1	1	1	1	1	1	1	1_1_1_1	1_1_1_1
	1649	ERR1732487	PRJEB17673	213	1834954	119191	38.8	15491	1	28	1	--	1	1	1	1	1	1	1	1	1_1_1_1	1_1_1_1
	1650	ERR1732656	PRJEB17673	42	1800395	203710	38.4	15491	1	28	1	--	1	1	1	1	1	1	1	1	1_1_1_1	1_1_1_1
	1651	ERR1733467	PRJEB17673	44	1800545	114084	38.4	15491	1	28	1	--	1	1	1	1	1	1	1	1	1_1_1_1	1_1_1_1
	1652	ERR1734030	PRJEB17673	50	1800558	203709	38.4	15491	1	28	1	--	1	1	1	1	1	1	1	1	1_1_1_1	1_1_1_1
	1653	ERR1735124	PRJEB17673	48	1800480	119191	38.4	15491	1	28	1	--	1	1	1	1	1	1	1	1	1_1_1_1	1_1_1_1
	1654	ERR1733380	PRJEB17673	92	1841760	101514	38.4	15491	1	28	1	--	1	1	1	1	42	16	1	1	1_1_42_1	1_1_16_1
	1655	ERR1734933	PRJEB17673	78	1841405	101514	38.4	15491	1	28	1	--	1	1	1	1	42	16	1	1	1_1_42_1	1_1_16_1
	1656	ERR1734230	PRJEB17673	55	1800882	203711	38.4	15491	1	28	1	--	1	1	1	1	1	1	367	1	1_1_1_367	1_1_1_1
	1657	ERR1732828	PRJEB17673	85	1843436	114175	38.4	15490	1	28	1	--	1	1	1	1	1	1	1	1	1_1_1_1	1_1_1_1
	1658	ERR1734396	PRJEB17673	68	1801054	203710	38.4	15490	1	28	1	--	1	1	1	1	1	1	1	1	1_1_1_1	1_1_1_1
	1659	ERR1735068	PRJEB17673	48	1800399	203710	38.4	15490	1	28	1	--	1	1	1	1	1	1	1	1	1_1_1_1	1_1_1_1
	1660	ERR1735328	PRJEB17673	48	1800375	203709	38.4	15490	1	28	1	--	1	1	1	1	1	1	1	1	1_1_1_1	1_1_1_1
	1661	ERR1734076	PRJEB17673	49	1799268	138886	38.4	15489	1	28	1	--	1	1	1	1	1	1	1	1	1_1_1_1	1_1_1_1
	1662	ERR1732953	PRJEB17673	82	1841395	119315	38.4	15489	1	28	1	--	1	1	1	1	42	16	1	1	1_1_42_1	1_1_16_1
	1663	ERR1734293	PRJEB17673	51	1800698	203711	38.4	15488	1	28	1	--	1	1	1	1	1	1	1	1	1_1_1_1	1_1_1_1
	1664	ERR1735407	PRJEB17673	50	1801850	203709	38.4	15488	1	28	1	--	1	1	1	1	1	1	1	1	1_1_1_1	1_1_1_1
	1665	ERR1733050	PRJEB17673	41	1800211	203709	38.4	15487	1	28	1	--	1	1	1	1	1	1	1	1	1_1_1_1	1_1_1_1
	1666	ERR1733826	PRJEB17673	129	1830810	119310	38.4	15487	1	28	1	--	1	1	1	1	42	16	1	1	1_1_42_1	1_1_16_1
	1667	ERR1733047	PRJEB17673	67	1801400	119100	38.4	15485	1	28	1	--	1	1	1	1	1	1	1	1	1_1_1_1	1_1_1_1
	1668	ERR1735141	PRJEB17673	61	1800668	208671	38.4	15485	1	28	1	--	1	1	1	1	1	1	1	1	1_1_1_1	1_1_1_1
	1669	ERR1732597	PRJEB17673	70	1801275	122816	38.4	15484	1	28	1	--	1	1	1	1	1	1	1	1	1_1_1_1	1_1_1_1
	1670	ERR1732793	PRJEB17673	73	1801363	119100	38.4	15484	1	28	1	--	1	1	1	1	1	1	1	1	1_1_1_1	1_1_1_1
	1671	ERR1733404	PRJEB17673	77	1801696	119315	38.4	15484	1	28	1	--	1	1	1	1	1	1	1	1	1_1_1_1	1_1_1_1
	1672	ERR1733598	PRJEB17673	79	1801675	119100	38.4	15484	1	28	1	--	1	1	1	1	1	1	1	1	1_1_1_1	1_1_1_1
	1673	ERR1734096	PRJEB17673	76	1801605	119314	38.4	15484	1	28	1	--	1	1	1	1	1	1	1	1	1_1_1_1	1_1_1_1
	1674	ERR1735342	PRJEB17673	79	1801577	203710	38.4	15484	1	28	1	--	1	1	1	1	1	1	1	1	1_1_1_1	1_1_1_1
	1675	ERR1733325	PRJEB17673	48	1800514	203711	38.4	15483	1	28	1	--	1	1	1	1	1	1	1	1	1_1_1_1	1_1_1_1
	1676	ERR1733952	PRJEB17673	69	1801352	119100	38.4	15483	1	28	1	--	1	1	1	1	1	1	1	1	1_1_1_1	1_1_1_1
	1677	ERR1734401	PRJEB17673	141	1820680	119191	38.6	15483	1	28	1	--	1	1	1	1	1	1	1	1	1_1_1_1	1_1_1_1
	1678	ERR1734588	PRJEB17673	48	1800665	203711	38.4	15483	1	28	1	--	1	1	1	1	1	1	1	1	1_1_1_1	1_1_1_1
	1679	ERR1734928	PRJEB17673	71	1801308	119191	38.4	15483	1	28	1	--	1	1	1	1	1	1	1	1	1_1_1_1	1_1_1_1
	1680	ERR1734167	PRJEB17673	28	1794704	203458	38.4	15482	1	28	1	--	1	1	1	1	1	1	1	1	1_1_1_1	1_1_1_1
	1681	ERR1735336	PRJEB17673	50	1800180	203711	38.4	15480	1	28	1	--	1	1	1	1	1	1	1	1	1_1_1_1	1_1_1_1
	1682	ERR1733860	PRJEB17673	71	1801227	203711	38.4	15478	1	28	1	--	1	1	1	1	42	16	1	1	1_1_42_1	1_1_16_1
	1683	ERR1734100	PRJEB17673	75	1801487	119191	38.4	15477	1	28	1	--	1	1	1	1	42	16	1	1	1_1_42_1	1_1_16_1
	1684	ERR1732720	PRJEB17673	123	1845807	87117	38.4	15476	1	28	1	--	1	1	1	1	1	1	1	1	1_1_1_1	1_1_1_1
	1685	ERR1733697	PRJEB17673	96	1805339	119191	38.4	15475	1	28	1	--	1	1	1	1	42	16	1	1	1_1_42_1	1_1_16_1
	1686	ERR1734816	PRJEB17673	298	1848086	115614	38.9	15474	1	785	1	--	1	1	1	1	1	1	1	1	1_1_1_1	1_1_1_1
	1687	ERR1734533	PRJEB17673	94	1839062	163462	38.4	15433	1	28	1	--	1	1	1	1	1	1	1	1	1_1_1_1	1_1_1_1
	1688	ERR1733847	PRJEB17673	1289	2135332	8573	38.3	15338	1	28	1	--	1	1	ud	ud	1	1	1	1	1_nd_1_1	1_ud_1_1
	1689	ERR1732444	PRJEB17673	1056	2112287	9405	38.5	14954	1	28	1	--	1	1	1	1	1	1	1	1	1_1_1_1	1_1_1_1
	1690	ERR1732997	PRJEB17673	1447	2190973	7392	38.4	14647	1	28	1	--	1	1	1	1	1	1	1	1	1_1_1_1	1_1_1_1
	1691	ERR1886806	PRJEB20045	162	1841327	119191	38.5	15588	1	28	1	--	1	1	1	1	42	16	1	1	1_1_42_1	1_1_16_1
	1692	ERR1886815	PRJEB20045	152	1853649	119191	38.4	15560	1	28	1	--	1	1	1	1	1	1	1	1	1_1_1_1	1_1_1_1
	1693	ERR1886808	PRJEB20045	65	1814464	122942	38.4	15504	1	28	1	--	1	1	1	1	1	1	1	1	1_1_1_1	1_1_1_1
	1694	ERR1886826	PRJEB20045	31	1906237	157002	38.3	15499	1	28	1	--	1	1	1	1	1	1	1	1	1_1_1_1	1_1_1_1
	1695	ERR1886828	PRJEB20045	76	1816086	122942	38.4	15490	1	28	1	--	1	1	1	1	1	1	1	1	1_1_1_1	1_1_1_1
	1696	ERR1886845	PRJEB20045	133	1832985	122903	38.4	15481	1	28	1	--	1	1	1	1	1	1	1	1	1_1_1_1	1_1_1_1
	1697	ERR023361	PRJEB2104	81	1844495	114300	38.4	15537	1	28	1	--	1	1	1	1	42	16	1	1	1_1_42_1	1_1_16_1
	1698	ERR023360	PRJEB2104	49	1861333	121932	38.4	15507	1	28	1	--	1	1	1	1	1	1	1	1	1_1_1_1	1_1_1_1
	1699	ERR027368	PRJEB2104	59	1801235	114085	38.4	15503	1	28	1	--	1	1	1	1	1	1	1	1	1_1_1_1	1_1_1_1
	1700	ERR028389	PRJEB2104	57	1801182	119191	38.4	15498	1	28	1	--	1	1	1	1	1	1	1	1	1_1_1_1	1_1_1_1
	1701	ERR023365	PRJEB2104	61	1805937	119206	38.4	15496	1	28	1	--	1	1	1	1	1	1	1	1	1_1_1_1	1_1_1_1
	1702	ERR023367	PRJEB2104	162	1829749	119100	38.6	15495	1	28	1	--	1	1	1	1	1	1	1	1	1_1_1_1	1_1_1_1
	1703	ERR027363	PRJEB2104	127	1826964	122939	38.7	15494	1	28	1	--	1	1	1	1	1	1	1	1	1_1_1_1	1_1_1_1
	1704	ERR027362	PRJEB2104	43	1799992	119206	38.4	15493	1	28	1	--	1	1	1	1	1	1	1	1	1_1_1_1	1_1_1_1
	1705	ERR027364	PRJEB2104	40	1800638	122537	38.4	15493	1	28	1	--	1	1	1	1	1	1	1	1	1_1_1_1	1_1_1_1
	1706	ERR023362	PRJEB2104	44	1801606	203711	38.4	15492	1	28	1	--	1	1	1	1	1	1	1	1	1_1_1_1	1_1_1_1
	1707	ERR023368	PRJEB2104	52	1803959	119206	38.4	15492	1	28	1	--	1	1	1	1	1	1	1	1	1_1_1_1	1_1_1_1
	1708	ERR027370	PRJEB2104	46	1802705	119191	38.4	15492	1	28	1	--	1	1	1	1	1	1	1	1	1_1_1_1	1_1_1_1
	1709	ERR028387	PRJEB2104	46	1800654	119191	38.4	15492	1	28	1	--	1	1	1	1	1	1	1	1	1_1_1_1	1_1_1_1
	1710	ERR028384	PRJEB2104	123	1821962	102037	38.7	15491	1	28	1	--	1	1	1	1	1	1	1	1	1_1_1_1	1_1_1_1
	1711	ERR023370	PRJEB2104	43	1800084	119206	38.4	15490	1	28	1	--	1	1	1	1	1	1	1	1	1_1_1_1	1_1_1_1
	1712	ERR023371	PRJEB2104	47	1800481	203711	38.4	15490	1	28	1	--	1	1	1	1	1	1	1	1	1_1_1_1	1_1_1_1
	1713	ERR028386	PRJEB2104	40	1801013	203711	38.4	15490	1	28	1	--	1	1	1	1	1	1	1	1	1_1_1_1	1_1_1_1
	1714	ERR023364	PRJEB2104	46	1801331	203711	38.4	15489	1	28	1	--	1	1	1	1	1	1	1	1	1_1_1_1	1_1_1_1
	1715	ERR027365	PRJEB2104	47	1800819	119206	38.4	15489	1	28	1	--	1	1	1	1	1	1	1	1	1_1_1_1	1_1_1_1
	1716	ERR027367	PRJEB2104	47	1801121	119191	38.4	15489	1	28	1	--	1	1	1	1	1	1	1	1	1_1_1_1	1_1_1_1
	1717	ERR027372	PRJEB2104	42	1800449	119206	38.4	15489	1	28	1	--	1	1	1	1	1	1	1	1	1_1_1_1	1_1_1_1
	1718	ERR027373	PRJEB2104	51	1800875	119206	38.4	15489	1	28	1	--	1	1	1	1	1	1	1	1	1_1_1_1	1_1_1_1
	1719	ERR028393	PRJEB2104	45	1800295	116848	38.4	15489	1	28	1	--	1	1	1	1	1	1	1	1	1_1_1_1	1_1_1_1
	1720	ERR023369	PRJEB2104	46	1800774	203711	38.4	15488	1	28	1	--	1	1	1	1	1	1	1	1	1_1_1_1	1_1_1_1
	1721	ERR028383	PRJEB2104	51	1800958	122526	38.4	15488	1	28	1	--	1	1	1	1	1	1	1	1	1_1_1_1	1_1_1_1
	1722	ERR028391	PRJEB2104	46	1800036	116821	38.4	15488	1	28	1	--	1	1	1	1	1	1	1	1	1_1_1_1	1_1_1_1
	1723	ERR028394	PRJEB2104	48	1861313	121932	38.4	15488	1	28	1	--	1	1	1	1	1	1	1	1	1_1_1_1	1_1_1_1
	1724	ERR023363	PRJEB2104	68	1806963	122938	38.4	15487	1	28	1	--	1	1	1	1	1	1	1	1	1_1_1_1	1_1_1_1
	1725	ERR027366	PRJEB2104	50	1800746	119191	38.4	15487	1	28	1	--	1	1	1	1	1	1	1	1	1_1_1_1	1_1_1_1
	1726	ERR028388	PRJEB2104	40	1800606	203711	38.4	15487	1	28	1	--	1	1	1	1	1	1	1	1	1_1_1_1	1_1_1_1
	1727	ERR028390	PRJEB2104	54	1802450	206926	38.4	15487	1	28	1	--	1	1	1	1	1	1	1	1	1_1_1_1	1_1_1_1
	1728	ERR027371	PRJEB2104	57	1800946	119191	38.4	15486	1	28	1	--	1	1	1	1	1	1	1	1	1_1_1_1	1_1_1_1
	1729	ERR027369	PRJEB2104	67	1803126	122518	38.4	15485	1	28	1	--	1	1	1	1	1	1	1	1	1_1_1_1	1_1_1_1
	1730	ERR028392	PRJEB2104	56	1800757	119191	38.4	15484	1	28	1	--	1	1	1	1	1	1	1	1	1_1_1_1	1_1_1_1
	1731	ERR028385	PRJEB2104	43	1804129	119206	38.4	15452	1	28	1	--	1	1	1	1	1	1	1	1	1_1_1_1	1_1_1_1
	1732	ERR019750	PRJEB2104	55	1788141	67142	38.4	15429	1	28	1	--	1	1	1	1	1	1	1	1	1_1_1_1	1_1_1_1
	1733	ERR019753	PRJEB2104	59	1788265	68846	38.4	15428	1	28	1	--	1	1	1	1	1	1	1	1	1_1_1_1	1_1_1_1
	1734	ERR019759	PRJEB2104	64	1787156	92133	38.4	15417	1	28	1	--	1	1	1	1	1	1	1	1	1_1_1_1	1_1_1_1
	1735	ERR019755	PRJEB2104	66	1788116	66789	38.4	15416	1	28	1	--	1	1	1	1	1	1	1	1	1_1_1_1	1_1_1_1
	1736	ERR019754	PRJEB2104	57	1788421	67142	38.4	15413	1	28	1	--	1	1	1	1	1	1	1	1	1_1_1_1	1_1_1_1
	1737	ERR019760	PRJEB2104	66	1787806	66789	38.4	15413	1	28	1	--	1	1	1	1	1	1	1	1	1_1_1_1	1_1_1_1
	1738	ERR019758	PRJEB2104	69	1786949	57005	38.4	15409	1	28	1	--	1	1	1	1	1	1	1	1	1_1_1_1	1_1_1_1
	1739	ERR019752	PRJEB2104	64	1787602	69352	38.4	15407	1	28	1	--	1	1	1	1	1	1	1	1	1_1_1_1	1_1_1_1
	1740	ERR019751	PRJEB2104	70	1786907	57005	38.4	15405	1	28	1	--	1	1	1	1	1	1	1	1	1_1_1_1	1_1_1_1
	1741	ERR019757	PRJEB2104	98	1783258	42832	38.4	15401	1	28	1	--	1	1	1	1	1	1	1	1	1_1_1_1	1_1_1_1
	1742	ERR019749	PRJEB2104	166	1778887	21540	38.4	15344	1	28	1	--	1	1	1	1	1	1	1	1	1_1_1_1	1_1_1_1
	1743	ERR019756	PRJEB2104	130	1783223	29677	38.4	15339	1	28	1	--	1	1	1	1	1	1	1	1	1_1_1_1	1_1_1_1
	1744	ERR2036311	PRJEB21833	337	1931500	119191	38.4	15691	1	28	1	--	1	1	1	1	1	1	1	1	1_1_1_1	1_1_1_1
	1745	ERR2036186	PRJEB21833	77	1800807	113078	38.4	15509	1	28	1	--	1	1	1	1	1	1	1	1	1_1_1_1	1_1_1_1
	1746	ERR2036170	PRJEB21833	41	1800398	203710	38.4	15506	1	28	1	--	1	1	1	1	1	1	1	1	1_1_1_1	1_1_1_1
	1747	ERR2036204	PRJEB21833	45	1800467	203711	38.4	15506	1	28	1	--	1	1	1	1	1	1	1	1	1_1_1_1	1_1_1_1
	1748	ERR2036203	PRJEB21833	70	1799053	88938	38.4	15506	1	28	1	--	1	1	1	1	1	1	1	1	1_1_1_1	1_1_1_1
	1749	ERR2036265	PRJEB21833	73	1799202	56021	38.4	15505	1	28	1	--	1	1	1	1	1	1	1	1	1_1_1_1	1_1_1_1
	1750	ERR2036317	PRJEB21833	42	1800316	203711	38.4	15504	1	28	1	--	1	1	1	1	1	1	1	1	1_1_1_1	1_1_1_1
	1751	ERR2036133	PRJEB21833	54	1801053	203711	38.4	15503	1	28	1	--	1	1	1	1	1	1	1	1	1_1_1_1	1_1_1_1
	1752	ERR2036138	PRJEB21833	47	1800577	203711	38.4	15503	1	28	1	--	1	1	1	1	1	1	1	1	1_1_1_1	1_1_1_1
	1753	ERR2036141	PRJEB21833	47	1800623	203711	38.4	15503	1	28	1	--	1	1	1	1	1	1	1	1	1_1_1_1	1_1_1_1
	1754	ERR2036146	PRJEB21833	46	1800398	203711	38.4	15503	1	28	1	--	1	1	1	1	1	1	1	1	1_1_1_1	1_1_1_1
	1755	ERR2036213	PRJEB21833	46	1800453	203711	38.4	15503	1	28	1	--	1	1	1	1	1	1	1	1	1_1_1_1	1_1_1_1
	1756	ERR2036236	PRJEB21833	46	1800521	203711	38.4	15503	1	28	1	--	1	1	1	1	1	1	1	1	1_1_1_1	1_1_1_1
	1757	ERR2036109	PRJEB21833	44	1800394	203710	38.4	15502	1	28	1	--	1	1	1	1	1	1	1	1	1_1_1_1	1_1_1_1
	1758	ERR2036119	PRJEB21833	46	1800421	203711	38.4	15502	1	28	1	--	1	1	1	1	1	1	1	1	1_1_1_1	1_1_1_1
	1759	ERR2036150	PRJEB21833	46	1800471	203711	38.4	15502	1	28	1	--	1	1	1	1	1	1	1	1	1_1_1_1	1_1_1_1
	1760	ERR2036165	PRJEB21833	52	1842359	122779	38.4	15502	1	28	1	--	1	1	1	1	1	1	1	1	1_1_1_1	1_1_1_1
	1761	ERR2036171	PRJEB21833	45	1841491	122905	38.4	15502	1	28	1	--	1	1	1	1	1	1	1	1	1_1_1_1	1_1_1_1
	1762	ERR2036276	PRJEB21833	53	1800784	203710	38.4	15502	1	28	1	--	1	1	1	1	1	1	1	1	1_1_1_1	1_1_1_1
	1763	ERR2036277	PRJEB21833	44	1841579	119495	38.4	15502	1	28	1	--	1	1	1	1	1	1	1	1	1_1_1_1	1_1_1_1
	1764	ERR2036303	PRJEB21833	59	1843400	119495	38.4	15502	1	28	1	--	1	1	1	1	1	1	1	1	1_1_1_1	1_1_1_1
	1765	ERR2036331	PRJEB21833	49	1800411	203710	38.4	15502	1	28	1	--	1	1	1	1	1	1	1	1	1_1_1_1	1_1_1_1
	1766	ERR2036112	PRJEB21833	51	1801314	203710	38.4	15501	1	28	1	--	1	1	1	1	1	1	1	1	1_1_1_1	1_1_1_1
	1767	ERR2036154	PRJEB21833	57	1842697	119495	38.4	15501	1	28	1	--	1	1	1	1	1	1	1	1	1_1_1_1	1_1_1_1
	1768	ERR2036198	PRJEB21833	54	1802467	203710	38.4	15501	1	28	1	--	1	1	1	1	1	1	1	1	1_1_1_1	1_1_1_1
	1769	ERR2036233	PRJEB21833	51	1800491	203710	38.4	15501	1	28	1	--	1	1	1	1	1	1	1	1	1_1_1_1	1_1_1_1
	1770	ERR2036239	PRJEB21833	56	1841797	119495	38.4	15501	1	28	1	--	1	1	1	1	1	1	1	1	1_1_1_1	1_1_1_1
	1771	ERR2036280	PRJEB21833	42	1800091	203710	38.4	15501	1	28	1	--	1	1	1	1	1	1	1	1	1_1_1_1	1_1_1_1
	1772	ERR2036126	PRJEB21833	46	1800831	203710	38.4	15500	1	28	1	--	1	1	1	1	1	1	1	1	1_1_1_1	1_1_1_1
	1773	ERR2036132	PRJEB21833	49	1800900	203710	38.4	15500	1	28	1	--	1	1	1	1	1	1	1	1	1_1_1_1	1_1_1_1
	1774	ERR2036153	PRJEB21833	50	1841929	119495	38.4	15500	1	28	1	--	1	1	1	1	1	1	1	1	1_1_1_1	1_1_1_1
	1775	ERR2036184	PRJEB21833	53	1800696	203710	38.4	15500	1	28	1	--	1	1	1	1	1	1	1	1	1_1_1_1	1_1_1_1
	1776	ERR2036230	PRJEB21833	47	1800928	203710	38.4	15500	1	28	1	--	1	1	1	1	1	1	1	1	1_1_1_1	1_1_1_1
	1777	ERR2036232	PRJEB21833	790	2003038	119191	41.6	15500	1	28	1	--	1	1	1	1	1	1	1	1	1_1_1_1	1_1_1_1
	1778	ERR2036257	PRJEB21833	49	1800778	119191	38.4	15500	1	28	1	--	1	1	1	1	1	1	1	1	1_1_1_1	1_1_1_1
	1779	ERR2036264	PRJEB21833	61	1842393	119495	38.4	15500	1	28	1	--	1	1	1	1	1	1	1	1	1_1_1_1	1_1_1_1
	1780	ERR2036281	PRJEB21833	48	1800713	203710	38.4	15500	1	28	1	--	1	1	1	1	1	1	1	1	1_1_1_1	1_1_1_1
	1781	ERR2036285	PRJEB21833	49	1800740	203710	38.4	15500	1	28	1	--	1	1	1	1	1	1	1	1	1_1_1_1	1_1_1_1
	1782	ERR2036298	PRJEB21833	142	1847835	119191	38.5	15500	1	28	1	--	1	1	1	1	1	1	1	1	1_1_1_1	1_1_1_1
	1783	ERR2036299	PRJEB21833	45	1800429	203710	38.4	15500	1	28	1	--	1	1	1	1	1	1	1	1	1_1_1_1	1_1_1_1
	1784	ERR2036305	PRJEB21833	46	1800754	203710	38.4	15500	1	28	1	--	1	1	1	1	1	1	1	1	1_1_1_1	1_1_1_1
	1785	ERR2036318	PRJEB21833	45	1800760	203710	38.4	15500	1	28	1	--	1	1	1	1	1	1	1	1	1_1_1_1	1_1_1_1
	1786	ERR2036338	PRJEB21833	54	1800662	203710	38.4	15500	1	28	1	--	1	1	1	1	1	1	1	1	1_1_1_1	1_1_1_1
	1787	ERR2036341	PRJEB21833	46	1800467	203710	38.4	15500	1	28	1	--	1	1	1	1	1	1	1	1	1_1_1_1	1_1_1_1
	1788	ERR2036343	PRJEB21833	52	1800694	203711	38.4	15500	1	28	1	--	1	1	1	1	1	1	1	1	1_1_1_1	1_1_1_1
	1789	ERR2036121	PRJEB21833	41	1800200	203710	38.4	15499	1	28	1	--	1	1	1	1	1	1	1	1	1_1_1_1	1_1_1_1
	1790	ERR2036124	PRJEB21833	57	1842057	119495	38.4	15499	1	28	1	--	1	1	1	1	1	1	1	1	1_1_1_1	1_1_1_1
	1791	ERR2036130	PRJEB21833	47	1800551	203710	38.4	15499	1	28	1	--	1	1	1	1	1	1	1	1	1_1_1_1	1_1_1_1
	1792	ERR2036142	PRJEB21833	49	1800917	203710	38.4	15499	1	28	1	--	1	1	1	1	1	1	1	1	1_1_1_1	1_1_1_1
	1793	ERR2036168	PRJEB21833	45	1800903	203710	38.4	15499	1	28	1	--	1	1	1	1	1	1	1	1	1_1_1_1	1_1_1_1
	1794	ERR2036187	PRJEB21833	50	1801879	203710	38.4	15499	1	28	1	--	1	1	1	1	1	1	1	1	1_1_1_1	1_1_1_1
	1795	ERR2036189	PRJEB21833	52	1801288	203710	38.4	15499	1	28	1	--	1	1	1	1	1	1	1	1	1_1_1_1	1_1_1_1
	1796	ERR2036200	PRJEB21833	54	1802531	203710	38.4	15499	1	28	1	--	1	1	1	1	1	1	1	1	1_1_1_1	1_1_1_1
	1797	ERR2036217	PRJEB21833	47	1800386	203710	38.4	15499	1	28	1	--	1	1	1	1	1	1	1	1	1_1_1_1	1_1_1_1
	1798	ERR2036225	PRJEB21833	114	1816224	119191	38.5	15499	1	28	1	--	1	1	1	1	1	1	1	1	1_1_1_1	1_1_1_1
	1799	ERR2036226	PRJEB21833	59	1842508	119495	38.4	15499	1	28	1	--	1	1	1	1	1	1	1	1	1_1_1_1	1_1_1_1
	1800	ERR2036241	PRJEB21833	45	1800701	203710	38.4	15499	1	28	1	--	1	1	1	1	1	1	1	1	1_1_1_1	1_1_1_1
	1801	ERR2036245	PRJEB21833	46	1800324	203710	38.4	15499	1	28	1	--	1	1	1	1	1	1	1	1	1_1_1_1	1_1_1_1
	1802	ERR2036255	PRJEB21833	52	1801255	119191	38.4	15499	1	28	1	--	1	1	1	1	1	1	1	1	1_1_1_1	1_1_1_1
	1803	ERR2036259	PRJEB21833	53	1843147	119495	38.4	15499	1	28	1	--	1	1	1	1	1	1	1	1	1_1_1_1	1_1_1_1
	1804	ERR2036283	PRJEB21833	43	1800249	203710	38.4	15499	1	28	1	--	1	1	1	1	1	1	1	1	1_1_1_1	1_1_1_1
	1805	ERR2036287	PRJEB21833	52	1800782	203710	38.4	15499	1	28	1	--	1	1	1	1	1	1	1	1	1_1_1_1	1_1_1_1
	1806	ERR2036147	PRJEB21833	47	1800754	134078	38.4	15498	1	28	1	--	1	1	1	1	1	1	1	1	1_1_1_1	1_1_1_1
	1807	ERR2036237	PRJEB21833	53	1801667	203710	38.4	15498	1	28	1	--	1	1	1	1	1	1	1	1	1_1_1_1	1_1_1_1
	1808	ERR2036117	PRJEB21833	44	1800386	203710	38.4	15497	1	28	1	--	1	1	1	1	1	1	1	1	1_1_1_1	1_1_1_1
	1809	ERR2036157	PRJEB21833	73	1806310	119191	38.5	15497	1	28	1	--	1	1	1	1	1	1	1	1	1_1_1_1	1_1_1_1
	1810	ERR2036159	PRJEB21833	50	1801182	203710	38.4	15497	1	28	1	--	1	1	1	1	1	1	1	1	1_1_1_1	1_1_1_1
	1811	ERR2036173	PRJEB21833	44	1800734	203710	38.4	15497	1	28	1	--	1	1	1	1	1	1	1	1	1_1_1_1	1_1_1_1
	1812	ERR2036177	PRJEB21833	60	1802216	119191	38.4	15497	1	28	1	--	1	1	1	1	1	1	1	1	1_1_1_1	1_1_1_1
	1813	ERR2036182	PRJEB21833	50	1800346	203710	38.4	15497	1	28	1	--	1	1	1	1	1	1	1	1	1_1_1_1	1_1_1_1
	1814	ERR2036190	PRJEB21833	48	1800447	203710	38.4	15497	1	28	1	--	1	1	1	1	1	1	1	1	1_1_1_1	1_1_1_1
	1815	ERR2036205	PRJEB21833	56	1800825	161500	38.4	15497	1	28	1	--	1	1	1	1	1	1	1	1	1_1_1_1	1_1_1_1
	1816	ERR2036214	PRJEB21833	49	1800205	161308	38.4	15497	1	28	1	--	1	1	1	1	1	1	1	1	1_1_1_1	1_1_1_1
	1817	ERR2036216	PRJEB21833	57	1801419	161500	38.4	15497	1	28	1	--	1	1	1	1	1	1	1	1	1_1_1_1	1_1_1_1
	1818	ERR2036231	PRJEB21833	44	1800687	203710	38.4	15497	1	28	1	--	1	1	1	1	1	1	1	1	1_1_1_1	1_1_1_1
	1819	ERR2036238	PRJEB21833	51	1800507	203710	38.4	15497	1	28	1	--	1	1	1	1	1	1	1	1	1_1_1_1	1_1_1_1
	1820	ERR2036270	PRJEB21833	42	1800292	203710	38.4	15497	1	28	1	--	1	1	1	1	1	1	1	1	1_1_1_1	1_1_1_1
	1821	ERR2036279	PRJEB21833	43	1800116	203710	38.4	15497	1	28	1	--	1	1	1	1	1	1	1	1	1_1_1_1	1_1_1_1
	1822	ERR2036284	PRJEB21833	46	1800518	119191	38.4	15497	1	28	1	--	1	1	1	1	1	1	1	1	1_1_1_1	1_1_1_1
	1823	ERR2036289	PRJEB21833	53	1801510	203710	38.4	15497	1	28	1	--	1	1	1	1	1	1	1	1	1_1_1_1	1_1_1_1
	1824	ERR2036324	PRJEB21833	48	1800286	203710	38.4	15497	1	28	1	--	1	1	1	1	1	1	1	1	1_1_1_1	1_1_1_1
	1825	ERR2036340	PRJEB21833	44	1800378	203710	38.4	15497	1	28	1	--	1	1	1	1	1	1	1	1	1_1_1_1	1_1_1_1
	1826	ERR2036202	PRJEB21833	52	1800232	161308	38.4	15496	1	28	1	--	1	1	1	1	1	1	1	1	1_1_1_1	1_1_1_1
	1827	ERR2036219	PRJEB21833	41	1800003	203710	38.4	15496	1	28	1	--	1	1	1	1	1	1	1	1	1_1_1_1	1_1_1_1
	1828	ERR2036156	PRJEB21833	44	1800697	203710	38.4	15495	1	28	1	--	1	1	1	1	1	1	1	1	1_1_1_1	1_1_1_1
	1829	ERR2036325	PRJEB21833	34	1835770	118420	38.4	15493	1	28	1	--	1	1	1	1	1	1	1	1	1_1_1_1	1_1_1_1
	1830	ERR2036234	PRJEB21833	53	1799099	148470	38.4	15493	1	28	1	--	167	81	1	1	1	1	1	1	167_1_1_1	81_1_1_1
	1831	ERR2036249	PRJEB21833	56	1802910	203710	38.4	15484	1	28	1	--	1	1	1	1	1	1	1	1	1_1_1_1	1_1_1_1
	1832	ERR2036148	PRJEB21833	943	1963432	9933	38.4	12415	1	28	1	--	1	1	1	1	1	1	1	1	1_1_1_1	1_1_1_1
	1833	ERR111901	PRJEB2232	29	1795563	203470	38.4	15474	1	28	1	--	1	1	1	1	1	1	1	1	1_1_1_1	1_1_1_1
	1834	ERR026935	PRJEB2232	37	1762501	222084	38.4	15474	1	630	1	--	1	1	1	1	1	1	1	1	1_1_1_1	1_1_1_1
	1835	ERR111977	PRJEB2232	30	1793238	203470	38.4	15473	1	28	1	--	1	1	1	1	1	1	1	1	1_1_1_1	1_1_1_1
	1836	ERR172171	PRJEB2839	231	1859986	122927	38.3	15632	1	28	1	--	1	1	1	1	1	1	1	1	1_1_1_1	1_1_1_1
	1837	ERR172172	PRJEB2839	170	1935089	101252	38.3	15625	1	28	1	--	1	1	1	1	1	1	1	1	1_1_1_1	1_1_1_1
	1838	ERR172175	PRJEB2839	172	1939479	163243	38.2	15585	1	28	1	--	1	1	1	1	1	1	1	1	1_1_1_1	1_1_1_1
	1839	ERR172176	PRJEB2839	89	1908071	101252	38.3	15526	1	28	1	--	1	1	1	1	1	1	1	1	1_1_1_1	1_1_1_1
	1840	ERR172170	PRJEB2839	56	1832517	114176	38.4	15498	1	28	1	--	1	1	1	1	1	1	1	1	1_1_1_1	1_1_1_1
	1841	ERR172166	PRJEB2839	39	1799855	203561	38.4	15496	1	28	1	--	1	1	1	1	1	1	1	1	1_1_1_1	1_1_1_1
	1842	ERR172169	PRJEB2839	71	1866571	114085	38.3	15496	1	28	1	--	1	1	1	1	1	1	1	1	1_1_1_1	1_1_1_1
	1843	ERR172174	PRJEB2839	179	1878336	114086	38.3	15496	1	28	1	--	1	1	1	1	1	1	1	1	1_1_1_1	1_1_1_1
	1844	ERR172173	PRJEB2839	51	1832110	114086	38.4	15494	1	28	1	--	1	1	1	1	1	1	1	1	1_1_1_1	1_1_1_1
	1845	ERR172164	PRJEB2839	590	2051990	101252	38.3	15490	1	28	1	--	1	1	1	1	207	1	1	1	1_1_207_1	1_1_1_1
	1846	ERR172177	PRJEB2839	72	1902786	101252	38.3	15490	1	28	1	--	1	1	1	1	207	1	1	1	1_1_207_1	1_1_1_1
	1847	ERR172161	PRJEB2839	84	1871393	115575	38.3	15488	1	28	1	--	1	1	1	1	1	1	1	1	1_1_1_1	1_1_1_1
	1848	ERR172162	PRJEB2839	65	1865417	114085	38.3	15487	1	28	1	--	1	1	1	1	1	1	1	1	1_1_1_1	1_1_1_1
	1849	ERR172165	PRJEB2839	424	1906342	222899	38.4	15486	1	28	1	--	1	1	1	1	1	1	1	1	1_1_1_1	1_1_1_1
	1850	ERR172168	PRJEB2839	66	1865906	115442	38.3	15486	1	28	1	--	1	1	1	1	1	1	1	1	1_1_1_1	1_1_1_1
	1851	ERR172167	PRJEB2839	61	1903058	115576	38.3	15484	1	28	1	--	1	1	1	1	1	1	1	1	1_1_1_1	1_1_1_1
	1852	ERR172163	PRJEB2839	77	1907311	101252	38.3	15483	1	28	1	--	1	1	1	1	1	1	1	1	1_1_1_1	1_1_1_1
	1853	ERR172178	PRJEB2839	65	1902530	101252	38.3	15482	1	28	1	--	1	1	1	1	1	1	1	1	1_1_1_1	1_1_1_1
	1854	ERR2864955	PRJEB29459	69	1805630	222728	38.4	15560	1	28	1	--	1	1	1	1	1	1	1	1	1_1_1_1	1_1_1_1
	1855	ERR2864959	PRJEB29459	69	1804561	208080	38.4	15517	1	28	1	--	1	1	1	1	1	1	1	1	1_1_1_1	1_1_1_1
	1856	ERR2864950	PRJEB29459	61	1803308	208080	38.4	15514	1	28	1	--	1	1	1	1	1	1	1	1	1_1_1_1	1_1_1_1
	1857	ERR2864953	PRJEB29459	69	1805418	208080	38.4	15514	1	28	1	--	1	1	1	1	1	1	1	1	1_1_1_1	1_1_1_1
	1858	ERR2864957	PRJEB29459	50	1761449	122828	38.3	15514	1	28	1	--	1	1	1	1	1	1	1	1	1_1_1_1	1_1_1_1
	1859	ERR2864962	PRJEB29459	62	1802552	208080	38.4	15514	1	28	1	--	1	1	1	1	1	1	1	1	1_1_1_1	1_1_1_1
	1860	ERR2864966	PRJEB29459	54	1802581	203710	38.4	15514	1	28	1	--	1	1	1	1	1	1	1	1	1_1_1_1	1_1_1_1
	1861	ERR2864969	PRJEB29459	56	1802739	122828	38.4	15514	1	28	1	--	1	1	1	1	1	1	1	1	1_1_1_1	1_1_1_1
	1862	ERR2864948	PRJEB29459	67	1803641	122827	38.4	15511	1	28	1	--	1	1	1	1	1	1	1	1	1_1_1_1	1_1_1_1
	1863	ERR2864961	PRJEB29459	53	1801980	203710	38.4	15511	1	28	1	--	1	1	1	1	1	1	1	1	1_1_1_1	1_1_1_1
	1864	ERR2864965	PRJEB29459	53	1801741	203710	38.4	15511	1	28	1	--	1	1	1	1	1	1	1	1	1_1_1_1	1_1_1_1
	1865	ERR2864968	PRJEB29459	54	1802717	203710	38.4	15511	1	28	1	--	1	1	1	1	1	1	1	1	1_1_1_1	1_1_1_1
	1866	ERR2864960	PRJEB29459	67	1806047	208080	38.4	15509	1	28	1	--	1	1	1	1	1	1	1	1	1_1_1_1	1_1_1_1
	1867	ERR2864963	PRJEB29459	59	1841005	115287	38.4	15509	1	28	1	--	1	1	1	1	1	1	1	1	1_1_1_1	1_1_1_1
	1868	ERR2864958	PRJEB29459	62	1805895	222899	38.4	15508	1	28	1	--	1	1	1	1	1	1	1	1	1_1_1_1	1_1_1_1
	1869	ERR2864952	PRJEB29459	83	1850828	112267	38.4	15506	1	28	1	--	1	1	1	1	1	1	1	1	1_1_1_1	1_1_1_1
	1870	ERR2864956	PRJEB29459	51	1803028	119100	38.4	15506	1	28	1	--	1	1	1	1	1	1	1	1	1_1_1_1	1_1_1_1
	1871	ERR2864954	PRJEB29459	62	1803282	122828	38.4	15505	1	28	1	--	1	1	1	1	1	1	1	1	1_1_1_1	1_1_1_1
	1872	ERR2864947	PRJEB29459	54	1801677	203710	38.4	15502	1	28	1	--	1	1	1	1	1	1	1	1	1_1_1_1	1_1_1_1
	1873	ERR2864967	PRJEB29459	58	1801908	119206	38.4	15499	1	28	1	--	1	1	1	1	1	1	1	1	1_1_1_1	1_1_1_1
	1874	ERR2864964	PRJEB29459	80	1837874	109524	38.4	15495	1	28	1	--	1	1	1	1	1	1	1	1	1_1_1_1	1_1_1_1
	1875	ERR2864951	PRJEB29459	56	1800592	208079	38.4	15493	1	28	1	--	1	1	1	1	1	1	1	1	1_1_1_1	1_1_1_1
	1876	ERR2864949	PRJEB29459	75	1840831	102265	38.4	15492	1	28	1	--	1	1	1	1	1	1	1	1	1_1_1_1	1_1_1_1
	1877	ERR104779	PRJEB2948	25	1793792	203469	38.4	15448	1	28	1	--	1	1	1	1	1	1	1	1	1_1_1_1	1_1_1_1
	1878	ERR104776	PRJEB2948	196	1771920	24835	38.5	15301	1	28	1	--	1	1	1	1	1	1	1	1	1_1_1_1	1_1_1_1
	1879	ERR104770	PRJEB2948	209	1725027	21122	38.5	15217	1	28	1	--	1	1	1	1	22	9	1	1	1_1_22_1	1_1_9_1
	1880	ERR104773	PRJEB2948	215	1725281	21767	38.5	15173	1	630	1	--	1	1	1	1	1	1	1	1	1_1_1_1	1_1_1_1
	1881	ERR104772	PRJEB2948	275	1760414	16715	38.6	15161	1	28	1	--	ud	ud	1	1	1	1	1	1	nd_1_1_1	ud_1_1_1
	1882	ERR104777	PRJEB2948	267	1746221	16749	38.6	15138	1	28	1	--	1	1	1	1	1	1	1	1	1_1_1_1	1_1_1_1
	1883	ERR104771	PRJEB2948	255	1708741	16584	38.7	15094	1	28	1	--	ud	ud	1	1	1	1	1	1	nd_1_1_1	ud_1_1_1
	1884	ERR104774	PRJEB2948	243	1707791	16635	38.6	15017	1	28	1	--	1	1	1	1	1	1	1	1	1_1_1_1	1_1_1_1
	1885	ERR104775	PRJEB2948	266	1746490	16965	38.6	15013	1	28	1	--	1	1	1	1	1	1	1	1	1_1_1_1	1_1_1_1
	1886	ERR104778	PRJEB2948	474	1635169	7070	39.1	14236	1	28	1	--	ud	ud	ud	ud	1	1	1	1	nd_nd_1_1	ud_ud_1_1
	1887	ERR3509629	PRJEB34287	41	1765187	221948	38.4	15517	1	28	1	--	1	1	1	1	1	1	1	1	1_1_1_1	1_1_1_1
	1888	ERR3509628	PRJEB34287	42	1802429	203754	38.4	15513	1	28	1	--	1	1	1	1	1	1	1	1	1_1_1_1	1_1_1_1
	1889	ERR3509641	PRJEB34287	47	1803965	221948	38.4	15510	1	28	1	--	1	1	1	1	1	1	1	1	1_1_1_1	1_1_1_1
	1890	ERR3604300	PRJEB34949	25	1801862	203470	38.4	15497	1	28	1	--	1	1	1	1	1	1	1	1	1_1_1_1	1_1_1_1
	1891	ERR3604281	PRJEB34949	21	1800531	203471	38.4	15496	1	28	1	--	1	1	1	1	1	1	1	1	1_1_1_1	1_1_1_1
	1892	ERR3604301	PRJEB34949	22	1801882	221338	38.4	15493	1	28	1	--	1	1	1	1	1	1	1	1	1_1_1_1	1_1_1_1
	1893	ERR3604299	PRJEB34949	22	1802752	221338	38.4	15489	1	28	1	--	1	1	1	1	1	1	1	1	1_1_1_1	1_1_1_1
	1894	ERR3604292	PRJEB34949	18	1802365	270729	38.4	15484	1	28	1	--	1	1	1	1	1	1	1	1	1_1_1_1	1_1_1_1
	1895	ERR3604282	PRJEB34949	19	1801917	221337	38.4	15481	1	28	1	--	1	1	1	1	1	1	1	1	1_1_1_1	1_1_1_1
	1896	ERR3604283	PRJEB34949	19	1802086	221337	38.4	15481	1	28	1	--	1	1	1	1	1	1	1	1	1_1_1_1	1_1_1_1
	1897	ERR3604284	PRJEB34949	19	1802086	221337	38.4	15481	1	28	1	--	1	1	1	1	1	1	1	1	1_1_1_1	1_1_1_1
	1898	ERR3604293	PRJEB34949	19	1801820	221337	38.4	15474	1	28	1	--	1	1	1	1	1	1	1	1	1_1_1_1	1_1_1_1
	1899	ERR3604290	PRJEB34949	18	1802784	221337	38.4	15468	1	28	1	--	1	1	1	1	1	1	1	1	1_1_1_1	1_1_1_1
	1900	ERR656325	PRJEB4340	61	1837050	127771	38.2	15581	1	28	1	--	1	1	1	1	1	1	1	1	1_1_1_1	1_1_1_1
	1901	ERR656328	PRJEB4340	73	1780629	162907	38.3	15574	1	28	1	--	1	1	1	1	1	1	1	1	1_1_1_1	1_1_1_1
	1902	ERR656352	PRJEB4340	59	1776475	162778	38.3	15564	1	28	1	--	1	1	1	1	1	1	1	1	1_1_1_1	1_1_1_1
	1903	ERR656326	PRJEB4340	120	1841435	127638	38.3	15548	1	28	1	--	1	1	1	1	1	1	1	1	1_1_1_1	1_1_1_1
	1904	ERR909470	PRJEB4340	73	1809740	114211	38.4	15538	1	28	1	--	1	1	1	1	1	1	343	147	1_1_1_343	1_1_1_147
	1905	ERR909456	PRJEB4340	81	1812168	119124	38.4	15533	1	28	1	--	1	1	1	1	1	1	1	1	1_1_1_1	1_1_1_1
	1906	ERR909466	PRJEB4340	74	1810309	119191	38.4	15533	1	28	1	--	1	1	1	1	1	1	1	1	1_1_1_1	1_1_1_1
	1907	ERR909424	PRJEB4340	85	1815146	119028	38.4	15531	1	28	1	--	1	1	1	1	1	1	1	1	1_1_1_1	1_1_1_1
	1908	ERR662490	PRJEB4340	76	1768902	162908	38.4	15531	1	28	1	--	1	1	1	1	22	9	1	1	1_1_22_1	1_1_9_1
	1909	ERR656305	PRJEB4340	55	1762950	162779	38.3	15528	1	28	1	--	1	1	1	1	22	9	1	1	1_1_22_1	1_1_9_1
	1910	ERR656317	PRJEB4340	50	1762677	162780	38.3	15524	1	28	1	--	1	1	1	1	22	9	1	1	1_1_22_1	1_1_9_1
	1911	ERR656359	PRJEB4340	46	1760404	162908	38.4	15524	1	28	1	--	1	1	1	1	22	9	1	1	1_1_22_1	1_1_9_1
	1912	ERR656388	PRJEB4340	52	1763180	215206	38.3	15524	1	28	1	--	1	1	1	1	22	9	1	1	1_1_22_1	1_1_9_1
	1913	ERR909397	PRJEB4340	65	1807441	119191	38.4	15522	1	28	1	--	1	1	1	1	1	1	1	1	1_1_1_1	1_1_1_1
	1914	ERR656339	PRJEB4340	55	1763985	162890	38.4	15522	1	28	1	--	1	1	1	1	22	9	1	1	1_1_22_1	1_1_9_1
	1915	ERR662498	PRJEB4340	52	1803986	119123	38.4	15521	1	28	1	--	1	1	1	1	1	1	1	1	1_1_1_1	1_1_1_1
	1916	ERR909364	PRJEB4340	683	1992343	119191	37.8	15521	1	28	1	--	1	1	1	1	1	1	1	1	1_1_1_1	1_1_1_1
	1917	ERR656334	PRJEB4340	58	1763700	162890	38.3	15521	1	28	1	--	1	1	1	1	22	9	1	1	1_1_22_1	1_1_9_1
	1918	ERR656335	PRJEB4340	58	1763593	162890	38.4	15521	1	28	1	--	1	1	1	1	22	9	1	1	1_1_22_1	1_1_9_1
	1919	ERR662580	PRJEB4340	46	1800932	203710	38.4	15520	1	28	1	--	1	1	1	1	1	1	1	1	1_1_1_1	1_1_1_1
	1920	ERR374576	PRJEB4340	33	1770561	162667	38.3	15519	1	28	1	--	1	1	1	1	1	1	1	1	1_1_1_1	1_1_1_1
	1921	ERR662492	PRJEB4340	55	1803403	119123	38.4	15519	1	28	1	--	1	1	1	1	1	1	1	1	1_1_1_1	1_1_1_1
	1922	ERR662511	PRJEB4340	60	1804737	119124	38.4	15519	1	28	1	--	1	1	1	1	1	1	1	1	1_1_1_1	1_1_1_1
	1923	ERR662519	PRJEB4340	55	1804594	119123	38.4	15519	1	28	1	--	1	1	1	1	1	1	1	1	1_1_1_1	1_1_1_1
	1924	ERR662575	PRJEB4340	44	1800225	203710	38.4	15519	1	28	1	--	1	1	1	1	1	1	1	1	1_1_1_1	1_1_1_1
	1925	ERR656332	PRJEB4340	55	1763697	162890	38.4	15519	1	28	1	--	1	1	1	1	22	9	1	1	1_1_22_1	1_1_9_1
	1926	ERR662475	PRJEB4340	64	1765968	162779	38.4	15519	1	28	1	--	1	1	1	1	22	9	1	1	1_1_22_1	1_1_9_1
	1927	ERR656341	PRJEB4340	51	1762781	162761	38.3	15518	1	28	1	--	1	1	1	1	22	9	1	1	1_1_22_1	1_1_9_1
	1928	ERR656330	PRJEB4340	55	1803389	141264	38.4	15517	1	28	1	--	1	1	1	1	22	9	1	1	1_1_22_1	1_1_9_1
	1929	ERR656355	PRJEB4340	44	1801294	203709	38.4	15517	1	28	1	--	1	1	1	1	22	9	341	1	1_1_22_341	1_1_9_1
	1930	ERR909435	PRJEB4340	88	1818698	119191	38.4	15516	1	28	1	--	1	1	1	1	1	1	1	1	1_1_1_1	1_1_1_1
	1931	ERR656342	PRJEB4340	53	1763240	215305	38.4	15516	1	28	1	--	1	1	1	1	22	9	1	1	1_1_22_1	1_1_9_1
	1932	ERR374613	PRJEB4340	32	1770638	162667	38.3	15514	1	28	1	--	1	1	1	1	1	1	1	1	1_1_1_1	1_1_1_1
	1933	ERR374634	PRJEB4340	31	1770039	189857	38.3	15514	1	28	1	--	1	1	1	1	1	1	1	1	1_1_1_1	1_1_1_1
	1934	ERR374639	PRJEB4340	31	1769903	189857	38.3	15514	1	28	1	--	1	1	1	1	1	1	1	1	1_1_1_1	1_1_1_1
	1935	ERR374640	PRJEB4340	34	1769971	162668	38.3	15514	1	28	1	--	1	1	1	1	1	1	1	1	1_1_1_1	1_1_1_1
	1936	ERR909461	PRJEB4340	55	1802622	203584	38.4	15514	1	28	1	--	1	1	1	1	1	1	1	1	1_1_1_1	1_1_1_1
	1937	ERR656360	PRJEB4340	79	1768198	162908	38.4	15512	1	28	1	--	1	1	1	1	22	9	1	1	1_1_22_1	1_1_9_1
	1938	ERR662587	PRJEB4340	44	1800678	203710	38.4	15511	1	28	1	--	1	1	1	1	1	1	1	1	1_1_1_1	1_1_1_1
	1939	ERR374574	PRJEB4340	41	1809035	110940	38.3	15510	1	28	1	--	1	1	1	1	1	1	1	1	1_1_1_1	1_1_1_1
	1940	ERR374587	PRJEB4340	31	1769870	162667	38.3	15510	1	28	1	--	1	1	1	1	1	1	1	1	1_1_1_1	1_1_1_1
	1941	ERR374577	PRJEB4340	39	1794921	115213	38.4	15509	1	28	1	--	1	1	1	1	22	9	1	1	1_1_22_1	1_1_9_1
	1942	ERR656344	PRJEB4340	52	1762516	162780	38.4	15509	1	28	1	--	1	1	1	1	22	9	1	1	1_1_22_1	1_1_9_1
	1943	ERR374558	PRJEB4340	34	1769739	162711	38.3	15508	1	28	1	--	1	1	1	1	1	1	1	1	1_1_1_1	1_1_1_1
	1944	ERR662556	PRJEB4340	43	1800284	203710	38.4	15508	1	28	1	--	1	1	1	1	1	1	1	1	1_1_1_1	1_1_1_1
	1945	ERR374643	PRJEB4340	32	1769683	162711	38.3	15507	1	28	1	--	1	1	1	1	1	1	1	1	1_1_1_1	1_1_1_1
	1946	ERR374615	PRJEB4340	34	1770021	162668	38.3	15506	1	28	1	--	1	1	1	1	1	1	1	1	1_1_1_1	1_1_1_1
	1947	ERR909374	PRJEB4340	151	1832184	119191	38.3	15506	1	28	1	--	1	1	1	1	1	1	1	1	1_1_1_1	1_1_1_1
	1948	ERR909391	PRJEB4340	516	1936689	119100	38	15505	1	28	1	--	1	1	1	1	1	1	1	1	1_1_1_1	1_1_1_1
	1949	ERR909395	PRJEB4340	99	1822799	220656	38.4	15505	1	28~	1	--	1	1	1	1	1	1	1	1	1_1_1_1	1_1_1_1
	1950	ERR909396	PRJEB4340	73	1808796	122953	38.4	15505	1	28~	1	--	1	1	1	1	1	1	1	1	1_1_1_1	1_1_1_1
	1951	ERR909367	PRJEB4340	87	1813044	119191	38.4	15504	1	28	1	--	1	1	1	1	1	1	1	1	1_1_1_1	1_1_1_1
	1952	ERR909389	PRJEB4340	95	1822731	119371	38.4	15504	1	28	1	--	1	1	1	1	1	1	1	1	1_1_1_1	1_1_1_1
	1953	ERR909477	PRJEB4340	52	1802336	220656	38.4	15504	1	28	1	--	1	1	1	1	1	1	1	1	1_1_1_1	1_1_1_1
	1954	ERR909482	PRJEB4340	72	1810079	119191	38.4	15504	1	28	1	--	1	1	1	1	1	1	1	1	1_1_1_1	1_1_1_1
	1955	ERR909382	PRJEB4340	93	1816624	119190	38.4	15503	1	28	1	--	1	1	1	1	1	1	1	1	1_1_1_1	1_1_1_1
	1956	ERR909386	PRJEB4340	106	1821186	119371	38.4	15503	1	28	1	--	1	1	1	1	1	1	1	1	1_1_1_1	1_1_1_1
	1957	ERR374616	PRJEB4340	31	1769945	162667	38.3	15501	1	28	1	--	1	1	1	1	1	1	1	1	1_1_1_1	1_1_1_1
	1958	ERR909381	PRJEB4340	102	1818899	119371	38.4	15501	1	28	1	--	1	1	1	1	1	1	1	1	1_1_1_1	1_1_1_1
	1959	ERR909487	PRJEB4340	110	1823698	119371	38.4	15501	1	28	1	--	1	1	1	1	1	1	1	1	1_1_1_1	1_1_1_1
	1960	ERR909492	PRJEB4340	113	1828044	119371	38.4	15501	1	28	1	--	1	1	1	1	1	1	1	1	1_1_1_1	1_1_1_1
	1961	ERR374601	PRJEB4340	28	1769833	162667	38.3	15500	1	28	1	--	1	1	1	1	1	1	1	1	1_1_1_1	1_1_1_1
	1962	ERR909393	PRJEB4340	102	1822840	122954	38.4	15500	1	28	1	--	1	1	1	1	1	1	1	1	1_1_1_1	1_1_1_1
	1963	ERR909390	PRJEB4340	56	1803560	122954	38.4	15500	1	897	1	--	1	1	1	1	1	1	1	1	1_1_1_1	1_1_1_1
	1964	ERR909377	PRJEB4340	173	1837293	122954	38.3	15499	1	28	1	--	1	1	1	1	1	1	1	1	1_1_1_1	1_1_1_1
	1965	ERR909388	PRJEB4340	153	1843523	119348	38.4	15499	1	28	1	--	1	1	1	1	1	1	1	1	1_1_1_1	1_1_1_1
	1966	ERR909458	PRJEB4340	65	1805525	119100	38.4	15499	1	28	1	--	1	1	1	1	1	1	1	1	1_1_1_1	1_1_1_1
	1967	ERR909387	PRJEB4340	93	1817133	119371	38.4	15498	1	28	1	--	1	1	1	1	1	1	1	1	1_1_1_1	1_1_1_1
	1968	ERR909480	PRJEB4340	79	1812221	119371	38.4	15498	1	28	1	--	1	1	1	1	1	1	1	1	1_1_1_1	1_1_1_1
	1969	ERR909490	PRJEB4340	67	1813698	220656	38.4	15498	1	28~	1	--	1	1	1	1	1	1	1	1	1_1_1_1	1_1_1_1
	1970	ERR909366	PRJEB4340	355	1887251	222905	38.2	15497	1	28	1	--	1	1	1	1	1	1	1	1	1_1_1_1	1_1_1_1
	1971	ERR909379	PRJEB4340	73	1806873	119371	38.4	15497	1	28	1	--	1	1	1	1	1	1	1	1	1_1_1_1	1_1_1_1
	1972	ERR909392	PRJEB4340	70	1807152	119191	38.4	15497	1	28	1	--	1	1	1	1	1	1	1	1	1_1_1_1	1_1_1_1
	1973	ERR909485	PRJEB4340	70	1806940	119371	38.4	15497	1	28	1	--	1	1	1	1	1	1	1	1	1_1_1_1	1_1_1_1
	1974	ERR909467	PRJEB4340	61	1806195	119371	38.4	15497	1	897	1	--	1	1	1	1	1	1	1	1	1_1_1_1	1_1_1_1
	1975	ERR909371	PRJEB4340	77	1809131	119191	38.4	15496	1	28	1	--	1	1	1	1	1	1	1	1	1_1_1_1	1_1_1_1
	1976	ERR909378	PRJEB4340	942	2125900	110338	39.1	15496	1	28	1	--	1	1	1	1	1	1	1	1	1_1_1_1	1_1_1_1
	1977	ERR909383	PRJEB4340	113	1835488	119161	38.4	15496	1	28	1	--	1	1	1	1	1	1	1	1	1_1_1_1	1_1_1_1
	1978	ERR909370	PRJEB4340	115	1844037	119390	38.4	15496	1	28~	1	--	1	1	1	1	1	1	1	1	1_1_1_1	1_1_1_1
	1979	ERR909394	PRJEB4340	94	1813266	114085	38.4	15496	1	28	1	--	1	1	1	1	1	1	109	6	1_1_1_109	1_1_1_6
	1980	ERR909368	PRJEB4340	145	1837534	119191	38.4	15495	1	28	1	--	1	1	1	1	1	1	1	1	1_1_1_1	1_1_1_1
	1981	ERR909474	PRJEB4340	68	1808873	119191	38.4	15495	1	852	1	--	1	1	1	1	1	1	1	1	1_1_1_1	1_1_1_1
	1982	ERR909488	PRJEB4340	128	1829487	119191	38.4	15495	1	28~	1	--	1	1	1	1	1	1	1	1	1_1_1_1	1_1_1_1
	1983	ERR909489	PRJEB4340	71	1812283	119191	38.4	15495	1	852~	1	--	1	1	1	1	1	1	1	1	1_1_1_1	1_1_1_1
	1984	ERR909491	PRJEB4340	84	1817527	119191	38.4	15495	1	852~	1	--	1	1	1	1	1	1	1	1	1_1_1_1	1_1_1_1
	1985	ERR374560	PRJEB4340	33	1769980	128762	38.3	15494	1	28	1	--	1	1	1	1	1	1	1	1	1_1_1_1	1_1_1_1
	1986	ERR374600	PRJEB4340	32	1770156	162667	38.3	15494	1	28	1	--	1	1	1	1	1	1	1	1	1_1_1_1	1_1_1_1
	1987	ERR374620	PRJEB4340	31	1770283	162667	38.3	15494	1	28	1	--	1	1	1	1	1	1	1	1	1_1_1_1	1_1_1_1
	1988	ERR909363	PRJEB4340	161	1800009	223085	38.4	15494	1	28	1	--	1	1	1	1	1	1	1	1	1_1_1_1	1_1_1_1
	1989	ERR909483	PRJEB4340	83	1813378	119100	38.4	15494	1	28	1	--	1	1	1	1	1	1	1	1	1_1_1_1	1_1_1_1
	1990	ERR909365	PRJEB4340	1024	2093518	114085	37.4	15493	1	28	1	--	1	1	1	1	1	1	1	1	1_1_1_1	1_1_1_1
	1991	ERR909373	PRJEB4340	102	1821458	119371	38.4	15493	1	28	1	--	1	1	1	1	1	1	1	1	1_1_1_1	1_1_1_1
	1992	ERR909481	PRJEB4340	73	1810428	119191	38.4	15493	1	28	1	--	1	1	1	1	1	1	1	1	1_1_1_1	1_1_1_1
	1993	ERR909422	PRJEB4340	81	1812476	119191	38.4	15492	1	28	1	--	1	1	1	1	1	1	1	1	1_1_1_1	1_1_1_1
	1994	ERR909440	PRJEB4340	62	1806763	119191	38.4	15492	1	28	1	--	1	1	1	1	1	1	1	1	1_1_1_1	1_1_1_1
	1995	ERR909471	PRJEB4340	58	1804667	119191	38.4	15492	1	28	1	--	1	1	1	1	1	1	1	1	1_1_1_1	1_1_1_1
	1996	ERR909475	PRJEB4340	81	1815883	119191	38.4	15492	1	852	1	--	1	1	1	1	1	1	1	1	1_1_1_1	1_1_1_1
	1997	ERR662479	PRJEB4340	73	1816625	114208	38.4	15492	1	28	1	--	1	1	1	1	22	9	1	1	1_1_22_1	1_1_9_1
[truncated: 24,487 more rows]
[truncated: 1 more columns]
