# Supplementary material for: Integrative Reverse Genetic Analysis Identifies Polymorphisms Contributing to Decreased Antimicrobial Agent Susceptibility in Streptococcus pyogenes
Source: mBio. 2022 Jan 18;13(1):e03618-21. doi: 10.1128/mbio.03618-21 (PMC8764543; doi:10.1128/mbio.03618-21)
Supplement: TABLE S2 [file mbio.03618-21-st002.xlsx]

## Sheet: TABLE S2a PBP1A
	TABLE S2a PBP1A alleles and variants, whole gene and just the transpeptidase domain
	389 pbp1a alleles identified among 25721 of 26465 S. pyogenes geneome assemblies														194 PBP1A variants identified among 389 pbp1a alleles											146 pbp1a TP domain alleles identified among 389 pbp1a alleles										69 PBP1A TP domain variants identified among 146 pbp1a TP domain alleles
	pbp1a alleles are numbered in increasing order from most to least abundant in the cohort														PBP1A variants are numbered in increasing order from the lowest numbered pbp1a allele they derive from											pbp1a TP domain alleles are numbered in increasing order from most to least abundant in the cohort										PBP1A TP domain variants are numbered in increasing order from most to least abundant in the cohort
	No.	Allele_#	Allele	Allele_Sequence	Length_(nt)	Codons	Variant	Cohort_Count	Transpeptidase_Domain_(pfam00905_codons_335-605)	Length_nt	Codons	TP_Allele_#	TP_Allele		No.	Variant_#	Variant	Variant_Sequence	Length_aa	Cohort_Count	Transpeptidase_Domain_(pfam00905_residues_335-605)	Length_aa	TP_Variant_#	TP_Variant		No.	TP_Allele_#	TP_Allele	Unique_Transpeptidase_Domain_(pfam00905_codons_335-605)	Length_nt	Codons	Cohort_Count	TP_Variant_#	TP_Variant		No.	TP_Variant_#	TP_Variant	Unique_Transpeptidase_Domain_(pfam00905_residues_335-605)	Length_aa	Cohort_Count
	1	1	pbp1a-1	GTGATTACAATTAAAAATCCAAAAATCCTTAAGTGGCTAAAGTATGTATTAAGTGCAATTCTTAGCCTTATTATCCTTGTTATTATTATTGGTGGTCTTTTGTTTACCTTCTACATTAGCAGTGCTCCGAAACTGTCAGAAGCCCAGTTAAAATCAACAAACTCTAGCTTGGTTTATGACGGTAATAACAATCTGATTGCTGATTTGGGTTCTGAAAAGCGTGAAAATGTAACAGCTGATAGTATCCCTATTAATCTAGTTAATGCTATTACCTCAATTGAAGATAAACGTTTCTTTAACCATCGTGGAGTAGATCTTTATCGTATTTTTGGTGCTGCCTTTCATAATCTAACGAGTCAGACCACTCAAGGGGGGTCAACGCTTGATCAGCAACTCATT…	2166	722	PBP1A-1	6228	ACGATTGTTGATGTGACAAATGGTCATGTTATTGCTCAGCTTGGCGGACGTAATCAAGATGAAAATGTTTCATTTGGGACTAACCAAGCTGTTTTAACTGATCGTGACTGGGGTTCTACCATGAAGCCAATCACAGCCTATGCTCCTGCTATTGAATCTGGTGTTTATACTTCTACTGCTCAGTCGACTAATGACTCAGTCTATTATTGGCCTGGAACCACTACCCAATTGTTTAACTGGGACCTTAGATATAACGGATGGATGACAATCCAAGCTGCTATTATGCTATCGCGAAATGTCCCAGCAGTCCGAGCACTGGAAGCCGCAGGACTTGACTATGCTCGATCTTTCTTAAGCAGTTTAGGTATTAACTATCCCGAAATGCACTACTCAAACGCT…	813	271	1	pbp1a_TP-1		1	1	PBP1A-1	VITIKNPKILKWLKYVLSAILSLIILVIIIGGLLFTFYISSAPKLSEAQLKSTNSSLVYDGNNNLIADLGSEKRENVTADSIPINLVNAITSIEDKRFFNHRGVDLYRIFGAAFHNLTSQTTQGGSTLDQQLIKLAYFSTNESDQTLKRKAQEVWLALQMERKYTKQEILTFYINKVYMGNGNYGMLTAAKSYYGKDLKDLSYAQLALLAGIPQAPSQYDPYLHPEAAQNRRNVVLQQMYMEKHLTKAEYETAIATPVAEGLQSLQQRSTYPKYMDNYLKQVIEEVKKETNKDIFTAGLKVYTNIIPDAQQTLYNIYHSGDYVYYPDQDFQVASTIVDVTNGHVIAQLGGRNQDENVSFGTNQAVLTDRDWGSTMKPITAYAPAIESGVYTSTAQSTND…	721	9336	TIVDVTNGHVIAQLGGRNQDENVSFGTNQAVLTDRDWGSTMKPITAYAPAIESGVYTSTAQSTNDSVYYWPGTTTQLFNWDLRYNGWMTIQAAIMLSRNVPAVRALEAAGLDYARSFLSSLGINYPEMHYSNAISSNNSSSDKKYGASSEKMAAAYAAFANGGIYHKPRYVNKVEFSDGTSKTFDEKGKRAMKETTAYMMTDMLKTVLTYGTGTAAAIPGVAQAGKTGTSNYTDEELAKIGEKYGLYPDYVGTLAPDENFVGFTKRYAMAV	271	1	PBP1A_TP-1		1	1	pbp1a_tp-1	ACGATTGTTGATGTGACAAATGGTCATGTTATTGCTCAGCTTGGCGGACGTAATCAAGATGAAAATGTTTCATTTGGGACTAACCAAGCTGTTTTAACTGATCGTGACTGGGGTTCTACCATGAAGCCAATCACAGCCTATGCTCCTGCTATTGAATCTGGTGTTTATACTTCTACTGCTCAGTCGACTAATGACTCAGTCTATTATTGGCCTGGAACCACTACCCAATTGTTTAACTGGGACCTTAGATATAACGGATGGATGACAATCCAAGCTGCTATTATGCTATCGCGAAATGTCCCAGCAGTCCGAGCACTGGAAGCCGCAGGACTTGACTATGCTCGATCTTTCTTAAGCAGTTTAGGTATTAACTATCCCGAAATGCACTACTCAAACGCT…	813	271	14393	1	PBP1A_TP-1		1	1	PBP1A_TP-1	TIVDVTNGHVIAQLGGRNQDENVSFGTNQAVLTDRDWGSTMKPITAYAPAIESGVYTSTAQSTNDSVYYWPGTTTQLFNWDLRYNGWMTIQAAIMLSRNVPAVRALEAAGLDYARSFLSSLGINYPEMHYSNAISSNNSSSDKKYGASSEKMAAAYAAFANGGIYHKPRYVNKVEFSDGTSKTFDEKGKRAMKETTAYMMTDMLKTVLTYGTGTAAAIPGVAQAGKTGTSNYTDEELAKIGEKYGLYPDYVGTLAPDENFVGFTKRYAMAV	271	22286
	2	2	pbp1a-2	GTGATTACAATTAAAAATCCAAAAATCCTTAAGTGGCTAAAGTATGTATTAAGTGCAATTCTTAGCCTTATTATCCTTGTTATTATTATTGGTGGTCTTTTGTTTACCTTCTACATTAGCAGTGCTCCGAAACTGTCAGAAGCCCAGTTAAAATCAACAAACTCTAGCTTGGTTTATGACGGTAATAACAATCTGATTGCTGATTTGGGTTCTGAAAAGCGTGAAAATGTAACAGCTGATAGTATCCCTATTAATCTAGTTAATGCTATTACCTCAATTGAAGATAAACGTTTCTTTAACCATCGTGGAGTAGATCTTTATCGTATTTTTGGTGCTGCCTTTCATAATCTAACGAGTCAGACCACTCAAGGGGGGTCAACGCTTGATCAGCAACTCATT…	2166	722	PBP1A-2	3167	ACGATTGTTGATGTGACAAATGGTCATGTTATTGCTCAGCTTGGCGGACGTAATCAAGATGAAAATGTTTCATTTGGGACTAACCAAGCTGTTTTAACTGATCGTGACTGGGGTTCTACCATGAAGCCAATCACAGCCTATGCTCCTGCTATTGAATCTGGTGTTTATACTTCTACTGCTCAGTCGACTAATGACTCAGTCTATTATTGGCCTGGAACCACTACCCAATTGTTTAACTGGGACCTTAGATATAACGGATGGATGACAATCCAAGCTGCTATTATGCTATCGCGAAATGTCCCAGCAGTCCGAGCACTGGAAGCCGCAGGACTTGACTATGCTCGATCTTTCTTAAGCAGTTTAGGTATTAACTATCCCGAAATGCACTACTCAAACGCT…	813	271	1	pbp1a_TP-1		2	2	PBP1A-2	VITIKNPKILKWLKYVLSAILSLIILVIIIGGLLFTFYISSAPKLSEAQLKSTNSSLVYDGNNNLIADLGSEKRENVTADSIPINLVNAITSIEDKRFFNHRGVDLYRIFGAAFHNLTSQTTQGGSTLDQQLIKLAYFSTNESDQTLKRKAQEVWLALQMERKYTKQEILTFYINKVYMGNGNYGMLTAAKSYYGKDLKDLSYAQLALLAGIPQAPSQYDPYLHPEAAQNRRNVVLQQMYMEKHLTKAEYETAIATPVAEGLQSLQQRSTYPKYMDNYLKQVIEEVKKETNKDIFTAGLKVYTNIIPDAQQTLYNIYHSGDYVYYPDQDFQVASTIVDVTNGHVIAQLGGRNQDENVSFGTNQAVLTDRDWGSTMKPITAYAPAIESGVYTSTAQSTND…	721	3234	TIVDVTNGHVIAQLGGRNQDENVSFGTNQAVLTDRDWGSTMKPITAYAPAIESGVYTSTAQSTNDSVYYWPGTTTQLFNWDLRYNGWMTIQAAIMLSRNVPAVRALEAAGLDYARSFLSSLGINYPEMHYSNAISSNNSSSDKKYGASSEKMAAAYAAFANGGIYHKPRYVNKVEFSDGTSKTFDEKGKRAMKETTAYMMTDMLKTVLTYGTGTAAAIPGVAQAGKTGTSNYTDEELAKIGEKYGLYPDYVGTLAPDENFVGFTKRYAMAV	271	1	PBP1A_TP-1		2	2	pbp1a_tp-2	ACGATTGTTGATGTGACAAATGGTCATGTTATTGCTCAGCTTGGCGGACGTAATCAAGATGAAAATGTTTCATTTGGGACTAACCAAGCTGTTTTAACTGATCGTGACTGGGGTTCTACCATGAAGCCAATCACAGCCTATGCTCCTGCTATTGAATCTGGTGTTTATACTTCTACTGCTCAGTCGACTAATGACTCAGTCTATTATTGGCCTGGAACCACTACCCAATTGTTTAACTGGGACCTTAGATATAACGGATGGATGACAATCCAAGCTGCTATTATGCTATCGCGAAATGTCCCAGCAGTCCGAGCACTGGAAGCCGCAGGACTTGACTATGCTCGATCTTTCTTAAGCAGTTTAGGTATTAACTATCCCGAAATGCACTACTCAAACGCT…	813	271	2293	1	PBP1A_TP-1		2	2	PBP1A_TP-2	TIIDVTNGHVIAQLGGRNQDENVSFGINQAVLTDRDWGSTMKPITAYAPAIESGVYTSTAQSTNDSVYYWPGTTTQLFNWDLRYNGWMTIQAAIMLSRNVPAVRALEAAGLDYARSFLSSLGINYPEMHYSNAISSNNSSSDKKYGASSEKMAAAYAAFANGGIYHKPRYVNKVEFSDGTSKTFDEKGKRAMKETTAYMMTDMLKTVLTYGTGTAAAIPGVAQAGKTGTSNYTDEELAKIGEKYGLYPDYVGTLAPDENFVGFTKRYAMAV	271	904
	3	3	pbp1a-3	GTGATTACAATTAAAAATCCAAAAATCCTTAAGTGGCTAAAGTATGTATTAAGTGCAATTCTTAGCCTTATTATCCTTGTTATTATTATTGGTGGTCTTTTGTTTACCTTCTACATTAGCAGTGCTCCGAAACTGTCAGAAGCCCAGTTAAAATCAACAAACTCTAGCTTGGTTTATGACGGTAATAACAATCTGATTGCTGATTTGGGTTCTGAAAAGCGTGAAAATGTAACAGCTGATAGTATCCCTATTAATCTAGTTAATGCTATTACCTCAATTGAAGATAAACGTTTCTTTAACCATCGTGGAGTAGATCTTTATCGTATTTTTGGTGCTGCCTTTCATAATCTAACGAGTCAGACCACTCAAGGGGGGTCAACGCTTGATCAGCAACTCATT…	2166	722	PBP1A-14	2130	ACGATTGTTGATGTGACAAATGGTCATGTTATTGCTCAGCTTGGCGGACGTAATCAAGATGAAAATGTTTCATTTGGGACTAACCAAGCTGTTTTAACTGATCGTGACTGGGGTTCTACCATGAAGCCAATCACAGCCTATGCTCCTGCTATTGAATCTGGTGTTTATACTTCTACTGCTCAGTCGACTAATGACTCAGTCTATTATTGGCCTGGAACCACTACCCAATTGTTTAACTGGGACCTTAGATATAACGGATGGATGACAATCCAAGCTGCTATTATGCTATCGCGAAATGTCCCAGCAGTCCGAGCACTGGAAGCCGCAGGACTTGACTATGCTCGATCTTTCTTAAGCAGTTTAGGTATTAACTATCCCGAAATGCACTACTCAAACGCT…	813	271	2	pbp1a_TP-2		3	3	PBP1A-3	VITIKNPKILKWLKYVLSAILSLIILVIIIGGLLFTFYISSAPKLSEAQLKSTNSSLVYDGNNNLIADLGSEKRENVTADSIPINLVNAITSIEDKRFFNHRGVDLYRIFGAAFHNLTSQTTQGGSTLDQQLIKLAYFSTNESDQTLKRKAQEVWLALQMERKYTKQEILTFYINKVYMGNGNYGMLTAAKSYYGKDLKDLSYAQLALLAGIPQAPSQYDPYLHPEAAQNRRNVVLQQMYMEKHLTKAEYETAIATPVAEGLQSLQQRSTYPKYMDNYLKQVIEEVKKETNKDIFTAGLKVYTNIIPDAQQTLYNIYHSGDYVYYPDQDFQVASTIVDVTNGHVIAQLGGRNQDENVSFGTNQAVLTDRDWGSTMKPITAYAPAIESGVYTSTAQSTND…	721	2076	TIVDVTNGHVIAQLGGRNQDENVSFGTNQAVLTDRDWGSTMKPITAYAPAIESGVYTSTAQSTNDSVYYWPGTTTQLFNWDLRYNGWMTIQAAIMLSRNVPAVRALEAAGLDYARSFLSSLGINYPEMHYSNAISSNNSSSDKKYGASSEKMAAAYAAFANGGIYHKPRYVNKVEFSDGTSKTFDEKGKRAMKETTAYMMTDMLKTVLTYGTGTAAAIPGVAQAGKTGTSNYTDEELAKIGEKYGLYPDYVGTLAPDENFVGFTKRYAMAV	271	1	PBP1A_TP-1		3	3	pbp1a_tp-3	ACAATTGTTGATGTGACAAATGGTCATGTTATTGCTCAGCTTGGCGGACGTAATCAAGATGAAAATGTTTCATTTGGGACTAACCAAGCTGTTTTAACTGATCGTGACTGGGGTTCTACCATGAAGCCAATCACAGCCTATGCTCCTGCTATTGAATCTGGTGTTTATACTTCTACTGCTCAGTCGACTAATGACTCAGTCTATTATTGGCCTGGAACCACTACCCAATTGTTTAACTGGGACCTTAGATATAACGGATGGATGACAATCCAAGCTGCTATTATGCTATCGCGAAATGTCCCAGCAGTCCGAGCACTGGAAGCCGCAGGACTTGACTATGCTCGATCTTTCTTAAGCAGTTTAGGTATTAACTATCCCGAAATGCACTACTCAAACGCT…	813	271	2074	1	PBP1A_TP-1		3	3	PBP1A_TP-3	TIVDVTNGHVIAQLGGRNQDENVSFGTNQAVLTDRDWGSTMKPITAYAPAIESGVYTSTAQSTNDSVYYWPGTTTQLFNWDLRYNGWMTIQAAIMLSRNVPAVRALEAAGLDYARSFLSSLGINYPEMHYSNAISSNNSSSDKKYGASSEKIAAAYAAFANGGIYHKPRYVNKVEFSDGTSKTFDEKGKRAMKETTAYMMTDMLKTVLTYGTGTAAAIPGVAQAGKTGTSNYTDEELAKIGEKYGLYPDYVGTLAPDENFVGFTKRYAMAV	271	796
	4	4	pbp1a-4	GTGATTACAATTAAAAATCCAAAAATCCTTAAGTGGCTAAAGTATGTATTAAGTGCAATTCTTAGCCTTATTATCCTTATTATTATTATTGGTGGTCTTTTGTTTACCTTCTACATTAGCAGTGCTCCGAAACTGTCAGAAGCTCAGTTAAAATCAACAAACTCTAGCTTGGTTTATGACGGTAATAACAATCTGATTGCTGATTTGGGTTCTGAAAAGCGTGAAAATGTAACAGCTGATAGTATCCCTATTAATCTAGTTAATGCTATTACCTCAATTGAAGATAAACGTTTCTTTAACCATCGTGGAGTAGATCTTTATCGTATTTTTGGTGCTGCCTTTCATAATCTAACGAGTCAGACCACTCAAGGGGGGTCAACGCTTGATCAGCAACTCATT…	2166	722	PBP1A-3	2063	ACAATTGTTGATGTGACAAATGGTCATGTTATTGCTCAGCTTGGCGGACGTAATCAAGATGAAAATGTTTCATTTGGGACTAACCAAGCTGTTTTAACTGATCGTGACTGGGGTTCTACCATGAAGCCAATCACAGCCTATGCTCCTGCTATTGAATCTGGTGTTTATACTTCTACTGCTCAGTCGACTAATGACTCAGTCTATTATTGGCCTGGAACCACTACCCAATTGTTTAACTGGGACCTTAGATATAACGGATGGATGACAATCCAAGCTGCTATTATGCTATCGCGAAATGTCCCAGCAGTCCGAGCACTGGAAGCCGCAGGACTTGACTATGCTCGATCTTTCTTAAGCAGTTTAGGTATTAACTATCCCGAAATGCACTACTCAAACGCT…	813	271	3	pbp1a_TP-3		4	4	PBP1A-4	VITIKNPKILKWLKYVLSAILSLIILIIIIGGLLFTFYISSAPKLSEAQLKSTNSSLVYDGNNNLIADLGSEKRENVTADSIPINLVNAITSIEDKRFFNHRGVDLYRIFGAAFHNLTSQTTQGGSTLDQQLIKLAYFSTNESDQTLKRKAQEVWLALQMERKYTKQEILTFYINKVYMGNGNYGMLTAAKSYYGKDLKDLSYAQLALLAGIPQAPSQYDPYLHPEAAQNRRNVVLQQMYMEKHLTKAEYETAIATPVAEGLQSLQQRSTYPKYMDNYLKQVIEEVKKETNKDIFTAGLKVYTNIIPDAQQTLYNIYHSGDYVYYPDQDFQVASTIVDVTNGHVIAQLGGRNQDENVSFGTNQAVLTDRDWGSTMKPITAYAPAIESGVYTSTAQSTND…	721	1407	TIVDVTNGHVIAQLGGRNQDENVSFGTNQAVLTDRDWGSTMKPITAYAPAIESGVYTSTAQSTNDSVYYWPGTTTQLFNWDLRYNGWMTIQAAIMLSRNVPAVRALEAAGLDYARSFLSSLGINYPEMHYSNAISSNNSSSDKKYGASSEKMAAAYAAFANGGIYHKPRYVNKVEFSDGTSKTFDEKGKRAMKETTAYMMTDMLKTVLTYGTGTAAAIPGVAQAGKTGTSNYTDEELAKIGEKYGLYPDYVGTLAPDENFVGFTKRYAMAV	271	1	PBP1A_TP-1		4	4	pbp1a_tp-4	ACGATTGTTGATGTGACAAATGGTCATGTTATTGCTCAGCTTGGCGGACGTAATCAAGATGAAAATGTTTCATTTGGGACTAACCAGGCTGTTTTAACTGATCGTGACTGGGGTTCTACCATGAAGCCAATCACAGCCTATGCTCCTGCTATTGAATCTGGTGTTTATACTTCTACTGCTCAGTCGACTAATGACTCAGTCTATTATTGGCCTGGAACCACTACCCAATTGTTTAACTGGGACCTTAGATATAACGGATGGATGACAATCCAAGCTGCTATTATGCTATCGCGAAATGTCCCAGCAGTCCGAGCACTGGAAGCCGCAGGACTTGACTATGCTCGATCTTTCTTAAGCAGTTTAGGTATTAACTATCCCGAAATGCACTACTCAAACGCT…	813	271	1250	1	PBP1A_TP-1		4	4	PBP1A_TP-4	TIVDVTNGHVIAQLGGRNQDENVSFGTNQAVLTDRDWGSTMKPITAYAPAIESGVYTSTAQSTNDSVYYWPGTTTQLFNWDLRYNGWMTIQAAIMLSRNVPAVRALEAAGLDYARSFLSSLGINYPEMHYSNAISSNNSSSDKKYGASSEKMAAAYATFANGGIYHKPRYVNKVEFSDGTSKTFDEKGKRAMKETTAYMMTDMLKTVLTYGTGTAAAIPGVAQAGKTGTSNYTDEELAKIGEKYGLYPDYVGTLAPDENFVGFTKRYAMAV	271	419
	5	5	pbp1a-5	GTGATTACAATTAAAAATCCAAAAATCCTTAAGTGGCTAAAGTATGTATTAAGTGCAATTCTTAGCCTTATTATCCTTGTTATTATTATTGGTGGTCTTTTGTTTACCTTCTACATTAGCAGTGCTCCGAAACTGTCAGAAGCCCAGTTAAAATCAACAAACTCTAGCTTGGTTTATGACGGTAATAACAATCTGATTGCTGATTTGGGTTCTGAAAAGCGTGAAAATGTAACAGCTGATAGTATCCCTATTAATCTAGTTAATGCTATTACCTCAATTGAAGATAAACGTTTCTTTAACCATCGTGGAGTAGATCTTTATCGTATTTTTGGTGCTGCCTTTCATAATCTAACGAGTCAGACCACTCAAGGGGGGTCAACGCTTGATCAGCAACTCATT…	2166	722	PBP1A-4	1339	ACGATTGTTGATGTGACAAATGGTCATGTTATTGCTCAGCTTGGCGGACGTAATCAAGATGAAAATGTTTCATTTGGGACTAACCAAGCTGTTTTAACTGATCGTGACTGGGGTTCTACCATGAAGCCAATCACAGCCTATGCTCCTGCTATTGAATCTGGTGTTTATACTTCTACTGCTCAGTCGACTAATGACTCAGTCTATTATTGGCCTGGAACCACTACCCAATTGTTTAACTGGGACCTTAGATATAACGGATGGATGACAATCCAAGCTGCTATTATGCTATCGCGAAATGTCCCAGCAGTCCGAGCACTGGAAGCCGCAGGACTTGACTATGCTCGATCTTTCTTAAGCAGTTTAGGTATTAACTATCCCGAAATGCACTACTCAAACGCT…	813	271	1	pbp1a_TP-1		5	5	PBP1A-5	VITIKNPKILKWLKYVLSAILSLIILVIIIGGLLFTFYISSAPKLSEAQLKSTNSSLVYDGNNNLIADLGSEKRENVTADSIPINLVNAITSIEDKRFFNHRGVDLYRIFGAAFHNLTSQTTQGGSTLDQQLIKLAYFSTNESDQTLKRKAQEVWLALQMERKYTKQEILTFYINKVYMGNGNYGMLTAAKSYYGKDLKDLSYAQLALLAGIPQAPSQYDPYLHPEAAQNRRNVVLQQMYMEKHLTKAEYETAIATPVAEGLQSLQQRSTYPKYMDNYLKQVIEEVKKETNKDIFTAGLKVYTNIIPDAQQTLYNIYHSGDYVYYPDQDFQVASTIVDVTNGHVIAQLGGRNQDENVSFGTNQAVLTDRDWGSTMKPITAYAPAIESGVYTSTAQSTND…	721	1001	TIVDVTNGHVIAQLGGRNQDENVSFGTNQAVLTDRDWGSTMKPITAYAPAIESGVYTSTAQSTNDSVYYWPGTTTQLFNWDLRYNGWMTIQAAIMLSRNVPAVRALEAAGLDYARSFLSSLGINYPEMHYSNAISSNNSSSDKKYGASSEKMAAAYAAFANGGIYHKPRYVNKVEFSDGTSKTFDEKGKRAMKETTAYMMTDMLKTVLTYGTGTAAAIPGVAQAGKTGTSNYTDEELAKIGEKYGLYPDYVGTLAPDENFVGFTKRYAMAV	271	1	PBP1A_TP-1		5	5	pbp1a_tp-5	ACGATTGTTGATGTGACAAATGGTCATGTTATTGCTCAGCTTGGCGGACGTAATCAAGATGAAAATGTTTCATTTGGGACTAACCAAGCTGTTTTAACTGATCGTGACTGGGGTTCTACCATGAAGCCAATCACAGCCTATGCTCCTGCTATTGAATCTGGTGTTTATACTTCTACTGCTCAGTCGACTAATGACTCAGTCTATTATTGGCCTGGAACCACTACCCAATTGTTTAACTGGGACCTTAGATATAACGGATGGATGACAATCCAAGCTGCTATTATGCTATCGCGAAATGTCCCAGCAGTCCGAGCACTGGAAGCCGCAGGACTTGACTATGCTCGATCTTTCTTAAGCAGTTTAGGGATTAACTATCCCGAAATGCACTACTCAAACGCT…	813	271	997	1	PBP1A_TP-1		5	5	PBP1A_TP-5	TIVDVTNGHVIAQLGGRNQDENVSFGTNQAVLTDRDWGSTMKPITAYAPAIESGVYTSTAQSTNDSVYYWPGTTTQLFNWDLRYNGWMTIQAAIMLSRNVPAVRALEAAGLDYARSFLSSLGINYPEMHYSNAISSNNSSSDKKYGASSEKMAAAYAAFANGGIYHKPRYVNKVEFSDGTSKTFNEKGKRAMKETTAYMMTDMLKTVLTYGTGTAAAIPGVAQAGKTGTSNYTDEELAKIGEKYGLYPDYVGTLAPDENFVGFTKRYAMAV	271	253
	6	6	pbp1a-6	GTGATTACAATTAAAAATCCAAAAATCCTTAAGTGGCTAAAGTATGTATTAAGTGCAATTCTTAGCCTTATTATCCTTGTTATTATTATTGGTGGTCTTTTGTTTACCTTCTACATTAGCAGTGCTCCGAAACTGTCAGAAGCCCAGTTAAAATCAACAAACTCTAGCTTGGTTTATGACGGTAATAACAATCTGATTGCTGATTTGGGTTCTGAAAAGCGTGAAAATGTAACAGCTGATAGTATCCCTATTAATCTAGTTAATGCTATTACCTCAATTGAAGATAAACGTTTCTTTAACCATCGTGGAGTAGATCTTTATCGTATTTTTGGTGCTGCCTTTCATAATCTAACGAGTCAGACCACTCAAGGGGGGTCAACGCTTGATCAGCAACTCATT…	2166	722	PBP1A-1	1233	ACGATTGTTGATGTGACAAATGGTCATGTTATTGCTCAGCTTGGCGGACGTAATCAAGATGAAAATGTTTCATTTGGGACTAACCAGGCTGTTTTAACTGATCGTGACTGGGGTTCTACCATGAAGCCAATCACAGCCTATGCTCCTGCTATTGAATCTGGTGTTTATACTTCTACTGCTCAGTCGACTAATGACTCAGTCTATTATTGGCCTGGAACCACTACCCAATTGTTTAACTGGGACCTTAGATATAACGGATGGATGACAATCCAAGCTGCTATTATGCTATCGCGAAATGTCCCAGCAGTCCGAGCACTGGAAGCCGCAGGACTTGACTATGCTCGATCTTTCTTAAGCAGTTTAGGTATTAACTATCCCGAAATGCACTACTCAAACGCT…	813	271	4	pbp1a_TP-4		6	6	PBP1A-6	VITIKNPKILKWLKYVLSAILSLIILVIIIGGLLFTFYISSAPKLSEAQLKSTNSSLVYDGNNNLIADLGSEKRENVTADSIPINLVNAITSIEDKRFFNHRGVDLYRIFGAAFHNLTSQTTQGGSTLDQQLIKLAYFSTNESDQTLKRKAQEVWLALQMERKYTKQEILTFYINKVYMGNGNYGMLTAAKSYYGKDLKDLSYAQLALLAGIPQAPSQYDPYLHPEAAKNRRNVVLQQMYMEKHLTKAEYETAIATPVAEGLQSLQQRSTYPKYMDNYLKQVIEEVKKETNKDIFTAGLKVYTNIIPDAQQTLYNIYHSGDYVYYPDQDFQVASTIVDVTNGHVIAQLGGRNQDENVSFGTNQAVLTDRDWGSTMKPITAYAPAIESGVYTSTAQSTND…	721	433	TIVDVTNGHVIAQLGGRNQDENVSFGTNQAVLTDRDWGSTMKPITAYAPAIESGVYTSTAQSTNDSVYYWPGTTTQLFNWDLRYNGWMTIQAAIMLSRNVPAVRALEAAGLDYARSFLSSLGINYPEMHYSNAISSNNSSSDKKYGASSEKMAAAYAAFANGGIYHKPRYVNKVEFSDGTSKTFDEKGKRAMKETTAYMMTDMLKTVLTYGTGTAAAIPGVAQAGKTGTSNYTDEELAKIGEKYGLYPDYVGTLAPDENFVGFTKRYAMAV	271	1	PBP1A_TP-1		6	6	pbp1a_tp-6	ACGATTATTGATGTGACAAATGGTCATGTTATTGCTCAGCTTGGCGGACGTAATCAAGATGAAAATGTTTCATTTGGGATTAACCAAGCTGTTTTAACTGATCGTGACTGGGGTTCTACCATGAAGCCAATCACAGCCTATGCTCCTGCTATTGAATCTGGTGTTTATACTTCTACTGCTCAGTCGACTAATGACTCAGTCTATTATTGGCCTGGAACCACTACCCAATTGTTTAACTGGGACCTTAGATATAACGGATGGATGACAATCCAAGCTGCTATTATGCTATCGCGAAATGTCCCAGCAGTCCGAGCACTGGAAGCCGCAGGACTTGACTATGCTCGATCTTTCTTAAGCAGTTTAGGTATTAACTATCCCGAAATGCACTACTCAAACGCT…	813	271	743	2	PBP1A_TP-2		6	6	PBP1A_TP-6	TIVDVTNGHVIAQLGGRNQDENVSFGTNQAVLTDRDWGSTMKPITAYAPAIESGVYTSTAQSTNDSVYYWPGTTTQLFNWDLRYNGWMTIQAAIMLSRNVPAVRALEAAGLDYARSFLSSLGINYPEIHYSNAISSNNSSSDKKYGASSEKMAAAYAAFANGGIYHKPRYVNKVEFSDGTSKTFDEKGKRAMKETTAYMMTDMLKTVLTYGTGTAAAIPGVAQAGKTGTSNYTDEELAKIGEKYGLYPDYVGTLAPDENFVGFTKRYAMAV	271	211
	7	7	pbp1a-7	GTGATTACAATTAAAAATCCAAAAATCCTTAAGTGGCTAAAGTATGTATTAAGTGCAATTCTTAGCCTTATTATCCTTGTTATTATTATTGGTGGTCTTTTGTTTACCTTCTACATTAGCAGTGCTCCGAAACTGTCAGAAGCCCAGTTAAAATCAACAAACTCTAGCTTGGTTTATGACGGTAATAACAATCTGATTGCTGATTTGGGTTCTGAAAAGCGTGAAAATGTAACAGCTGATAGTATCCCTATTAATCTAGTTAATGCTATTACCTCAATTGAAGATAAACGTTTCTTTAACCATCGTGGAGTAGATCTTTATCGTATTTTTGGTGCTGCCTTTCATAATCTAACGAGTCAGACCACTCAAGGGGGGTCAACGCTTGATCAGCAACTCATT…	2166	722	PBP1A-5	995	ACGATTGTTGATGTGACAAATGGTCATGTTATTGCTCAGCTTGGCGGACGTAATCAAGATGAAAATGTTTCATTTGGGACTAACCAAGCTGTTTTAACTGATCGTGACTGGGGTTCTACCATGAAGCCAATCACAGCCTATGCTCCTGCTATTGAATCTGGTGTTTATACTTCTACTGCTCAGTCGACTAATGACTCAGTCTATTATTGGCCTGGAACCACTACCCAATTGTTTAACTGGGACCTTAGATATAACGGATGGATGACAATCCAAGCTGCTATTATGCTATCGCGAAATGTCCCAGCAGTCCGAGCACTGGAAGCCGCAGGACTTGACTATGCTCGATCTTTCTTAAGCAGTTTAGGGATTAACTATCCCGAAATGCACTACTCAAACGCT…	813	271	5	pbp1a_TP-5		7	7	PBP1A-7	VITIKNPKILKWLKYVLSAILSLIILVIIIGGLLFTFYISSAPKLSEAQLKSTNSSLVYDGNNNLIADLGSEKRENVTADSIPINLVNAITSIEDKRFFNHRGVDLYRIFGAAFHNLTSQTTQGGSTLDQQLIKLAYFSTNESDQTLKRKAQEVWLALQMERKYTKQEILTFYINKVYMGNGNYGMLTAAKSYYGKDLKDLSYAQLALLAGIPQAPSQYDPYLHPEAAQNRRNVVLQQMYMEKHLTKAEYETAIATPVAEGLRSLQQRSTYPKYMDNYLKQVIEEVKKETNKDIFTAGLKVYTNIIPDAQQTLYNIYHSGDYVYYPDQDFQVASTIVDVTNGHVIAQLGGRNQDENVSFGTNQAVLTDRDWGSTMKPITAYAPAIESGVYTSTAQSTND…	721	271	TIVDVTNGHVIAQLGGRNQDENVSFGTNQAVLTDRDWGSTMKPITAYAPAIESGVYTSTAQSTNDSVYYWPGTTTQLFNWDLRYNGWMTIQAAIMLSRNVPAVRALEAAGLDYARSFLSSLGINYPEMHYSNAISSNNSSSDKKYGASSEKMAAAYAAFANGGIYHKPRYVNKVEFSDGTSKTFDEKGKRAMKETTAYMMTDMLKTVLTYGTGTAAAIPGVAQAGKTGTSNYTDEELAKIGEKYGLYPDYVGTLAPDENFVGFTKRYAMAV	271	1	PBP1A_TP-1		7	7	pbp1a_tp-7	ACGATTGTTGATGTGACAAATGGTCATGTTATTGCTCAGCTTGGCGGACGTAATCAAGATGAAAATGTTTCATTTGGGACTAACCAAGCTGTTTTAACTGATCGTGACTGGGGTTCTACCATGAAGCCAATCACAGCCTATGCTCCTGCTATTGAATCTGGTGTTTATACTTCTACTGCTCAGTCGACTAATGACTCAGTCTATTATTGGCCTGGAACCACTACCCAATTGTTTAACTGGGACCTTAGATATAACGGATGGATGACAATCCAAGCTGCTATTATGCTATCGCGAAATGTCCCAGCAGTCCGAGCACTGGAAGCCGCAGGACTTGACTATGCTCGATCTTTCTTAAGCAGTTTAGGTATTAACTATCCCGAAATGCACTACTCAAACGCT…	813	271	670	3	PBP1A_TP-3		7	7	PBP1A_TP-7	TIVDVTNGHVIAQLGGRNQDENVSFGTNQAVLTDRDWGSTMKPITAYAPAIESGVYTSTAQSTNDSVYYWPGTTTQLFNWDLRYNGWMTIQAAIMLSRNVPAVRALEAAGLDYARSFLSSLGINYPEMHYSNAISSNNSSSDKKYGASSEKMAAAYAAFANGGIYHKPRYVNKVEFSDGTSKTFDEKGKRAMKETTAYMLTDMLKTVLTYGTGTAAAIPGVAQAGKTGTSNYTDEELAKIGEKYGLYPDYVGTLAPDENFVGFTKRYAMAV	271	178
	8	8	pbp1a-8	GTGATTACAATTAAAAATCCAAAAATCCTTAAGTGGCTAAAGTATGTATTAAGTGCAATTCTTAGCCTTATTATCCTTGTTATTATTATTGGTGGTCTTTTGTTTACCTTCTACATTAGCAGTGCTCCGAAACTGTCAGAAGCCCAGTTAAAATCAACAAACTCTAGCTTGGTTTATGATGGTAATAACAATCTGATTGCTGATTTGGGTTCTGAAAAGCGTGAAAATGTAACAGCTGATAGTATCCCTATTAATCTAGTTAATGCTATTACCTCAATTGAAGATAAACGTTTCTTTAACCATCGTGGAGTAGATCTTTATCGTATTTTTGGTGCTGCCTTTCATAATCTAACGAGTCAGACCACTCAAGGGGGGTCAACGCTTGATCAGCAACTCATT…	2166	722	PBP1A-6	431	ACGATTGTTGATGTGACAAATGGTCATGTTATTGCTCAGCTTGGCGGACGTAATCAAGATGAAAATGTTTCATTTGGGACTAACCAAGCTGTTTTAACTGATCGTGACTGGGGTTCTACCATGAAGCCAATCACAGCCTATGCTCCTGCTATTGAATCTGGTGTTTATACTTCTACTGCTCAGTCGACTAATGACTCAGTCTATTATTGGCCTGGAACCACTACCCAATTGTTTAACTGGGACCTTAGATATAACGGATGGATGACAATCCAAGCTGCTATTATGCTATCGCGAAATGTCCCAGCAGTCCGAGCACTGGAAGCCGCAGGACTTGACTATGCTCGATCTTTCTTAAGCAGTTTAGGTATTAACTATCCCGAAATGCACTACTCAAACGCT…	813	271	1	pbp1a_TP-1		8	8	PBP1A-8	VITIKNPKILKWLKYVLSAILSLIILVIIIGGLLFTFYISSAPKLSEAQLKSTNSSLVYDGNNNLIADLGSEKRENVTADSIPINLVNAITSIEDKRFFNHRGVDLYRIFGAAFHNLTSQTTQGGSTLDQQLIKLAYFSTNESDQTLKRKAQEVWLALQMERKYTKQEILTFYINKVYMGNGNYGMLTAAKSYYGKDLKDLSYAQLALLAGIPQAPSQYDPYLHPEAAQNRRNVVLQQMYMEKHLTKAEYETAIATPVAEGLQSLQQRSTYPKYMDNYLKQVIEEVKKETNKDIFTAGLKVYTNIIPDAQQTLYNIYHSGDYVYYPDQDFQVASTIVDVTNGHVIAQLGGRNQDENVSFGTNQAVLTDRDWGSTMKPITAYAPAIESGVYTSTAQSTND…	721	722	TIVDVTNGHVIAQLGGRNQDENVSFGTNQAVLTDRDWGSTMKPITAYAPAIESGVYTSTAQSTNDSVYYWPGTTTQLFNWDLRYNGWMTIQAAIMLSRNVPAVRALEAAGLDYARSFLSSLGINYPEMHYSNAISSNNSSSDKKYGASSEKMAAAYAAFANGGIYHKPRYVNKVEFSDGTSKTFDEKGKRAMKETTAYMMTDMLKTVLTYGTGTAAAIPGVAQAGKTGTSNYTDEELAKIGEKYGLYPDYVGTLAPDENFVGFTKRYAMAV	271	1	PBP1A_TP-1		8	8	pbp1a_tp-8	ACGATTGTTGATGTGACAAATGGTCATGTTATTGCTCAGCTTGGCGGACGTAATCAAGATGAAAATGTTTCATTTGGGACTAACCAAGCTGTTTTAACTGATCGTGACTGGGGTTCTACCATGAAGCCAATCACAGCCTATGCTCCTGCTATTGAATCTGGTGTTTATACTTCTACTGCTCAGTCGACTAATGACTCAGTCTATTATTGGCCTGGAACCACTACCCAATTGTTTAACTGGGACCTTAGATATAACGGATGGATGACAATCCAAGCTGCTATTATGCTATCGCGAAATGTCCCAGCAGTCCGAGCACTGGAAGCCGCAGGACTTGACTATGCTCGATCTTTCTTAAGCAGTTTAGGTATTAACTATCCCGAAATGCACTACTCAAACGCT…	813	271	406	4	PBP1A_TP-4		8	8	PBP1A_TP-8	TIVDVTNGHVIAQLGGRNQDENVSFGTNQAVLTDRDWGSTMKPITAYAPAIESGVYTSTAQSTNDSVYYWPGTTTQLFNWDLRYNGWMTIQAAIMLSRNVPAVRALEAAGLDYARSFLSSLGINYPEMHYSNAISSNNSSSDKKYGASSEKIAAAYAAFANGGIYHKPRYVNKVEFSDGTSKTFDEKGKRTMKETTAYMMTDMLKTVLTYGTGTAAAIPGVAQAGKTGTSNYTDEELAKIGEKYGLYPDYVGTLAPDENFVGFTKRYAMAV	271	105
	9	9	pbp1a-9	GTGATTACAATTAAAAATCCAAAAATCCTTAAGTGGCTAAAGTATGTATTAAGTGCAATTCTTAGCCTTATTATCCTTGTTATTATTATTGGTGGTCTTTTGTTTACCTTCTACATTAGCAGTGCTCCGAAACTGTCAGAAGCTCAGTTAAAATCAACAAACTCTAGCTTGGTTTATGACGGTAATAACAATCTGATTGCTGATTTGGGTTCTGAAAAGCGTGAAAATGTAACAGCTGATAGTATCCCTATTAATCTAGTTAATGCTATTACCTCAATTGAAGATAAACGTTTCTTTAACCATCGTGGAGTAGATCTTTATCGTATTTTTGGTGCTGCCTTTCATAATCTAACGAGTCAGACCACTCAAGGGGGGTCAACGCTTGATCAGCAACTCATT…	2166	722	PBP1A-32	423	ACGATTGTTGATGTGACAAATGGTCATGTTATTGCTCAGCTTGGCGGACGTAATCAAGATGAAAATGTTTCATTTGGGACTAACCAAGCTGTTTTAACTGATCGTGACTGGGGTTCTACCATGAAGCCAATCACAGCCTATGCTCCTGCTATTGAATCTGGTGTTTATACTTCTACTGCTCAGTCGACTAATGACTCAGTCTATTATTGGCCTGGAACCACTACCCAATTGTTTAACTGGGACCTTAGATATAACGGATGGATGACAATCCAAGCTGCTATTATGCTATCGCGAAATGTCCCAGCAGTCCGAGCACTGGAAGCCGCAGGACTTGACTATGCTCGATCTTTCTTAAGCAGTTTAGGTATTAACTATCCCGAAATGCACTACTCAAACGCT…	813	271	1	pbp1a_TP-1		9	9	PBP1A-9	VITIKNPKILKWLKYVLSAILSLIILVIIIGGLLFTFYISSAPKLSEAQLKSTNSSLVYDGNNNLIADLGSEKRENVTADSIPINLVNAITSIEDKRFFNHRGVDLYRIFGAAFHNLTSQTTQGGSTLDQQLIKLAYFSTNESDQTLKRKAQEVWLALQMERKYTKQEILTFYINKVYMGNGNYGMLTAAKSYYGKDLKDLSYAQLALLAGIPQAPSQYDPYLHPEAAQNRRNVVLQQMYMEKHLTKAEYETAIATPVAEGLQSLQQRSTYPKYMDNYLKQVIEEVKKETNKDIFTAGLKVYTNIIPDAQQTLYNIYHSGDYVYYPDQDFQVASTIVDVTNGHVIAQLGGRNQDENVSFGTNQAVLTDRDWGSTMKPITAYAPAIESGVYTSTAQSTND…	721	310	TIVDVTNGHVIAQLGGRNQDENVSFGTNQAVLTDRDWGSTMKPITAYAPAIESGVYTSTAQSTNDSVYYWPGTTTQLFNWDLRYNGWMTIQAAIMLSRNVPAVRALEAAGLDYARSFLSSLGINYPEMHYSNAISSNNSSSDKKYGASSEKMAAAYATFANGGIYHKPRYVNKVEFSDGTSKTFDEKGKRAMKETTAYMMTDMLKTVLTYGTGTAAAIPGVAQAGKTGTSNYTDEELAKIGEKYGLYPDYVGTLAPDENFVGFTKRYAMAV	271	4	PBP1A_TP-4		9	9	pbp1a_tp-9	ACGATTGTTGATGTGACAAATGGTCATGTTATTGCTCAGCTTGGCGGACGTAATCAAGATGAAAATGTTTCATTTGGGACTAACCAAGCTGTTTTAACTGATCGTGACTGGGGTTCTACCATGAAGCCAATCACAGCCTATGCTCCTGCTATTGAATCTGGTGTTTATACTTCTACTGCTCAGTCGACTAATGACTCAGTCTATTATTGGCCTGGAACCACTACCCAATTGTTTAACTGGGACCTTAGATATAACGGATGGATGACAATCCAAGCTGCTATTATGCTATCGCGAAATGTCCCAGCAGTCCGAGCACTGGAAGCCGCAGGACTTGACTATGCTCGATCTTTCTTAAGCAGTTTAGGTATTAACTATCCCGAAATGCACTACTCAAACGCT…	813	271	360	1	PBP1A_TP-1		9	9	PBP1A_TP-9	TIVDVTNGHVIAQLGGRNQDENVSFGTNQAVLTDRDWGSTMKPITAYAPAIESGVYTSTAQSTNDSVYYWPGTTTQLFNWDLRYNGWMTIQAAIMLSRNVPAVRALEAAGLDYARSFLSSLGINYPEIHYSNAISSNNSSSDKKYGASSEKIAAAYAAFANGGIYHKPRYVNKVEFSDGTSKTFDEKGKRAMKETTAYMMTDMLKTVLTYGTGTAAAIPGVAQAGKTGTSNYTDEELAKIGEKYGLYPDYVGTLAPDENFVGFTKRYAMAV	271	80
	10	10	pbp1a-10	GTGATTACAATTAAAAATCCAAAAATCCTTAAGTGGCTAAAGTATGTATTAAGTGCAATTCTTAGCCTTATTATCCTTGTTATTATTATTGGTGGTCTTTTGTTTACCTTCTACATTAGCAGTGCTCCGAAACTGTCAGAAGCCCAGTTAAAATCAACAAACTCTAGCTTGGTTTATGATGGTAATAACAATCTGATTGCTGATTTGGGTTCTGAAAAGCGTGAAAATGTAACAGCTGATAGTATCCCTATTAATCTAGTTAATGCTATTACCTCAATTGAAGATAAACGTTTCTTTAACCATCGTGGAGTAGATCTTTATCGTATTTTTGGTGCTGCCTTTCATAATCTAACGAGTCAGACCACTCAAGGGGGGTCAACGCTTGATCAGCAACTCATT…	2166	722	PBP1A-1	399	ACGATTGTTGATGTGACAAATGGTCATGTTATTGCTCAGCTTGGCGGACGTAATCAAGATGAAAATGTTTCATTTGGGACTAACCAAGCTGTTTTAACTGATCGTGACTGGGGTTCTACCATGAAGCCAATCACAGCCTATGCTCCTGCTATTGAATCTGGTGTTTATACTTCTACTGCTCAGTCGACTAATGACTCAGTCTATTATTGGCCTGGAACCACTACCCAATTGTTTAACTGGGACCTTAGATATAACGGATGGATGACAATCCAAGCTGCTATTATGCTATCGCGAAATGTCCCAGCAGTCCGAGCACTGGAAGCCGCAGGACTTGACTATGCTCGATCTTTCTTAAGCAGTTTAGGTATTAACTATCCCGAAATGCACTACTCAAACGCT…	813	271	1	pbp1a_TP-1		10	10	PBP1A-10	VITIKNPKILKWLKYVLSAILSLIILVIIIGGLLFTFYISSAPKLSEAQLKSTNSSLVYDGNNNLIADLGSEKRENVTADSIPINLVNAITSIEDKRFFNHRGVDLYRIFGAAFHNLTSQTTQGGSTLDQQLIKLAYFSTNESDQTLKRKAQEVWLALQMERKYTKQEILTFYINKVYMGNGNYGMLTAAKSYYGKDLKDLSYAQLALLAGIPQAPSQYDPYLHPEAAQNRRNVVLQQMYMEKHLTKAEYETAIATPVAEGLQSLQQRSTYPKYMDNYLKQVIEEVKKETNKDIFTAGLKVYTNIIPDAQQTLYNIYHSGDYVYYPDQDFQVASTIIDVTNGHVIAQLGGRNQDENVSFGINQAVLTDRDWGSTMKPITAYAPAIESGVYTSTAQSTND…	721	176	TIIDVTNGHVIAQLGGRNQDENVSFGINQAVLTDRDWGSTMKPITAYAPAIESGVYTSTAQSTNDSVYYWPGTTTQLFNWDLRYNGWMTIQAAIMLSRNVPAVRALEAAGLDYARSFLSSLGINYPEMHYSNAISSNNSSSDKKYGASSEKMAAAYAAFANGGIYHKPRYVNKVEFSDGTSKTFDEKGKRAMKETTAYMMTDMLKTVLTYGTGTAAAIPGVAQAGKTGTSNYTDEELAKIGEKYGLYPDYVGTLAPDENFVGFTKRYAMAV	271	2	PBP1A_TP-2		10	10	pbp1a_tp-10	ACGATTGTTGATGTGACAAATGGTCATGTTATTGCTCAGCTTGGCGGACGTAATCAAGATGAAAATGTTTCATTTGGGACTAACCAAGCTGTTTTAACTGATCGTGACTGGGGTTCTACCATGAAGCCAATCACAGCCTATGCTCCTGCTATTGAATCTGGTGTTTATACTTCTACTGCTCAGTCGACTAATGACTCAGTCTATTATTGGCCTGGAACCACTACCCAATTGTTTAACTGGGACCTTAGATATAACGGATGGATGACAATCCAAGCTGCTATTATGCTATCGCGAAATGTCCCAGCAGTCCGAGCACTGGAAGCCGCAGGACTTGACTATGCTCGATCTTTCTTAAGCAGTTTAGGTATTAACTATCCCGAAATGCACTACTCAAACGCT…	813	271	249	5	PBP1A_TP-5		10	10	PBP1A_TP-10	TIVDVTNGHVIAQLGGRNQDENVSFGTNQAVLTDRDWGSTMKPITAYAPAIESGVYTSTAQSTNDSVYYWPGTTTQLFNWDLRYNGWMTIQAAIMLSRNVPAVRALEAAGLDYARSFLSSLGINYPEMHYSNAISSNNSSSDKKYGASSEKMAAAYAAFANGGIYHKPRYVNKVEFSDGTSKTFDEKGKRAMKETTAYMMTDMLKTVLTYGTGTAAAIPGVTQAGKTGTSNYTDEELAKIGEKYGLYPDYVGTLAPDENFVGFTKRYAMAV	271	70
	11	11	pbp1a-11	GTGATTACAATTAAAAATCCAAAAATCCTTAAGTGGCTAAAGTATGTATTAAGTGCAATTCTTAGCCTTATTATCCTTGTTATTATTATTGGTGGTCTTTTGTTTACCTTCTACATTAGCAGTGCTCCGAAACTGTCAGAAGCCCAGTTAAAATCAACAAACTCTAGCTTGGTTTATGACGGTAATAACAATCTGATTGCTGATTTGGGTTCTGAAAAGCGTGAAAATGTAACAGCTGATAGTATCCCTATTAATCTAGTTAATGCTATTACCTCAATTGAAGATAAACGTTTCTTTAACCATCGTGGAGTAGATCTTTATCGTATTTTTGGTGCTGCCTTTCATAATCTAACGAGTCAGACCACTCAAGGAGGGTCAACGCTTGATCAGCAACTCATT…	2166	722	PBP1A-38	376	ACGATTGTTGATGTGACAAATGGTCATGTTATTGCTCAGCTTGGCGGACGTAATCAAGATGAAAATGTTTCATTTGGGACTAACCAAGCTGTTTTAACTGATCGTGACTGGGGTTCTACCATGAAGCCAATCACAGCCTATGCTCCTGCTATTGAATCTGGTGTTTATACTTCTACTGCTCAGTCGACTAATGACTCAGTCTATTATTGGCCTGGAACCACTACCCAATTGTTTAACTGGGACCTTAGATATAACGGATGGATGACAATCCAAGCTGCTATTATGCTATCGCGAAATGTCCCAGCAGTCCGAGCACTGGAAGCCGCAGGACTTGACTATGCTCGATCTTTCTTAAGCAGTTTAGGTATTAACTATCCCGAAATGCACTACTCAAACGCT…	813	271	8	pbp1a_TP-8		11	11	PBP1A-11	VITIKNPKILKWLKYVLSAILSLIILVIIIGGLLFTFYISSAPKLSEAQLKSTNSSLVYDGNNNLIADLGSEKRENVTADSIPINLVNAITSIEDKRFFNHRGVDLYRIFGAAFHNLTSQTTQGGSTLDQQLIKLAYFSTNESDQTLKRKAQEVWLALQMERKYTKQEILTFYINKVYMGNGNYGMLTAAKSYYGKDLKDLSYAQLALLAGIPQAPSQYDPYLHPEAAQNRRNVVLQQMYMEKHLTKAEYETAIATPVAEGLQSLQQRSTYPKYMDNYLKQVIEEVKKETNKDIFTAGLKVYTNIIPDAQQTLYNIYHSGDYVYYPDQDFQVASTIVDVTNGHVIAQLGGRNQDENVSFGTNQAVLTDRDWGSTMKPITAYAPAIESGVYTSTAQSTND…	721	144	TIVDVTNGHVIAQLGGRNQDENVSFGTNQAVLTDRDWGSTMKPITAYAPAIESGVYTSTAQSTNDSVYYWPGTTTQLFNWDLRYNGWMTIQAAIMLSRNVPAVRALEAAGLDYARSFLSSLGINYPEMHYSNAISSNNSSSDKKYGASSEKMAAAYAAFANGGIYHKPRYVNKVEFSDGTSKTFDEKGKRAMKETTAYMMTDMLKTVLTYGTGTAAAIPGVAQAGKTGTSNYTDEELAKIGEKYGLYPDYVGTLAPDENFVGFTKRYAMAV	271	1	PBP1A_TP-1		11	11	pbp1a_tp-11	ACGATTGTTGATGTGACAAATGGTCATGTTATTGCTCAGCTTGGCGGACGTAATCAAGATGAAAATGTTTCATTTGGGACTAACCAAGCTGTTTTAACTGATCGTGACTGGGGTTCTACCATGAAGCCAATCACAGCCTATGCTCCTGCTATTGAATCTGGTGTTTATACTTCTACTGCTCAGTCGACTAATGACTCAGTCTATTATTGGCCTGGAACCACTACCCAATTGTTTAACTGGGACCTTAGATATAACGGATGGATGACAATCCAAGCTGCTATTATGCTATCGCGAAATGTCCCAGCAGTCCGAGCACTGGAAGCCGCAGGACTTGACTATGCTCGATCTTTCTTAAGCAGTTTAGGTATTAACTATCCCGAAATGCACTACTCAAACGCT…	813	271	215	1	PBP1A_TP-1		11	11	PBP1A_TP-11	TIVDVTNGHVIAQLGGRNQDENISFGTNQAVLTDRDWGSTMKPITAYAPAIESGVYTSTAQSTNDSVYYWPGTTTQLFNWDLRYNGWMTIQAAIMLSRNVPAVRALEAAGLDYARSFLSSLGINYPEMHYSNAISSNNSSSDKKYGASSEKMAAAYAAFANGGIYHKPRYVNKVEFSDGTSKTFDEKGKRAMKETTAYMMTDMLKTVLTYGTGTAAAIPGVAQAGKTGTSNYTDEELAKIGEKYGLYPDYVGTLAPDENFVGFTKRYAMAV	271	58
	12	12	pbp1a-12	GTGATTACAATTAAAAATCCAAAAATCCTTAAGTGGCTAAAGTATGTATTAAGTGCAATTCTTAGCCTTATTATCCTTGTTATTATTATTGGTGGTCTTTTGTTTACCTTCTACATTAGCAGTGCTCCGAAACTGTCAGAAGCCCAGTTAAAATCAACAAACTCTAGCTTGGTTTATGACGGTAATAACAATCTGATTGCTGATTTGGGTTCTGAAAAGCGTGAAAATGTAACAGCTGATAGTATCCCTATTAATCTAGTTAATGCTATTACCTCAATTGAAGATAAACGTTTCTTTAACCATCGTGGAGTAGATCTTTATCGTATTTTTGGTGCTGCCTTTCATAATCTAACGAGTCAGACCACTCAAGGGGGGTCAACGCTTGATCAGCAACTCATT…	2166	722	PBP1A-8	362	ACGATTATTGATGTGACAAATGGTCATGTTATTGCTCAGCTTGGCGGACGTAATCAAGATGAAAATGTTTCATTTGGGATTAACCAAGCTGTTTTAACTGATCGTGACTGGGGTTCTACCATGAAGCCAATCACAGCCTATGCTCCTGCTATTGAATCTGGTGTTTATACTTCTACTGCTCAGTCGACTAATGACTCAGTCTATTATTGGCCTGGAACCACTACCCAATTGTTTAACTGGGACCTTAGATATAACGGATGGATGACAATCCAAGCTGCTATTATGCTATCGCGAAATGTCCCAGCAGTCCGAGCACTGGAAGCCGCAGGACTTGACTATGCTCGATCTTTCTTAAGCAGTTTAGGTATTAACTATCCCGAAATGCACTACTCAAACGCT…	813	271	6	pbp1a_TP-6		12	12	PBP1A-12	VITIKNPKILKWLKYVLSAILSLIILVIIIGGLLFTFYISSAPKLSEAQLKSTNSSLVYDGNNNLIADLGSEKRENVTADSIPINLVNAITSIEDKRFFNHRGVDLYRIFGAAFHNLTSQTTQGGSTLDQQLIKLAYFSTNESDQTLKRKAQEVWLALQMERKYTKQEILTFYINKVYMGNGNYGMLTAAKSYYGKDLKDLSYAQLALLAGIPQAPSQYDPYLHPEAAQNRRNVVLQQMYMEKHLTKAEYETAIATPVAEGLQSLQQRSTYPKYMDNYLKQVIEEVKKETNKDIFTAGLKVYTNIIPDAQQTLYNIYHSGDYVYYPDQDFQVASTIVDVTNGHVIAQLGGRNQDENVSFGTNQAVLTDRDWGSTMKPITAYAPAIESGVYTSTAQSTND…	721	133	TIVDVTNGHVIAQLGGRNQDENVSFGTNQAVLTDRDWGSTMKPITAYAPAIESGVYTSTAQSTNDSVYYWPGTTTQLFNWDLRYNGWMTIQAAIMLSRNVPAVRALEAAGLDYARSFLSSLGINYPEMHYSNAISSNNSSSDKKYGASSEKIAAAYAAFANGGIYHKPRYVNKVEFSDGTSKTFDEKGKRAMKETTAYMMTDMLKTVLTYGTGTAAAIPGVAQAGKTGTSNYTDEELAKIGEKYGLYPDYVGTLAPDENFVGFTKRYAMAV	271	3	PBP1A_TP-3		12	12	pbp1a_tp-12	ACGATTGTTGATGTGACAAATGGTCATGTTATTGCTCAGCTTGGCGGACGTAATCAAGATGAAAATGTTTCATTTGGGACTAACCAAGCTGTTTTAACTGATCGTGACTGGGGTTCTACCATGAAGCCAATCACAGCCTATGCTCCTGCTATTGAATCTGGTGTTTATACTTCTACTGCTCAGTCGACTAATGACTCAGTCTATTATTGGCCTGGAACCACTACCCAATTGTTTAACTGGGACCTTAGATATAACGGATGGATGACAATCCAAGCTGCTATTATGCTATCGCGAAATGTCCCAGCAGTCCGAGCACTGGAAGCCGCAGGACTTGACTATGCTCGATCTTTCTTAAGCAGTTTAGGTATTAACTATCCCGAAATACACTACTCAAACGCT…	813	271	211	6	PBP1A_TP-6		12	12	PBP1A_TP-12	TIVDVTNGHVIAQLGGRNQDENVSFGTNQAVLTDRDWGSTMKPITAYAPAIESGVYTSTAQSTNDSVYYWPGTTTQLFNWDLRYNGWMTIQAAIMLSRNVPAVRALEAAGLDYARSFLSSLGINYPEMHYSNAISSNNSSSDKKYGASSEKMAAAYAAFANGGIYHKPRYVNKVEFSDGTSKTFDEKGKRTMKETTAYMMTDMLKTVLTYGTGTAAAIPGVAQAGKTGTSNYTDEELAKIGEKYGLYPDYVGTLAPDENFVGFTKRYAMAV	271	53
	13	13	pbp1a-13	GTGATTACAATTAAAAATCCAAAAATCCTTAAGTGGCTAAAGTATGTATTAAGTGCAATTCTTAGCCTTATTATCCTTGTTATTATTATTGGTGGTCTTTTGTTTACCTTCTACATTAGCAGTGCTCCGAAACTGTCAGAAGCCCAGTTAAAATCAACAAACTCTAGCTTGGTTTATGACGGTAATAACAATCTGATTGCTGATTTGGGTTCTGAAAAGCGTGAAAATGTAACAGCTGATAGTATCCCTATTAATCTAGTTAATGCTATTACCTCAATTGAAGATAAACGTTTCTTTAACCATCGTGGAGTAGATCTTTATCGTATTTTTGGTGCTGCCTTTCATAATCTAACGAGTCAGACCACTCAAGGGGGGTCAACGCTTGATCAGCAACTCATT…	2166	722	PBP1A-14	346	ACGATTGTTGATGTGACAAATGGTCATGTTATTGCTCAGCTTGGCGGACGTAATCAAGATGAAAATGTTTCATTTGGGACTAACCAAGCTGTTTTAACTGATCGTGACTGGGGTTCTACCATGAAGCCAATCACAGCCTATGCTCCTGCTATTGAATCTGGTGTTTATACTTCTACTGCTCAGTCGACTAATGACTCAGTCTATTATTGGCCTGGAACCACTACCCAATTGTTTAACTGGGACCTTAGATATAACGGATGGATGACAATCCAAGCTGCTATTATGCTATCGCGAAATGTCCCAGCAGTCCGAGCACTGGAAGCCGCAGGACTTGACTATGCTCGATCTTTCTTAAGCAGTTTAGGTATTAACTATCCCGAAATGCACTACTCAAACGCT…	813	271	9	pbp1a_TP-9		13	13	PBP1A-13	VITIKNPKILKWLKYVLSAILSLIILVIIIGGLLFTFYISSAPKLSEAQLKSTNSSLVYDGNNNLIADLGSEKRENVTADSIPINLVNAITSIEDKRFFNHRGVDLYRIFGAAFHNLTSQTTQGGSTLDQQLIKLAYFSTNESDQTLKRKAQEVWLALQMERKYTKQEILTFYINKVYMGNGNYGMLTAAKSYYGKDLKDLSYAQLALLAGIPQAPSQYDPYLHPEAAQNRRNVVLQQMYMEKHLTKAEYETAIATPVAEGLQSLQQRSTYPKYMDNYLKQVIEEVKKETNKDIFTAGLKVYTNIIPDAQQTLYNIYHSGDYVYYPDQDFQVASTIVDVTNGHVIAQLGGRNQDENVSFGTNQAVLTDRDWGSTMKPITAYAPAIESGVYTSTAQSTND…	721	109	TIVDVTNGHVIAQLGGRNQDENVSFGTNQAVLTDRDWGSTMKPITAYAPAIESGVYTSTAQSTNDSVYYWPGTTTQLFNWDLRYNGWMTIQAAIMLSRNVPAVRALEAAGLDYARSFLSSLGINYPEMHYSNAISSNNSSSDKKYGASSEKIAAAYAAFANGGIYHKPRYVNKVEFSDGTSKTFDEKGKRAMKETTAYMMTDMLKTVLTYGTGTAAAIPGVAQAGKTGTSNYTDEELAKIGEKYGLYPDYVGTLAPDENFVGFTKRYAMAV	271	3	PBP1A_TP-3		13	13	pbp1a_tp-13	ACGATTGTTGATGTGACAAATGGTCATGTTATTGCTCAGCTTGGCGGACGTAATCAAGATGAAAATGTTTCATTTGGGACTAACCAAGCTGTTTTAACTGATCGTGACTGGGGTTCTACCATGAAGCCAATCACAGCCTATGCTCCTGCTATTGAATCTGGTGTTTATACTTCTACTGCTCAGTCGACTAATGACTCAGTCTATTATTGGCCTGGAACCACTACCCAATTGTTTAACTGGGACCTTAGATATAACGGATGGATGACAATCCAAGCTGCTATTATGCTATCGCGAAATGTCCCAGCAGTCCGAGCACTGGAAGCCGCAGGACTTGACTATGCTCGATCTTTCTTAAGCAGTTTAGGTATTAACTATCCCGAAATGCACTACTCAAACGCT…	813	271	178	7	PBP1A_TP-7		13	13	PBP1A_TP-13	TIVDVTNGHVIAQLGGRNQDENVSFGTNQAVLTDRDWGSTMKPITAYAPAIESGVYTSTAQSTNDSVYYWPGTTTQLFNWDLRYNGWMTIQAAIMLSRNVPAVRALEATGLDYARSFLSSLGINYPEMHYSNAISSNNSSSDKKYGASSEKMAAAYAAFANGGIYHKPRYVNKVEFSDGTSKTFDEKGKRAMKETTAYMMTDMLKTVLTYGTGTAAAIPGVAQAGKTGTSNYTDEELAKIGEKYGLYPDYVGTLAPDENFVGFTKRYAMAV	271	38
	14	14	pbp1a-14	GTGATTACAATTAAAAATCCAAAAATCCTTAAGTGGCTAAAGTATGTATTAAGTGCAATTCTTAGCCTTATTATCCTTGTTATTATTATTGGTGGTCTTTTGTTTACCTTCTACATTAGCAGTGCTCCGAAACTGTCAGAAGCCCAGTTAAAATCAACAAACTCTAGCTTGGTTTATGACGGTAATAACAATCTGATTGCTGATTTGGGTTCTGAAAAGCGTGAAAATGTAACAGCTGATAGTATCCCTATTAATCTAGTTAATGCTATTACCTCAATTGAAGATAAACGTTTCTTTAACCATCGTGGAGTAGACCTTTATCGTATTTTTGGTGCTGCCTTTCATAATCTAACGAGTCAGACCACTCAAGGGGGGTCAACGCTTGATCAGCAACTCATT…	2166	722	PBP1A-1	292	ACGATTGTTGATGTGACAAATGGTCATGTTATTGCTCAGCTTGGCGGACGTAATCAAGATGAAAATGTTTCATTTGGGACTAACCAAGCTGTTTTAACTGATCGTGACTGGGGTTCTACCATGAAGCCAATCACAGCCTATGCTCCTGCTATTGAATCTGGTGTTTATACTTCTACTGCTCAGTCGACTAATGACTCAGTCTATTATTGGCCTGGAACCACTACCCAATTGTTTAACTGGGACCTTAGATATAACGGATGGATGACAATCCAAGCTGCTATTATGCTATCGCGAAATGTCCCAGCAGTCCGAGCACTGGAAGCCGCAGGACTTGACTATGCTCGATCTTTCTTAAGCAGTTTAGGTATTAACTATCCCGAAATGCACTACTCAAACGCT…	813	271	1	pbp1a_TP-1		14	14	PBP1A-14	VITIKNPKILKWLKYVLSAILSLIILVIIIGGLLFTFYISSAPKLSEAQLKSTNSSLVYDGNNNLIADLGSEKRENVTADSIPINLVNAITSIEDKRFFNHRGVDLYRIFGAAFHNLTSQTTQGGSTLDQQLIKLAYFSTNESDQTLKRKAQEVWLALQMERKYTKQEILTFYINKVYMGNGNYGMLTAAKSYYGKDLKDLSYAQLALLAGIPQAPSQYDPYLHPEAAQNRRNVVLQQMYMEKHLTKAEYETAIATPVAEGLQSLQQRSTYPKYMDNYLKQVIEEVKKETNKDIFTAGLKVYTNIIPDAQQTLYNIYHSGDYVYYPDQDFQVASTIVDVTNGHVIAQLGGRNQDENVSFGTNQAVLTDRDWGSTMKPITAYAPAIESGVYTSTAQSTND…	721	3249	TIVDVTNGHVIAQLGGRNQDENVSFGTNQAVLTDRDWGSTMKPITAYAPAIESGVYTSTAQSTNDSVYYWPGTTTQLFNWDLRYNGWMTIQAAIMLSRNVPAVRALEAAGLDYARSFLSSLGINYPEMHYSNAISSNNSSSDKKYGASSEKMAAAYAAFANGGIYHKPRYVNKVEFSDGTSKTFDEKGKRAMKETTAYMLTDMLKTVLTYGTGTAAAIPGVAQAGKTGTSNYTDEELAKIGEKYGLYPDYVGTLAPDENFVGFTKRYAMAV	271	7	PBP1A_TP-7		14	14	pbp1a_tp-14	ACGATTATTGATGTGACAAATGGTCATGTTATTGCTCAGCTTGGCGGACGTAATCAAGATGAAAATGTTTCATTTGGGATTAACCAAGCTGTTTTAACTGATCGTGACTGGGGTTCTACCATGAAGCCAATCACAGCCTATGCTCCTGCTATTGAATCTGGTGTTTATACTTCTACTGCTCAGTCGACTAATGACTCAGTCTATTATTGGCCTGGAACCACTACCCAATTGTTTAACTGGGACCTTAGATATAACGGATGGATGACAATCCAAGCTGCTATTATGCTATCGCGAAATGTCCCAGCAGTCCGAGCACTGGAAGCCGCAGGACTTGACTATGCTCGATCTTTCTTAAGCAGTTTAGGTATTAACTATCCCGAAATGCACTACTCAAACGCT…	813	271	148	2	PBP1A_TP-2		14	14	PBP1A_TP-14	TIVDVTNGHVIAQLGGRNQDENVSFGINQAVLTDRDWGSTMKPITAYAPAIESGVYTSTAQSTNDSVYYWPGTTTQLFNWDLRYNGWMTIQAAIMLSRNVPAVRALEAAGLDYARSFLSSLGINYPEMHYSNAISSNNSSSDKKYGASSEKMAAAYAAFANGGIYHKPRYVNKVEFSDGTSKTFDEKGKRAMKETTAYMMTDMLKTVLTYGTGTAAAIPGVAQAGKTGTSNYTDEELAKIGEKYGLYPDYVGTLAPDENFVGFTKRYAMAV	271	33
	15	15	pbp1a-15	GTGATTACAATTAAAAATCCAAAAATCCTTAAGTGGCTAAAGTATGTATTAAGTGCAATTCTTAGCCTTATTATCCTTGTTATTATTATTGGTGGTCTTTTGTTTACCTTCTACATTAGCAGTGCTCCGAAACTGTCAGAAGCCCAGTTAAAATCAACAAACTCTAGCTTGGTTTATGACGGTAATAACAATCTGATTGCTGATTTGGGTTCTGAAAAGCGTGAAAATGTAACAGCTGATAGTATCCCTATTAATCTAGTTAATGCTATTACCTCAATTGAAGATAAACGTTTCTTTAACCATCGTGGAGTAGATCTTTATCGTATTTTTGGTGCTGCCTTTCATAATCTAACGAGTCAGACCACTCAAGGGGGGTCAACGCTTGATCAGCAACTCATT…	2166	722	PBP1A-1	280	ACGATTGTTGATGTGACAAATGGTCATGTTATTGCTCAGCTTGGCGGACGTAATCAAGATGAAAATGTTTCATTTGGGACTAACCAAGCTGTTTTAACTGATCGTGACTGGGGTTCTACCATGAAGCCAATCACAGCCTATGCTCCTGCTATTGAATCTGGTGTTTATACTTCTACTGCTCAGTCGACTAATGACTCAGTCTATTATTGGCCTGGAACCACTACCCAATTGTTTAACTGGGACCTTAGATATAACGGATGGATGACAATCCAAGCTGCTATTATGCTATCGCGAAATGTCCCAGCAGTCCGAGCACTGGAAGCCGCAGGACTTGACTATGCTCGATCTTTCTTAAGCAGTTTAGGTATTAACTATCCCGAAATGCACTACTCAAACGCT…	813	271	1	pbp1a_TP-1		15	15	PBP1A-15	VITIKNPKILKWLKYVLSAILSLIILVIIIGGLLFTFYISSAPKLSEAQLKSTNSSLVYDGNNNLIADLGSEKRENVTADSIPINLVNAITSIEDKRFFNHRGVDLYRIFGAAFHNLTSQTTQGGSTLDQQLIKLAYFSTNESDQTLKRKAQEVWLALQMERKYTKQEILTFYINKVYMGNGNYGMLTAAKSYYGKDLKDLSYAQLALLAGIPQAPSQYDPYLHPEAAQNRRNVVLQQMYMEKHLTKAEYETAIATPVAEGLQSLQQRSTYPKYMDNYLKQVIEEVKKETNKDIFTAGLKVYTNIIPDAQQTLYNIYHSGDYVYYPDQDFQVASTIVDVTNGHVIAQLGGRNQDENVSFGTNQAVLTDRDWGSTMKPITAYAPAIESGVYTSTAQSTND…	724	204	TIVDVTNGHVIAQLGGRNQDENVSFGTNQAVLTDRDWGSTMKPITAYAPAIESGVYTSTAQSTNDSVYYWPGTTTQLFNWDLRYNGWMTIQAAIMLSRNVPAVRALEAAGLDYARSFLSSLGINYPEMHYSNAISSNNSSSDKKYGASSEKMAAAYAAFANGGIYHKPRYVNKVEFSDGTSKTFDEKGKRAMKETTAYMMTDMLKTVLTYGTGTAAAIPGVAQAGKTGTSNYTDEELAKIGEKYGLYPDYVGTLAPDENFVGFTKRYAMAV	271	1	PBP1A_TP-1		15	15	pbp1a_tp-15	ACGATTGTTGATGTGACAAATGGTCATGTTATTGCTCAGCTTGGCGGACGTAATCAAGATGAAAATGTTTCATTTGGGACTAACCAAGCTGTTTTAACTGATCGTGACTGGGGTTCTACCATGAAGCCAATCACAGCCTATGCTCCTGCTATTGAATCTGGTGTTTATACTTCTACTGCTCAGTCGACTAATGACTCGGTCTATTATTGGCCTGGAACCACTACCCAATTGTTTAACTGGGACCTTAGATATAACGGATGGATGACAATCCAAGCTGCTATTATGCTATCGCGAAATGTCCCAGCAGTCCGAGCACTGGAAGCCGCAGGACTTGACTATGCTCGATCTTTCTTAAGCAGTTTAGGTATTAACTATCCCGAAATGCACTACTCAAACGCT…	813	271	117	1	PBP1A_TP-1		15	15	PBP1A_TP-15	TIVDVTNGHVIAQLGGRNQDENVSFGTNQAVLTDRDWGSTMKPITAYAPAIESGVYTSTAQSTNDSVYYWPGTTTQLFNWDLRYNGWMTIQAAIMLSRNVPAVRALEAAGLDYARSFLSSLGINYPEMHYSNAISSNNSSSDKKYGASSEKMAAAYAAFANGGIYHKPRYVNKVEFSDGTSKTFDEKGKRAMKETTAYMMTDMLKTVLTYGTGTAAAIPGVAQAGKTGTSNYTNEELAKIGEKYGLYPDYVGTLAPDENFVGFTKRYAMAV	271	29
	16	16	pbp1a-16	GTGATTACAATTAAAAATCCAAAAATCCTTAAGTGGCTAAAGTATGTATTAAGTGCAATTCTTAGCCTTATTATCCTTGTTATTATTATTGGTGGTCTTTTGTTTACCTTCTACATTAGCAGTGCTCCGAAACTGTCAGAAGCCCAGTTAAAATCAACAAACTCTAGCTTGGTTTATGACGGTAATAACAATCTGATTGCTGATTTGGGTTCTGAAAAGCGTGAAAATGTAACAGCTGATAGTATCCCTATTAATCTAGTTAATGCTATTACCTCAATTGAAGATAAACGTTTCTTTAACCATCGTGGAGTAGATCTTTATCGTATTTTTGGTGCTGCCTTTCATAACCTAACGAGTCAGACCACTCAAGGGGGGTCAACGCTTGATCAGCAACTCATT…	2166	722	PBP1A-7	271	ACGATTGTTGATGTGACAAATGGTCATGTTATTGCTCAGCTTGGCGGACGTAATCAAGATGAAAATGTTTCATTTGGGACTAACCAAGCTGTTTTAACTGATCGTGACTGGGGTTCTACCATGAAGCCAATCACAGCCTATGCTCCTGCTATTGAATCTGGTGTTTATACTTCTACTGCTCAGTCGACTAATGACTCAGTCTATTATTGGCCTGGAACCACTACCCAATTGTTTAACTGGGACCTTAGATATAACGGATGGATGACAATCCAAGCTGCTATTATGCTATCGCGAAATGTCCCAGCAGTCCGAGCACTGGAAGCCGCAGGACTTGACTATGCTCGATCTTTCTTAAGCAGTTTAGGTATTAACTATCCCGAAATGCACTACTCAAACGCT…	813	271	1	pbp1a_TP-1		16	16	PBP1A-16	VITIKNPKILKWLKYVLSAILSLIILVIIIGGLLFTFYISSAPKLSEAQLKSTNSSLVYDGNNNLIADLGSEKRENVTADSIPINLVNAITSIEDKRFFNHRGVDLYRIFGAAFHNLTSQTTQGGSTLDQQLIKLAYFSTNESDQTLKRKAQEVWLALQMERKYTKQEILTFYINKVYMGNGNYGMLTAAKSYYGKDLKDLSYAQLALLAGIPQAPSQYDPYLHPEAAQNRRNVVLQQMYMEKHLTKAEYETAIATPVAEGLQSLQQRSTYPKYMDNYLKQVIEEVKKETHKDIFTAGLKVYTNIIPDAQQTLYNIYHSGDYVYYPDQDFQVASTIIDVTNGHVIAQLGGRNQDENVSFGINQAVLTDRDWGSTMKPITAYAPAIESGVYTSTAQSTND…	721	81	TIIDVTNGHVIAQLGGRNQDENVSFGINQAVLTDRDWGSTMKPITAYAPAIESGVYTSTAQSTNDSVYYWPGTTTQLFNWDLRYNGWMTIQAAIMLSRNVPAVRALEAAGLDYARSFLSSLGINYPEMHYSNAISSNNSSSDKKYGASSEKMAAAYAAFANGGIYHKPRYVNKVEFSDGTSKTFDEKGKRAMKETTAYMMTDMLKTVLTYGTGTAAAIPGVAQAGKTGTSNYTDEELAKIGEKYGLYPDYVGTLAPDENFVGFTKRYAMAV	271	2	PBP1A_TP-2		16	16	pbp1a_tp-16	ACGATTGTTGATGTGACAAATGGTCATGTTATTGCTCAGCTTGGCGGACGTAATCAAGATGAAAATGTTTCATTTGGGACTAACCAAGCTGTTTTAACTGATCGTGACTGGGGTTCTACCATGAAGCCAATCACAGCCTATGCTCCTGCTATTGAATCTGGTGTTTATACTTCTACTGCTCAGTCGACTAATGACTCAGTCTATTATTGGCCTGGAACCACTACCCAATTGTTTAACTGGGACCTTAGATATAACGGATGGATGACAATCCAAGCTGCTATTATGCTATCGCGAAATGTCCCAGCAGTCCGAGCACTGGAAGCCGCAGGACTTGACTATGCTCGATCTTTCTTAAGCAGTTTAGGTATTAACTATCCCGAAATACACTACTCAAACGCT…	813	271	80	9	PBP1A_TP-9		16	16	PBP1A_TP-16	TIVDVTNGHVIAQLGGRNQDENVSFGTNQAVLTDRDWGSTMKPITAYAPAIESGVYTSTAQSTNDSVYYWPGTTTQLFNWDLRYNGWMTIQAAIMLSRNVPAVRALEAAGLDYARSFLNSLGINYPEMHYSNAISSNNSSSDKKYGASSEKMAAAYAAFANGGIYHKPRYVNKVEFSDGTSKTFDEKGKRAMKETTAYMMTDMLKTVLTYGTGTAAAIPGVAQAGKTGTSNYTDEELAKIGEKYGLYPDYVGTLAPDENFVGFTKRYAMAV	271	26
	17	17	pbp1a-17	GTGATTACAATTAAAAATCCAAAAATCCTTAAGTGGCTAAAGTATGTATTAAGTGCAATTCTTAGCCTTATTATCCTTGTTATTATTATTGGTGGTCTTTTGTTTACCTTCTACATTAGCAGTGCTCCGAAACTGTCAGAAGCCCAGTTAAAATCAACAAACTCTAGCTTGGTTTATGACGGTAATAACAATCTGATTGCTGATTTGGGTTCTGAAAAGCGTGAAAATGTAACAGCTGATAGTATCCCTATTAATCTAGTTAATGCTATTACCTCAATTGAAGATAAACGTTTCTTTAACCATCGTGGAGTAGATCTTTATCGTATTTTTGGTGCTGCCTTTCATAATCTAACGAGTCAGACCACTCAAGGGGGGTCAACGCTTGATCAGCAACTCATT…	2166	722	PBP1A-8	210	ACGATTATTGATGTGACAAATGGTCATGTTATTGCTCAGCTTGGCGGACGTAATCAAGATGAAAATGTTTCATTTGGGATTAACCAAGCTGTTTTAACTGATCGTGACTGGGGTTCTACCATGAAGCCAATCACAGCCTATGCTCCTGCTATTGAATCTGGTGTTTATACTTCTACTGCTCAGTCGACTAATGACTCAGTCTATTATTGGCCTGGAACCACTACCCAATTGTTTAACTGGGACCTTAGATATAACGGATGGATGACAATCCAAGCTGCTATTATGCTATCGCGAAATGTCCCAGCAGTCCGAGCACTGGAAGCCGCAGGACTTGACTATGCTCGATCTTTCTTAAGCAGTTTAGGTATTAACTATCCCGAAATGCACTACTCAAACGCT…	813	271	6	pbp1a_TP-6		17	17	PBP1A-17	VITIKNPKILKWLKYVLSAILSLIILVIIIGGLLFTFYISSAPKLSEAQLKSTNSSLVYDGNNNLIADLGSEKRENVTADSIPINLVNAITSIEDKRFFNHRGVDLYRIFGAAFHNLTSQTTQGGSTLDQQLIKLAYFSTNESDQTLKRKAQEVWLALQMERKYTKQEILTFYINKVYMGNGNYGMLTAAKSYYGKDLKDLSYAQLALLAGIPQAPSQYDPYLHPEAAKNRRNVVLQQMYMEKHLTKAEYETAIATPVAEGLQSLQQRSTYPKYMDNYLKQVIEEVKKETNKDIFTAGLKVYTNIIPDAQQTLYNIYHSGDYVYYPDQDFQVASTIVDVTNGHVIAQLGGRNQDENVSFGTNQAVLTDRDWGSTMKPITAYAPAIESGVYTSTAQSTND…	721	89	TIVDVTNGHVIAQLGGRNQDENVSFGTNQAVLTDRDWGSTMKPITAYAPAIESGVYTSTAQSTNDSVYYWPGTTTQLFNWDLRYNGWMTIQAAIMLSRNVPAVRALEAAGLDYARSFLSSLGINYPEMHYSNAISSNNSSSDKKYGASSEKMAAAYAAFANGGIYHKPRYVNKVEFSDGTSKTFNEKGKRAMKETTAYMMTDMLKTVLTYGTGTAAAIPGVAQAGKTGTSNYTDEELAKIGEKYGLYPDYVGTLAPDENFVGFTKRYAMAV	271	5	PBP1A_TP-5		17	17	pbp1a_tp-17	ACGATTGTTGATGTGACAAATGGTCATGTTATTGCTCAGCTTGGCGGACGTAATCAAGATGAAAATGTTTCATTTGGGACTAACCAAGCTGTTTTAACTGATCGTGACTGGGGTTCTACCATGAAGCCAATCACAGCCTATGCTCCTGCTATTGAATCTGGTGTTTATACTTCTACTGCTCAGTCGACCAATGACTCAGTCTATTATTGGCCTGGAACCACTACCCAATTGTTTAACTGGGACCTTAGATATAACGGATGGATGACAATCCAAGCTGCTATTATGCTATCGCGAAATGTCCCAGCAGTCCGAGCACTGGAAGCCGCAGGACTTGACTATGCTCGATCTTTCTTAAGCAGTTTAGGTATTAACTATCCCGAAATGCACTACTCAAACGCT…	813	271	79	1	PBP1A_TP-1		17	17	PBP1A_TP-17	TIVDVTNGHVIAQLGGRNQDENVSFGTNQAVLTDRDWGSTMKPITAYAPAIESGVYTSTAQSTNDSVYYWPGTTTQLFNWDLRYNGWMTIQAAIMLSRNVPAVRALEAAGLDYARSFLSSLGINYPEMHYSNAISSNNSSSDKKYGASSEKMAAAYAAFANGGIYHKPRYVNKVEFSDGTSKTFDEKGKRAMKETTAYMMTDMLKTVLTYGTGTAAAIPGVAQAGKTGTSNYTDEELAKIGEKYDLYPDYVGTLAPDENFVGFTKRYAMAV	271	20
	18	18	pbp1a-18	GTGATTACAATTAAAAATCCAAAAATCCTTAAGTGGCTAAAGTATGTATTAAGTGCAATTCTTAGCCTTATTATCCTTGTTATTATTATTGGTGGTCTTTTGTTTACCTTCTACATTAGCAGTGCTCCGAAACTGTCAGAAGCCCAGTTAAAATCAACAAACTCTAGCTTGGTTTATGACGGTAATAACAATCTGATTGCTGATTTGGGTTCTGAAAAGCGTGAAAATGTAACAGCTGATAGTATCCCTATTAATCTAGTTAATGCTATTACCTCAATTGAAGATAAACGTTTCTTTAACCATCGTGGAGTAGATCTTTATCGTATTTTTGGTGCTGCCTTTCATAATCTAACGAGTCAGACCACTCAAGGGGGGTCAACGCTTGATCAGCAACTCATT…	2166	722	PBP1A-9	207	ACGATTGTTGATGTGACAAATGGTCATGTTATTGCTCAGCTTGGCGGACGTAATCAAGATGAAAATGTTTCATTTGGGACTAACCAAGCTGTTTTAACTGATCGTGACTGGGGTTCTACCATGAAGCCAATCACAGCCTATGCTCCTGCTATTGAATCTGGTGTTTATACTTCTACTGCTCAGTCGACTAATGACTCAGTCTATTATTGGCCTGGAACCACTACCCAATTGTTTAACTGGGACCTTAGATATAACGGATGGATGACAATCCAAGCTGCTATTATGCTATCGCGAAATGTCCCAGCAGTCCGAGCACTGGAAGCCGCAGGACTTGACTATGCTCGATCTTTCTTAAGCAGTTTAGGTATTAACTATCCCGAAATGCACTACTCAAACGCT…	813	271	7	pbp1a_TP-7		18	18	PBP1A-18	VITIKNPKILKWLKYVLSAILSLIILVIIIGGLLFTFYVSSAPKLSEAQLKSTNSSLVYDGNNNLIADLGSEKRENVTADSIPINLVNAITSIEDKRFFNHRGVDLYRIFGAAFHNLTSQTTQGGSTLDQQLIKLAYFSTNESDQTLKRKAQEVWLALQMERKYTKQEILTFYINKVYMGNGNYGMLTAAKSYYGKDLKDLSYAQLALLAGIPQAPSQYDPYLHPEAAQNRRNVVLQQMYMEKHLTKAEYETAIATPVAEGLQSLQQRSTYPKYMDNYLKQVIEEVKKETNKDIFTAGLKVYTNIIPDAQQTLYNIYHSGDYVYYPDQDFQVASTIVDVTNGHVIAQLGGRNQDENVSFGTNQAVLTDRDWGSTMKPITAYAPAIESGVYTSTAQSTND…	721	71	TIVDVTNGHVIAQLGGRNQDENVSFGTNQAVLTDRDWGSTMKPITAYAPAIESGVYTSTAQSTNDSVYYWPGTTTQLFNWDLRYNGWMTIQAAIMLSRNVPAVRALEAAGLDYARSFLSSLGINYPEMHYSNAISSNNSSSDKKYGASSEKMAAAYAAFANGGIYHKPRYVNKVEFSDGTSKTFNEKGKRAMKETTAYMMTDMLKTVLTYGTGTAAAIPGVAQAGKTGTSNYTDEELAKIGEKYGLYPDYVGTLAPDENFVGFTKRYAMAV	271	5	PBP1A_TP-5		18	18	pbp1a_tp-18	ACGATTGTTGATGTGACAAATGGTCATGTTATTGCTCAGCTTGGCGGACGTAATCAGGATGAAAATGTTTCATTTGGGACTAACCAAGCTGTTTTAACTGATCGTGACTGGGGTTCTACCATGAAGCCAATCACAGCCTATGCTCCTGCTATTGAATCTGGTGTTTATACTTCTACTGCTCAGTCGACTAATGACTCAGTCTATTATTGGCCTGGAACCACTACCCAATTGTTTAACTGGGACCTTAGATATAACGGATGGATGACAATCCAAGCTGCTATTATGCTATCGCGAAATGTCCCAGCAGTCCGAGCACTGGAAGCCGCAGGACTTGACTATGCTCGATCTTTCTTAAGCAGTTTAGGTATTAACTATCCCGAAATGCACTACTCAAACGCT…	813	271	68	8	PBP1A_TP-8		18	18	PBP1A_TP-18	TIVDVTNGHVIAQLGGRNQDENVSFGTNQAVLTDRDWGSTMKPITAYAPAIESGVYTSTAQSTNDSVYYWPGTTTQLFNWDLRYNGWMTIQAAIMLSRNVPAVRALEAAGLDYARSFLSSLGINYPEMHYSNAISSNNSSSDKKYGASSEKMAAAYAAFANGGIYHKPRYVNKVEFSDGTRKTFDEKGKRAMKETTAYMMTDMLKTVLTYGTGTAAAIPGVAQAGKTGTSNYTDEELAKIGEKYGLYPDYVGTLAPDENFVGFTKRYAMAV	271	13
	19	19	pbp1a-19	GTGATTACAATTAAAAATCCAAAAATCCTTAAGTGGCTAAAGTATGTATTAAGTGCAATTCTTAGCCTTATTATCCTTGTTATTATTATTGGTGGTCTTTTGTTTACCTTCTACATTAGCAGTGCTCCGAAACTGTCAGAAGCTCAGTTAAAATCAACAAACTCTAGCTTGGTTTATGACGGTAATAACAATCTGATTGCTGATTTGGGTTCTGAAAAGCGTGAAAATGTAACAGCTGATAGTATCCCTATTAATCTAGTTAATGCTATTACCTCAATTGAAGATAAACGTTTCTTTAACCATCGTGGAGTAGATCTTTATCGTATTTTTGGTGCTGCCTTTCATAATCTAACGAGTCAGACCACTCAAGGGGGGTCAACGCTTGATCAGCAACTCATT…	2166	722	PBP1A-1	199	ACGATTGTTGATGTGACAAATGGTCATGTTATTGCTCAGCTTGGCGGACGTAATCAAGATGAAAATGTTTCATTTGGGACTAACCAAGCTGTTTTAACTGATCGTGACTGGGGTTCTACCATGAAGCCAATCACAGCCTATGCTCCTGCTATTGAATCTGGTGTTTATACTTCTACTGCTCAGTCGACTAATGACTCAGTCTATTATTGGCCTGGAACCACTACCCAATTGTTTAACTGGGACCTTAGATATAACGGATGGATGACAATCCAAGCTGCTATTATGCTATCGCGAAATGTCCCAGCAGTCCGAGCACTGGAAGCCGCAGGACTTGACTATGCTCGATCTTTCTTAAGCAGTTTAGGTATTAACTATCCCGAAATGCACTACTCAAACGCT…	813	271	1	pbp1a_TP-1		19	19	PBP1A-19	VITIKNPKILKWLKYVLSAILSLIILVIIIGGLLFTFYISSAPKLSEAQLKSTNSSLVYDGNNNLIADLGSEKRENVTADSIPINLVNAITSIEDKRFFNHRGVDLYRIFGAAFHNLTSQTTQGGSTLDQQLIKLAYFSTNESDQTLKRKAQEVWLALQMERKYTKQEILTFYINKVYMGNGNYGMLTAAKSYYGKDLKDLSYAQLALLAGIPQAPSQYDPYLHPEAAQNRRNVVLQQMYMEKHLTKAEYETAIATPVAEGLQSLQQRSTYPKYMDNYLKQVIEEVKKETNKDIFTAGLKVYTNIIPDAQQTLYNIYHSGDYVYYPDQDFQVASTIVDVTNGHVIAQLGGRNQDENVSFGTNQAVLTDRDWGSTMKPITAYAPAIESGVYTSTAQSTND…	721	66	TIVDVTNGHVIAQLGGRNQDENVSFGTNQAVLTDRDWGSTMKPITAYAPAIESGVYTSTAQSTNDSVYYWPGTTTQLFNWDLRYNGWMTIQAAIMLSRNVPAVRALEAAGLDYARSFLSSLGINYPEIHYSNAISSNNSSSDKKYGASSEKMAAAYAAFANGGIYHKPRYVNKVEFSDGTSKTFDEKGKRAMKETTAYMMTDMLKTVLTYGTGTAAAIPGVAQAGKTGTSNYTDEELAKIGEKYGLYPDYVGTLAPDENFVGFTKRYAMAV	271	6	PBP1A_TP-6		19	19	pbp1a_tp-19	ACGATTGTTGATGTGACAAATGGTCATGTTATTGCTCAGCTTGGCGGACGTAATCAGGATGAAAATGTTTCATTTGGGACTAACCAAGCTGTTTTAACTGATCGTGACTGGGGTTCTACCATGAAGCCAATCACAGCCTATGCTCCTGCTATTGAATCTGGTGTTTATACTTCTACTGCTCAGTCGACTAATGACTCAGTCTATTATTGGCCTGGAACCACTACCCAATTGTTTAACTGGGACCTTAGATATAACGGATGGATGACAATCCAAGCTGCTATTATGCTATCGCGAAATGTCCCAGCAGTCCGAGCACTGGAAGCCGCAGGACTTGACTATGCTCGATCTTTCTTAAGCAGTTTAGGTATTAACTATCCCGAAATGCACTACTCAAACGCT…	813	271	68	1	PBP1A_TP-1		19	19	PBP1A_TP-19	TIVDVTNGHVIAQLGGRNQDENVSFGTNQAVLTDRDWGSTMKPITAYAPAIESGVYTSTAQSTNDSVYYWPGTTTQLFNWDLRYNGWMTIQAAIMLSRNVPAVRALEAAGLDYARSFLSSLSINYPEMHYSNAISSNNSSSDKKYGASSEKMAAAYAAFANGGIYHKPRYVNKVEFSDGTSKTFDEKGKRAMKETTAYMMTDMLKTVLTYGTGTAAAIPGVAQAGKTGTSNYTDEELAKIGEKYGLYPDYVGTLAPDENFVGFTKRYAMAV	271	12
	20	20	pbp1a-20	GTGATTACAATTAAAAATCCAAAAATCCTTAAGTGGCTAAAGTATGTATTAAGTGCAATTCTTAGCCTTATTATCCTTGTTATTATTATTGGTGGTCTTTTGTTTACCTTCTACATTAGCAGTGCTCCGAAACTGTCAGAAGCCCAGTTAAAATCAACAAACTCTAGCTTGGTTTATGACGGTAATAACAATCTGATTGCTGATTTGGGTTCTGAAAAGCGTGAAAATGTAACAGCTGATAGTATCCCTATTAATCTAGTTAATGCTATTACCTCAATTGAAGATAAACGTTTCTTTAACCATCGTGGAGTAGATCTTTATCGTATTTTTGGTGCTGCCTTTCATAACCTAACGAGTCAGACCACTCAAGGGGGGTCAACGCTTGATCAGCAACTCATT…	2166	722	PBP1A-84	185	ACGATTGTTGATGTGACAAATGGTCATGTTATTGCTCAGCTTGGCGGACGTAATCAAGATGAAAATGTTTCATTTGGGACTAACCAAGCTGTTTTAACTGATCGTGACTGGGGTTCTACCATGAAGCCAATCACAGCCTATGCTCCTGCTATTGAATCTGGTGTTTATACTTCTACTGCTCAGTCGACTAATGACTCAGTCTATTATTGGCCTGGAACCACTACCCAATTGTTTAACTGGGACCTTAGATATAACGGATGGATGACAATCCAAGCTGCTATTATGCTATCGCGAAATGTCCCAGCAGTCCGAGCACTGGAAGCCGCAGGACTTGACTATGCTCGATCTTTCTTAAGCAGTTTAGGTATTAACTATCCCGAAATGCACTACTCAAACGCT…	813	271	7	pbp1a_TP-7		20	20	PBP1A-20	VITIKNPKILKWLKYVLSAILSLIILVIIIGGLLFTFYISSAPKLSEAQLKSTNSSLVYDGNNNLIADLGSEKRENVTADSIPINLVNAIASIEDKRFFNHRGVDLYRIFGAAFHNLTSQTTQGGSTLDQQLIKLAYFSTNESDQTLKRKAQEVWLALQMERKYTKQEILTFYINKVYMGNGNYGMLTAAKSYYGKDLKDLSYAQLALLAGIPQAPSQYDPYLHPEAAQNRRNVVLQQMYMEKHLTKAEYETAIATPVAEGLQSLQQRSTYPKYMDNYLKQVIEEVKKETNKDIFTAGLKVYANIIPDAQQTLYNIYHSGDYVYYPDQDFQVASTIVDVTNGHVIAQLGGRNQDENVSFGTNQAVLTDRDWGSTMKPITAYAPAIESGVYTSTAQSTND…	721	70	TIVDVTNGHVIAQLGGRNQDENVSFGTNQAVLTDRDWGSTMKPITAYAPAIESGVYTSTAQSTNDSVYYWPGTTTQLFNWDLRYNGWMTIQAAIMLSRNVPAVRALEAAGLDYARSFLSSLGINYPEMHYSNAISSNNSSSDKKYGASSEKMAAAYAAFANGGIYHKPRYVNKVEFSDGTSKTFDEKGKRAMKETTAYMMTDMLKTVLTYGTGTAAAIPGVAQAGKTGTSNYTDEELAKIGEKYGLYPDYVGTLAPDENFVGFTKRYAMAV	271	1	PBP1A_TP-1		20	20	pbp1a_tp-20	ACGATTGTTGATGTGACAAATGGTCATGTTATTGCTCAGCTTGGCGGACGTAATCAAGATGAAAATGTTTCATTTGGGACTAACCAAGCTGTTTTAACTGATCGTGACTGGGGTTCTACCATGAAGCCAATCACAGCCTATGCTCCTGCTATTGAATCTGGTGTTTATACTTCTACTGCTCAGTCGACTAATGACTCAGTCTATTATTGGCCTGGAACCACTACCCAATTGTTTAACTGGGACCTTAGATATAACGGATGGATGACAATCCAAGCTGCTATTATGCTATCGCGAAATGTCCCAGCAGTCCGAGCACTGGAAGCCGCAGGACTTGACTATGCTCGATCTTTCTTAAGCAGTTTAGGTATTAACTATCCCGAAATGCACTACTCAAACGCT…	813	271	67	10	PBP1A_TP-10		20	20	PBP1A_TP-20	TIIDVTNGHVIAQLGGRNQDENVSFGTNQAVLTDRDWGSTMKPITAYAPAIESGVYTSTAQSTNDSVYYWPGTTTQLFNWDLRYNGWMTIQAAIMLSRNVPAVRALEAAGLDYARSFLSSLGINYPEMHYSNAISSNNSSSDKKYGASSEKIAAAYAAFANGGIYHKPRYVNKVEFSDGTSKTFDEKGKRTMKETTAYMMTDMLKTVLTYGTGTAAAIPGVAQAGKTGTSNYTDEELAKIGEKYGLYPDYVGTLAPDENFVGFTKRYAMAV	271	12
	21	21	pbp1a-21	GTGATTACAATTAAAAATCCAAAAATCCTTAAGTGGCTAAAGTATGTATTAAGTGCAATTCTTAGCCTTATTATCCTTGTTATTATTATTGGTGGTCTTTTGTTTACCTTCTACATTAGCAGTGCTCCGAAACTGTCAGAAGCTCAGTTAAAATCAACAAACTCTAGCTTGGTTTATGACGGTAATAACAATCTGATTGCTGATTTGGGTTCTGAAAAGCGTGAAAATGTAACAGCTGATAGTATCCCTATTAATCTAGTTAATGCTATTACCTCAATTGAAGATAAACGTTTCTTTAACCATCGTGGAGTAGATCTTTATCGTATTTTTGGTGCTGCCTTTCATAATCTAACGAGTCAGACCACTCAAGGGGGGTCAACGCTTGATCAGCAACTCATT…	2166	722	PBP1A-10	175	ACGATTGTTGATGTGACAAATGGTCATGTTATTGCTCAGCTTGGCGGACGTAATCAAGATGAAAATGTTTCATTTGGGACTAACCAAGCTGTTTTAACTGATCGTGACTGGGGTTCTACCATGAAGCCAATCACAGCCTATGCTCCTGCTATTGAATCTGGTGTTTATACTTCTACTGCTCAGTCGACTAATGACTCAGTCTATTATTGGCCTGGAACCACTACCCAATTGTTTAACTGGGACCTTAGATATAACGGATGGATGACAATCCAAGCTGCTATTATGCTATCGCGAAATGTCCCAGCAGTCCGAGCACTGGAAGCCGCAGGACTTGACTATGCTCGATCTTTCTTAAGCAGTTTAGGTATTAACTATCCCGAAATGCACTACTCAAACGCT…	813	271	13	pbp1a_TP-13		21	21	PBP1A-21	VITIKNPKILKWLKYVLSAILSLIILVIIIGGLLFTFYISSAPRLSEAQLKSTNSSLVYDGNNNLIADLGSEKRENVTADSIPINLVNAITSIEDKRFFNHRGVDLYRIFGAAFHNLTSQTTQGGSTLDQQLIKLAYFSTNESDQTLKRKAQEVWLALQMERKYTKQEILTFYINKVYMGNGNYGMLTAAKSYYGKDLKDLSYAQLALLAGIPQAPSQYDPYLHPEAAQNRRNVVLQQMYMEKHLTKAEYETAIATPVAEGLQSLQQRSTYPKYMDNYLKQVIEEVKKETNKDIFTAGLKVYTNIIPDAQQTLYNIYHSGDYVYYPDQDFQVASTIVDVTNGHVIAQLGGRNQDENVSFGTNQAVLTDRDWGSTMKPITAYAPAIESGVYTSTAQSTND…	721	58	TIVDVTNGHVIAQLGGRNQDENVSFGTNQAVLTDRDWGSTMKPITAYAPAIESGVYTSTAQSTNDSVYYWPGTTTQLFNWDLRYNGWMTIQAAIMLSRNVPAVRALEAAGLDYARSFLSSLGINYPEMHYSNAISSNNSSSDKKYGASSEKMAAAYAAFANGGIYHKPRYVNKVEFSDGTSKTFDEKGKRAMKETTAYMMTDMLKTVLTYGTGTAAAIPGVAQAGKTGTSNYTDEELAKIGEKYGLYPDYVGTLAPDENFVGFTKRYAMAV	271	1	PBP1A_TP-1		21	21	pbp1a_tp-21	ACGATTGTTGATGTGACAAATGGTCATGTTATTGCTCAGCTTGGCGGACGTAATCAAGATGAAAATGTTTCATTTGGGACTAACCAAGCTGTTTTAACTGATCGTGACTGGGGTTCTACCATGAAGCCAATCACAGCCTATGCTCCTGCTATTGAATCTGGTGTTTATACTTCTACTGCTCAGTCGACTAATGACTCAGTCTATTATTGGCCTGGAACTACTACCCAATTGTTTAACTGGGACCTTAGATATAACGGATGGATGACAATCCAAGCTGCTATTATGCTATCGCGAAATGTCCCAGCAGTCCGAGCACTGGAAGCCGCAGGACTTGACTATGCTCGATCTTTCTTAAGCAGTTTAGGTATTAACTATCCCGAAATGCACTACTCAAACGCT…	813	271	66	1	PBP1A_TP-1		21	21	PBP1A_TP-21	TIVDVTNGHVIAQLGGRNQDENVSFGTNQAVLTDRDWGSTMKPITAYAPAIESGVYTSTAQTTNDSVYYWPGTTTQLFNWDLRYNGWMTIQAAIMLSRNVPAVRALEAAGLDYARSFLSSLGINYPEMHYSNAISSNNSSSDKKYGASSEKMAAAYAAFANGGIYHKPRYVNKVEFSDGTSKTFDEKGKRAMKETTAYMMTDMLKTVLTYGTGTAAAIPGVAQAGKTGTSNYTDEELAKIGEKYGLYPDYVGTLAPDENFVGFTKRYAMAV	271	12
	22	22	pbp1a-22	GTGATTACAATTAAAAATCCAAAAATCCTTAAGTGGCTAAAGTATGTATTAAGTGCAATTCTTAGCCTTATTATCCTTGTTATTATTATTGGTGGTCTTTTGTTTACCTTCTACATTAGCAGTGCTCCGAAACTGTCAGAAGCCCAGTTAAAATCAACAAACTCTAGCTTGGTTTATGACGGTAATAACAATCTGATTGCTGATTTGGGTTCTGAAAAGCGTGAAAATGTAACAGCTGATAGTATCCCTATTAATCTAGTTAATGCTATTACCTCAATTGAAGATAAACGTTTCTTTAACCATCGTGGAGTAGATCTTTATCGTATTTTTGGTGCTGCCTTTCATAATCTAACGAGTCAGACCACTCAAGGGGGGTCAACGCTTGATCAGCAACTCATT…	2166	722	PBP1A-14	146	ACGATTGTTGATGTGACAAATGGTCATGTTATTGCTCAGCTTGGCGGACGTAATCAAGATGAAAATGTTTCATTTGGGACTAACCAAGCTGTTTTAACTGATCGTGACTGGGGTTCTACCATGAAGCCAATCACAGCCTATGCTCCTGCTATTGAATCTGGTGTTTATACTTCTACTGCTCAGTCGACTAATGACTCAGTCTATTATTGGCCTGGAACCACTACCCAATTGTTTAACTGGGACCTTAGATATAACGGATGGATGACAATCCAAGCTGCTATTATGCTATCGCGAAATGTCCCAGCAGTCCGAGCACTGGAAGCCGCAGGACTTGACTATGCTCGATCTTTCTTAAGCAGTTTAGGTATTAACTATCCCGAAATGCACTACTCAAACGCT…	813	271	2	pbp1a_TP-2		22	22	PBP1A-22	VITIKNPKILKWLKYVLSAILSLIILVIIIGGLLFTFYISSAPKLSEAQLKSTNSSLVYDGNNNLIADLGSEKRENVTADSIPINLVNAITSIEDKRFFNHRGVDLYRIFGAAFHNLTSQTTQGGSTLDQQLIKLAYFSTNESDQTLKRKAQEVWLALQMERKYTKQEILTFYINKVYMGNGNYGMLTAAKSYYGKDLKDLSYSQLALLAGIPQAPSQYDPYLHPEAAQNRRNVVLQQMYMEKHLTKAEYETAIATPVAEGLQSLQQRSTYPKYMDNYLKQVIEEVKKETNKDIFTAGLKVYTNIIPDAQQTLYNIYHSGDYVYYPDQDFQVASTIVDVTNGHVIAQLGGRNQDENVSFGTNQAVLTDRDWGSTMKPITAYAPAIESGVYTSTAQSTND…	721	56	TIVDVTNGHVIAQLGGRNQDENVSFGTNQAVLTDRDWGSTMKPITAYAPAIESGVYTSTAQSTNDSVYYWPGTTTQLFNWDLRYNGWMTIQAAIMLSRNVPAVRALEAAGLDYARSFLSSLGINYPEMHYSNAISSNNSSSDKKYGASSEKMAAAYAAFANGGIYHKPRYVNKVEFSDGTSKTFDEKGKRAMKETTAYMMTDMLKTVLTYGTGTAAAIPGVAQAGKTGTSNYTDEELAKIGEKYGLYPDYVGTLAPDENFVGFTKRYAMAV	271	1	PBP1A_TP-1		22	22	pbp1a_tp-22	ACGATTGTTGATGTGACAAATGGTCATGTTATTGCTCAGCTTGGCGGACGTAATCAAGATGAAAATGTTTCATTTGGGACTAACCAAGCTGTTTTAACTGATCGTGACTGGGGTTCTACCATGAAGCCAATCACAGCCTATGCTCCTGCTATTGAATCTGGTGTTTATACTTCTACTGCTCAGTCGACTAATGACTCAGTCTATTATTGGCCTGGAACCACTACCCAATTGTTTAACTGGGACCTTAGATATAACGGATGGATGACAATCCAAGCTGCTATTATGCTATCGCGAAATGTCCCAGCAGTCCGAGCACTGGAAGCCGCAGGACTTGACTATGCTCGATCTTTCTTAAGCAGTTTAGGTATTAACTATCCCGAAATGCACTACTCAAACGCT…	813	271	50	3	PBP1A_TP-3		22	22	PBP1A_TP-22	TIVDVTNSHVIAQLGGRNQDENVSFGTNQAVLTDRDWGSTMKPITAYAPAIESGVYTSTAQSTNDSVYYWPGTTTQLFNWDLRYNGWMTIQAAIMLSRNVPAVRALEAAGLDYARSFLSSLGINYPEMHYSNAISSNNSSSDKKYGASSEKMAAAYAAFANGGIYHKPRYVNKVEFSDGTSKTFDEKGKRAMKETTAYMMTDMLKTVLTYGTGTAAAIPGVAQAGKTGTSNYTDEELAKIGEKYGLYPDYVGTLAPDENFVGFTKRYAMAV	271	10
	23	23	pbp1a-23	GTGATTACAATTAAAAATCCAAAAATCCTTAAGTGGCTAAAGTATGTATTAAGTGCAATTCTTAGCCTTATTATCCTTGTTATTATTATTGGTGGTCTTTTGTTTACCTTCTACATTAGCAGTGCTCCGAAACTGTCAGAAGCTCAGTTAAAATCAACAAACTCTAGCTTGGTTTATGACGGTAATAACAATCTGATTGCTGATTTGGGTTCTGAAAAGCGTGAAAATGTAACAGCTGATAGTATCCCTATTAATCTAGTTAATGCTATTACCTCAATTGAAGATAAACGTTTCTTTAACCATCGTGGAGTAGATCTTTATCGTATTTTTGGTGCTGCCTTTCATAATCTAACGAGTCAGACCACTCAAGGGGGGTCAACGCTTGATCAGCAACTCATT…	2175	725	PBP1A-50	145	ACGATTGTTGATGTGACAAATGGTCATGTTATTGCTCAGCTTGGCGGACGTAATCAAGATGAAAATGTTTCATTTGGGACTAACCAAGCTGTTTTAACTGATCGTGACTGGGGTTCTACCATGAAGCCAATCACAGCCTATGCTCCTGCTATTGAATCTGGTGTTTATACTTCTACTGCTCAGTCGACTAATGACTCAGTCTATTATTGGCCTGGAACCACTACCCAATTGTTTAACTGGGACCTTAGATATAACGGATGGATGACAATCCAAGCTGCTATTATGCTATCGCGAAATGTCCCAGCAGTCCGAGCACTGGAAGCCGCAGGACTTGACTATGCTCGATCTTTCTTAAGCAGTTTAGGTATTAACTATCCCGAAATGCACTACTCAAACGCT…	813	271	1	pbp1a_TP-1		23	23	PBP1A-23	VITIKNPKILKWLKYVLSAILSLIILVIIIGGLLFTFYISSAPKLSEAQLKSTNSSLVYDGNNNLIADLGSEKRENVTADSIPINLVNAITSIEDKRFFNHRGVDLYRIFGAAFHNLTSQTTQGGSTLDQQLIKLAYFSTNESDQTLKRKAQEVWLALQMERKYTKQEILTFYINKVYMGNGNYGMLTAAKSYYGKDLKDLSYAQLALLAGIPQAPSQYDPYLHPEAAQNRRNVVLQQMYMEKHLTKAEYETAIATPVAEGLQSLQQRSTYPKYMDNYLKQVIEEVKKETNKDIFTAGLKVYTNIIPDAQQTLYNIYHSGNYVYYPDQDFQVASTIVDVTNGHVIAQLGGRNQDENVSFGTNQAVLTDRDWGSTMKPITAYAPAIESGVYTSTAQSTND…	721	38	TIVDVTNGHVIAQLGGRNQDENVSFGTNQAVLTDRDWGSTMKPITAYAPAIESGVYTSTAQSTNDSVYYWPGTTTQLFNWDLRYNGWMTIQAAIMLSRNVPAVRALEAAGLDYARSFLSSLGINYPEMHYSNAISSNNSSSDKKYGASSEKMAAAYAAFANGGIYHKPRYVNKVEFSDGTSKTFDEKGKRAMKETTAYMMTDMLKTVLTYGTGTAAAIPGVTQAGKTGTSNYTDEELAKIGEKYGLYPDYVGTLAPDENFVGFTKRYAMAV	271	10	PBP1A_TP-10		23	23	pbp1a_tp-23	ACTATTGTTGATGTGACAAATGGTCATGTTATTGCTCAGCTTGGCGGACGTAATCAAGATGAAAATGTTTCATTTGGGACTAACCAAGCTGTTTTAACTGATCGTGACTGGGGTTCTACCATGAAGCCAATCACAGCCTATGCTCCTGCTATTGAATCTGGTGTTTATACTTCTACTGCTCAGTCGACTAATGACTCAGTCTATTATTGGCCTGGAACCACTACCCAATTGTTTAACTGGGACCTTAGATATAACGGATGGATGACAATCCAAGCTGCTATTATGCTATCGCGAAATGTCCCAGCAGTCCGAGCACTGGAAGCCGCAGGACTTGACTATGCTCGATCTTTCTTAAGCAGTTTAGGTATTAACTATCCCGAAATGCACTACTCAAACGCT…	813	271	50	1	PBP1A_TP-1		23	23	PBP1A_TP-23	TIVDVTNGHVIAQLGGRNQDENVSFGTNQAVLTDRDWGSTMKPITAYAPAIESGVYTSTAQSTNDSVYYWPGTTTQLFNWDLRYNGWMTIQAAIMLSRNVPAVRALEAAGLDYARSFLSSLGINYPEMHYSNAISSNNSSSDKKYGASSEKMAAAYAAFANGGIYHKPRYVNKVEFSDGTSKTFDEKGKRAMKEITAYMMTDMLKTVLTYGTGTAAAIPGVAQAGKTGTSNYTDEELAKIGEKYGLYPDYVGTLAPDENFVGFTKRYAMAV	271	8
	24	24	pbp1a-24	GTGATTACAATTAAAAATCCAAAAATCCTTAAGTGGCTAAAGTATGTATTAAGTGCAATTCTTAGCCTTATTATCCTTGTTATTATTATTGGTGGTCTTTTGTTTACCTTCTACATTAGCAGTGCTCCGAAACTGTCAGAAGCCCAGTTAAAATCAACAAACTCTAGCTTGGTTTATGACGGTAATAACAATCTGATTGCTGATTTGGGTTCTGAAAAGCGTGAAAATGTAACAGCTGATAGTATCCCTATTAATCTAGTTAATGCTATTACCTCAATTGAAGATAAACGTTTCTTTAACCATCGTGGAGTAGATCTTTATCGTATTTTTGGTGCTGCCTTTCATAATCTAACGAGTCAGACCACTCAAGGGGGGTCAACGCTTGATCAGCAACTCATT…	2166	722	PBP1A-11	141	ACGATTATTGATGTGACAAATGGTCATGTTATTGCTCAGCTTGGCGGACGTAATCAAGATGAAAATGTTTCATTTGGGATTAACCAAGCTGTTTTAACTGATCGTGACTGGGGTTCTACCATGAAGCCAATCACAGCCTATGCTCCTGCTATTGAATCTGGTGTTTATACTTCTACTGCTCAGTCGACTAATGACTCAGTCTATTATTGGCCTGGAACCACTACCCAATTGTTTAACTGGGACCTTAGATATAACGGATGGATGACAATCCAAGCTGCTATTATGCTATCGCGAAATGTCCCAGCAGTCCGAGCACTGGAAGCCGCAGGACTTGACTATGCTCGATCTTTCTTAAGCAGTTTAGGTATTAACTATCCCGAAATGCACTACTCAAACGCT…	813	271	14	pbp1a_TP-14		24	24	PBP1A-24	VITIKNPKILKWLKYVLSAILSLIILVIIIGGLLFTFYISSAPKLSEAQLKSTNSSLVYDGNNNLIADLGSEKRENVTADSIPINLVNAITSIEDKRFFNHRGVDLYRIFGAAFHNLTSQTTQGGSTLDQQLIKLAYFSTNESDQTLKRKAQEVWLALQMERKYTKQEILTFYINKVYMGNGNYGMLTAAKSYYGKDLKDLSYAQLALLAGIPQAPSQYDPYLHPEAAQNRRNVVLQQMYMEKHLTKAEYETAIATPVAEGLQSLQQRSTYPKYMDNYLKQVIEEVKKETNKDIFTAGLKVYTNIIPDAQQTLYNIYHSGDYVYYPDQDFQVASTIVDVTNGHVIAQLGGRNQDENVSFGTNQAVLTDRDWGSTMKPITAYAPAIESGVYTSTAQSTND…	721	37	TIVDVTNGHVIAQLGGRNQDENVSFGTNQAVLTDRDWGSTMKPITAYAPAIESGVYTSTAQSTNDSVYYWPGTTTQLFNWDLRYNGWMTIQAAIMLSRNVPAVRALEAAGLDYARSFLSSLGINYPEIHYSNAISSNNSSSDKKYGASSEKIAAAYAAFANGGIYHKPRYVNKVEFSDGTSKTFDEKGKRAMKETTAYMMTDMLKTVLTYGTGTAAAIPGVAQAGKTGTSNYTDEELAKIGEKYGLYPDYVGTLAPDENFVGFTKRYAMAV	271	9	PBP1A_TP-9		24	24	pbp1a_tp-24	ACGATTGTTGATGTGACAAATGGTCATGTTATTGCTCAGCTTGGCGGACGTAATCAAGATGAAAATATTTCATTTGGGACTAACCAAGCTGTTTTAACTGATCGTGACTGGGGTTCTACCATGAAGCCAATCACAGCCTATGCTCCTGCTATTGAATCTGGTGTTTATACTTCTACTGCTCAGTCGACTAATGACTCAGTCTATTATTGGCCTGGAACCACTACCCAATTGTTTAACTGGGACCTTAGATATAACGGATGGATGACAATCCAAGCTGCTATTATGCTATCGCGAAATGTCCCAGCAGTCCGAGCACTGGAAGCCGCAGGACTTGACTATGCTCGATCTTTCTTAAGCAGTTTAGGTATTAACTATCCCGAAATGCACTACTCTAACGCT…	813	271	43	11	PBP1A_TP-11		24	24	PBP1A_TP-24	TIVDVTNGHVIAQLGGRNQDANVSFGTNQAVLTDRDWGSTMKPITAYAPAIESGVYTSTAQSTNDSVYYWPGTTTQLFNWDLRYNGWMTIQAAIMLSRNVPAVRALEAAGLDYARSFLSSLGINYPEMHYSNAISSNNSSSDKKYGASSEKMAAAYAAFANGGIYHKPRYVNKVEFSDGTSKTFNEKGKRAMKETTAYMMTDMLKTVLTYGTGTAAAIPGVAQAGKTGTSNYTDEELAKIGEKYGLYPDYVGTLAPDENFVGFTKRYAMAV	271	7
	25	25	pbp1a-25	GTGATTACAATTAAAAATCCAAAAATCCTTAAGTGGCTAAAGTATGTATTAAGTGCAATTCTTAGCCTTATTATCCTTGTTATTATTATTGGTGGTCTTTTGTTTACCTTCTACATTAGCAGTGCTCCGAAACTGTCAGAAGCCCAGTTAAAATCAACAAACTCTAGCTTGGTTTATGACGGTAATAACAATCTGATTGCTGATTTGGGTTCTGAAAAGCGTGAAAATGTAACAGCTGATAGTATCCCTATTAATCTAGTTAATGCTATTACCTCAATTGAAGATAAACGTTTCTTTAACCATCGTGGAGTAGATCTTTATCGTATTTTTGGTGCTGCCTTTCATAATCTAACGAGTCAGACCACTCAAGGGGGGTCAACGCTTGATCAGCAACTCATT…	2166	722	PBP1A-12	133	ACGATTGTTGATGTGACAAATGGTCATGTTATTGCTCAGCTTGGCGGACGTAATCAAGATGAAAATGTTTCATTTGGGACTAACCAAGCTGTTTTAACTGATCGTGACTGGGGTTCTACCATGAAGCCAATCACAGCCTATGCTCCTGCTATTGAATCTGGTGTTTATACTTCTACTGCTCAGTCGACTAATGACTCAGTCTATTATTGGCCTGGAACCACTACCCAATTGTTTAACTGGGACCTTAGATATAACGGATGGATGACAATCCAAGCTGCTATTATGCTATCGCGAAATGTCCCAGCAGTCCGAGCACTGGAAGCCGCAGGACTTGACTATGCTCGATCTTTCTTAAGCAGTTTAGGTATTAACTATCCCGAAATGCACTACTCAAACGCT…	813	271	10	pbp1a_TP-10		25	25	PBP1A-25	VITIKNPKILKWLKYVLSAILSLIILVIIIGGLLFTFYISSAPKLSEAQLKSTNSSLVYDGNNNLIADLGSEKRENVTADSIPINLVNAITSIEDKRFFNHRGVDLYRIFGAAFHNLTSQTTQGGSTLDQQLIKLAYFSTNESDQTLKRKAQEVWLALQMERKYTKQEILTFYINKVYMGNGNYGMLTAAKSYYGKDLKDLSYAQLALLAGIPQAPSQYDPYLHPEAAQNRRNVVLQQMYMEKHLTKAEYETAIATPVAEGLQSLQQRSTYPKYMDNYLKQVIEEVKKETNKDIFTAGLKVYTNIIPDAQQTLYNIYHSGDYVYYPDQDFQVASTIVDVTNGHVIAQLGGRNQDENVSFGTNQAVLTDRDWGSTMKPITAYAPAIESGVYTSTAQSTND…	721	37	TIVDVTNGHVIAQLGGRNQDENVSFGTNQAVLTDRDWGSTMKPITAYAPAIESGVYTSTAQSTNDSVYYWPGTTTQLFNWDLRYNGWMTIQAAIMLSRNVPAVRALEAAGLDYARSFLSSLGINYPEMHYSNAISSNNSSSDKKYGASSEKIAAAYAAFANGGIYHKPRYVNKVEFSDGTSKTFDEKGKRTMKETTAYMMTDMLKTVLTYGTGTAAAIPGVAQAGKTGTSNYTDEELAKIGEKYGLYPDYVGTLAPDENFVGFTKRYAMAV	271	8	PBP1A_TP-8		25	25	pbp1a_tp-25	ACGATTGTTGATGTGACAAATGGTCATGTTATTGCTCAGCTTGGCGGACGTAATCAAGATGAAAATGTTTCCTTTGGGACTAACCAAGCTGTTTTAACTGATCGTGACTGGGGTTCTACCATGAAGCCAATCACAGCCTATGCTCCTGCTATTGAATCTGGTGTTTATACTTCTACTGCTCAGTCGACTAATGACTCAGTCTATTATTGGCCTGGAACCACTACCCAATTGTTTAACTGGGACCTTAGATATAACGGATGGATGACAATCCAAGCTGCTATTATGCTATCGCGAAATGTCCCAGCAGTCCGAGCACTGGAAGCCGCAGGACTTGACTATGCTCGATCTTTCTTAAGCAGTTTAGGTATTAACTATCCCGAAATGCACTACTCAAACGCT…	813	271	40	12	PBP1A_TP-12		25	25	PBP1A_TP-25	TIVDVTNGRVIAQLGGRNQDENVSFGTNQAVLTDRDWGSTMKPITAYAPAIESGVYTSTAQSTNDSVYYWPGTTTQLFNWDLRYNGWMTIQAAIMLSRNVPAVRALEAAGLDYARSFLSSLGINYPEMHYSNAISSNNSSSDKKYGASSEKMAAAYAAFANGGIYHKPRYVNKVEFSDGTSKTFDEKGKRAMKETTAYMMTDMLKTVLTYGTGTAAAIPGVAQAGKTGTSNYTDEELAKIGEKYGLYPDYVGTLAPDENFVGFTKRYAMAV	271	6
	26	26	pbp1a-26	GTGATTACAATTAAAAATCCAAAAATCCTTAAGTGGCTAAAGTATGTATTAAGTGCAATTCTTAGCCTTATTATCCTTGTTATTATTATTGGTGGTCTTTTGTTTACCTTCTACATTAGCAGTGCTCCGAAACTGTCAGAAGCCCAGTTAAAATCAACAAACTCTAGCTTGGTTTATGACGGTAATAACAATCTGATTGCTGATTTGGGTTCTGAAAAGCGTGAAAATGTAACAGCTGATAGTATCCCTATTAATCTAGTTAATGCTATTACCTCAATTGAAGATAAACGTTTCTTTAACCATCGTGGAGTAGATCTTTATCGTATTTTTGGTGCTGCCTTTCATAATCTAACGAGTCAGACCACTCAAGGGGGGTCAACGCTTGATCAGCAACTCATT…	2166	722	PBP1A-14	115	ACGATTGTTGATGTGACAAATGGTCATGTTATTGCTCAGCTTGGCGGACGTAATCAAGATGAAAATGTTTCATTTGGGACTAACCAAGCTGTTTTAACTGATCGTGACTGGGGTTCTACCATGAAGCCAATCACAGCCTATGCTCCTGCTATTGAATCTGGTGTTTATACTTCTACTGCTCAGTCGACTAATGACTCGGTCTATTATTGGCCTGGAACCACTACCCAATTGTTTAACTGGGACCTTAGATATAACGGATGGATGACAATCCAAGCTGCTATTATGCTATCGCGAAATGTCCCAGCAGTCCGAGCACTGGAAGCCGCAGGACTTGACTATGCTCGATCTTTCTTAAGCAGTTTAGGTATTAACTATCCCGAAATGCACTACTCAAACGCT…	813	271	15	pbp1a_TP-15		26	26	PBP1A-26	VITIKNPKILKWLKYVLSAILSLIILVIIIGGLLFTFYISSAPKLSEAQLKSTNSSLVYDGNNNLIADLGSEKRENVTADSIPINLVNAITSIEDKRFFNHRGVDLYRIFGAAFHNLTSQTTQGGSTLDQQLIKLAYFSTNESDQTLKRKAQEVWLALQMERKYTKQEILTFYINKVYMGNGNYGMLTAAKSYYGKDLKDLSYAQLALLAGIPQAPSQYDPYLHPEAAQNRRNVVLQQMYMEKHLTKAEYETAIATPVAEGLQSLQQRSTYPKYMDNYLKQVIEEVKKETNKDIFTAGLKVYTNIIPDAQQTLYNIYHSGDYVYYPDQDFQVASTIVDVTNGHVIAQLGGRNQDENISFGTNQAVLTDRDWGSTMKPITAYAPAIESGVYTSTAQSTND…	721	39	TIVDVTNGHVIAQLGGRNQDENISFGTNQAVLTDRDWGSTMKPITAYAPAIESGVYTSTAQSTNDSVYYWPGTTTQLFNWDLRYNGWMTIQAAIMLSRNVPAVRALEAAGLDYARSFLSSLGINYPEMHYSNAISSNNSSSDKKYGASSEKMAAAYAAFANGGIYHKPRYVNKVEFSDGTSKTFDEKGKRAMKETTAYMMTDMLKTVLTYGTGTAAAIPGVAQAGKTGTSNYTDEELAKIGEKYGLYPDYVGTLAPDENFVGFTKRYAMAV	271	11	PBP1A_TP-11		26	26	pbp1a_tp-26	ACGATTGTTGATGTGACAAATGGTCATGTTATTGCTCAGCTTGGCGGACGTAATCAAGATGAAAATGTTTCATTTGGGACTAACCAAGCTGTTTTAACTGATCGTGACTGGGGTTCTACCATGAAGCCAATCACAGCCTATGCTCCTGCTATTGAATCTGGTGTTTATACTTCTACTGCTCAGTCGACTAATGACTCAGTCTATTATTGGCCTGGAACCACTACCCAATTGTTTAACTGGGACCTTAGATATAACGGATGGATGACAATCCAAGCTGCTATTATGCTATCGCGAAATGTCCCAGCAGTCCGAGCACTGGAAGCCGCAGGACTTGACTATGCTCGATCTTTCTTAAGCAGTTTAGGTATTAACTATCCCGAAATGCACTACTCAAACGCT…	813	271	38	1	PBP1A_TP-1		26	26	PBP1A_TP-26	TIVDVTNGHVIAQLGGRNQDENVSFGANQAVLTDRDWGSTMKPITAYAPAIESGVYTSTAQSTNDSVYYWPGTTTQLFNWDLRYNGWMTIQAAIMLSRNVPAVRALEAAGLDYARSFLSSLGINYPEMHYSNAISSNNSSSDKKYGASSEKMAAAYAAFANGGIYHKPRYVNKVEFSDGTSKTFNEKGKRAMKETTAYMMTDMLKTVLTYGTGTAAAIPGVAQAGKTGTSNYTDEELAKIGEKYGLYPDYVGTLAPDENFVGFTKRYAMAV	271	6
	27	27	pbp1a-27	GTGATTACAATTAAAAATCCAAAAATCCTTAAGTGGCTAAAGTATGTATTAAGTGCAATTCTTAGCCTTATTATCCTTGTTATTATTATTGGTGGTCTTTTGTTTACCTTCTACGTTAGCAGTGCTCCGAAACTGTCAGAAGCCCAGTTAAAATCAACAAACTCTAGCTTGGTTTATGACGGTAATAACAATCTGATTGCTGATTTGGGTTCTGAAAAGCGTGAAAATGTAACAGCTGATAGTATCCCTATTAATCTAGTTAATGCTATTACCTCAATTGAAGATAAACGTTTCTTTAACCATCGTGGAGTAGATCTTTATCGTATTTTTGGTGCTGCCTTTCATAATCTAACGAGTCAGACCACTCAAGGGGGGTCAACGCTTGATCAGCAACTCATT…	2166	722	PBP1A-13	109	ACGATTGTTGATGTGACAAATGGTCATGTTATTGCTCAGCTTGGCGGACGTAATCAAGATGAAAATGTTTCATTTGGGACTAACCAAGCTGTTTTAACTGATCGTGACTGGGGTTCTACCATGAAGCCAATCACAGCCTATGCTCCTGCTATTGAATCTGGTGTTTATACTTCTACTGCTCAGTCGACTAATGACTCAGTCTATTATTGGCCTGGAACCACTACCCAATTGTTTAACTGGGACCTTAGATATAACGGATGGATGACAATCCAAGCTGCTATTATGCTATCGCGAAATGTCCCAGCAGTCCGAGCACTGGAAGCCGCAGGACTTGACTATGCTCGATCTTTCTTAAGCAGTTTAGGTATTAACTATCCCGAAATGCACTACTCAAACGCT…	813	271	10	pbp1a_TP-10		27	27	PBP1A-27	VITIKNPKILKWLKYVLSAILSLIILVIIIGGLLFTFYISSAPKLSEAQLKSTNSSLVYDGNNNLIADLGSEKRENVTADSIPINLVNAITSIEDKRFFNHRGVDLYRIFGAAFHNLTSQTTQGGSTLDQQLIKLAYFSTNESDQTLKRKAQEVWLALQMERKYTKQEILTFYINKVYMGNGNYGMLTAAKSYYGKDLKDLSYAQLALLAGIPQAPSQYDPYLHPEAAQNRRNVVLQQMYMEKHLTKAEYETAIATPVAEGLQSLQQRSTYPKYMDNYLKQVIEEVKKETNKDIFTAGLKVYTNIIPDAQQTLYNIYHSGDYVYYPDQDFQVASTIVDVTNGHVIAQLGGRNQDENVSFGTNQAVLTDRDWGSTMKPITAYAPAIESGVYTSTAQSTND…	727	76	TIVDVTNGHVIAQLGGRNQDENVSFGTNQAVLTDRDWGSTMKPITAYAPAIESGVYTSTAQSTNDSVYYWPGTTTQLFNWDLRYNGWMTIQAAIMLSRNVPAVRALEAAGLDYARSFLSSLGINYPEMHYSNAISSNNSSSDKKYGASSEKMAAAYAAFANGGIYHKPRYVNKVEFSDGTSKTFDEKGKRAMKETTAYMMTDMLKTVLTYGTGTAAAIPGVAQAGKTGTSNYTDEELAKIGEKYGLYPDYVGTLAPDENFVGFTKRYAMAV	271	1	PBP1A_TP-1		27	27	pbp1a_tp-27	ACGATTGTTGATGTGACAAATGGTCATGTTATTGCTCAGCTTGGCGGACGTAATCAAGATGAAAATGTTTCATTTGGGACTAACCAGGCTGTTTTAACTGATCGTGACTGGGGTTCTACCATGAAGCCAATCACAGCCTATGCTCCTGCTATTGAATCTGGTGTTTATACTTCTACTGCTCAGTCGACTAATGACTCAGTCTATTATTGGCCTGGAACCACTACCCAATTGTTTAACTGGGACCTTAGATATAACGGATGGATGACAATCCAAGCTGCTATTATGCTATCGCGAAATGTCCCAGCAGTCCGAGCACTGGAAGCCACAGGACTTGACTATGCTCGATCTTTCTTAAGCAGTTTAGGTATTAACTATCCCGAAATGCACTACTCAAACGCT…	813	271	38	13	PBP1A_TP-13		27	27	PBP1A_TP-27	TIVDVTNGHVIAQLGGRNQDENVSFGTNQAVLTDRDWGSTMKPITAYAPAIESGVYTSTAQSTNDSVYYWPGTTTQLFNWDLRYNGWMTIQAAIMLSRNVPAVRALEAAGLDYARSFLSSLGINYPEMHYSNAISSNNSSSDKKYGASSEKMAAAYAAFANGGIYHKPRYVNKVEFSDGTSKTFDEKGKRAMKETTAYMMIDMLKTVLTYGTGTAAAIPGVAQAGKTGTSNYTDEELAKIGEKYGLYPDYVGTLAPDENFVGFTKRYAMAV	271	5
	28	28	pbp1a-28	GTGATTACAATTAAAAATCCAAAAATCCTTAAGTGGCTAAAGTATGTATTAAGTGCAATTCTTAGCCTTATTATCCTTGTTATTATTATTGGTGGTCTTTTGTTTACCTTCTACATTAGCAGTGCTCCGAAACTGTCAGAAGCCCAGTTAAAATCAACAAACTCTAGCTTGGTTTATGACGGTAATAACAATCTGATTGCTGATTTGGGTTCTGAAAAGCGTGAAAATGTAACAGCTGATAGTATCCCTATTAATCTAGTTAATGCTATTACCTCAATTGAAGATAAACGTTTCTTTAACCATCGTGGAGTAGATCTTTATCGTATTTTTGGTGCTGCCTTTCATAACCTAACGAGTCAGACCACTCAAGGGGGGTCAACGCTTGATCAGCAACTCATT…	2166	722	PBP1A-1	106	ACGATTGTTGATGTGACAAATGGTCATGTTATTGCTCAGCTTGGCGGACGTAATCAAGATGAAAATGTTTCATTTGGGACTAACCAAGCTGTTTTAACTGATCGTGACTGGGGTTCTACCATGAAGCCAATCACAGCCTATGCTCCTGCTATTGAATCTGGTGTTTATACTTCTACTGCTCAGTCGACTAATGACTCAGTCTATTATTGGCCTGGAACCACTACCCAATTGTTTAACTGGGACCTTAGATATAACGGATGGATGACAATCCAAGCTGCTATTATGCTATCGCGAAATGTCCCAGCAGTCCGAGCACTGGAAGCCGCAGGACTTGACTATGCTCGATCTTTCTTAAGCAGTTTAGGTATTAACTATCCCGAAATGCACTACTCAAACGCT…	813	271	1	pbp1a_TP-1		28	28	PBP1A-28	VITIKNPKILKWLKYVLSAILSLIILVIIIGGLLFTFYISSAPKLSEAQLKSTNSSLVYDGNNNLIADLGSEKRENVTADSIPINLVNAITSIEDKRFFNHRGVDLYRIFGAAFHNLTSQTTQGGSTLDQQLIKLAYFSTNESDQTLKRKAQEVWLALQMERKYTKQEILTFYINKVYMGNGNYGMLTAAKSYYGKDLKDLSYAQLALLAGIPQAPSQYDPYLHPEAAQNRRNVVLQQMYMEKHLTKAEYETAIATPVAEGLQSLQQRSTYPKYMDNYLKQVIEEVKKETNKDIFTAGLKVYTNIIPDAQQTLYNIYHSGDYVYYPDQDFQVASTIVDVTNGHVIAQLGGRNQDENVSFGTNQAVLTDRDWGSTMKPITAYAPAIESGVYTSTAQSTND…	721	33	TIVDVTNGHVIAQLGGRNQDENVSFGTNQAVLTDRDWGSTMKPITAYAPAIESGVYTSTAQSTNDSVYYWPGTTTQLFNWDLRYNGWMTIQAAIMLSRNVPAVRALEAAGLDYARSFLSSLGINYPEMHYSNAISSNNSSSDKKYGASSEKMAAAYAAFANGGIYHKPRYVNKVEFSDGTSKTFDEKGKRAMKETTAYMMTDMLKTVLTYGTGTAAAIPGVAQAGKTGTSNYTDEELAKIGEKYGLYPDYVGTLAPDENFVGFTKRYAMAV	271	1	PBP1A_TP-1		28	28	pbp1a_tp-28	ACGATTGTTGATGTGACAAATGGTCATGTTATTGCTCAGCTTGGCGGACGTAATCAAGATGAAAATGTTTCATTTGGGACTAACCAAGCTGTTTTAACTGATCGTGACTGGGGTTCTACCATGAAGCCAATCACAGCCTATGCTCCTGCTATTGAATCTGGTGTTTATACTTCTACTGCTCAGTCGACTAATGACTCAGTCTATTATTGGCCTGGAACCACTACCCAATTGTTTAACTGGGACCTTAGATATAACGGATGGATGACAATCCAAGCTGCTATTATGCTATCGCGAAATGTCCCAGCAGTCCGAGCACTGGAAGCCGCAGGACTTGACTATGCTCGATCTTTCTTAAGCAGTTTAGGTATTAACTATCCCGAAATGCACTACTCAAACGCT…	813	271	37	1	PBP1A_TP-1		28	28	PBP1A_TP-28	TIVDVTNGHVIAQLGGRNQDENVSFGTNQAVLTDRDWGSTMKPITAYAPAIESGVYTSTAQSTNDSVYYWPGTTTQLFNWDLRYNGWMTIQAAIMLSRNVPAVRALEAAGLDYARSFLSSLGIDYPEMHYSNAISSNNSSSDKKYGASSEKMAAAYAAFANGGIYHKPRYVNKVEFSDGTSKTFDEKGKRAMKETTAYMMTDMLKTVLTYGTGTAAAIPGVAQAGKTGTSNYTDEELAKIGEKYGLYPDYVGTLAPDENFVGFTKRYAMAV	271	5
	29	29	pbp1a-29	GTGATTACAATTAAAAATCCAAAAATCCTTAAGTGGCTAAAGTATGTATTAAGTGCAATTCTTAGCCTTATTATCCTTGTTATTATTATTGGTGGTCTTTTGTTTACCTTCTACATTAGCAGTGCTCCGAAACTGTCAGAAGCCCAGTTAAAATCAACAAACTCTAGCTTGGTTTATGACGGTAATAACAATCTGATTGCTGATTTGGGTTCTGAAAAGCGTGAAAATGTAACAGCTGATAGTATCCCTATTAATCTAGTTAATGCTATTACCTCAATTGAAGATAAACGTTTCTTTAACCATCGTGGAGTAGATCTTTATCGTATTTTTGGTGCTGCCTTTCATAATCTAACGAGTCAGACCACTCAAGGGGGGTCAACGCTTGATCAGCAACTCATT…	2166	722	PBP1A-15	105	ACGATTGTTGATGTGACAAATGGTCATGTTATTGCTCAGCTTGGCGGACGTAATCAAGATGAAAATGTTTCATTTGGGACTAACCAAGCTGTTTTAACTGATCGTGACTGGGGTTCTACCATGAAGCCAATCACAGCCTATGCTCCTGCTATTGAATCTGGTGTTTATACTTCTACTGCTCAGTCGACTAATGACTCAGTCTATTATTGGCCTGGAACCACTACCCAATTGTTTAACTGGGACCTTAGATATAACGGATGGATGACAATCCAAGCTGCTATTATGCTATCGCGAAATGTCCCAGCAGTCCGAGCACTGGAAGCCGCAGGACTTGACTATGCTCGATCTTTCTTAAGCAGTTTAGGTATTAACTATCCCGAAATACACTACTCAAACGCT…	813	271	12	pbp1a_TP-12		29	29	PBP1A-29	VITIKNPKILKWLKYVLSAILSLIILVIIIGGLLFTFYISSAPKLSEAQLKSTNSSLVYDGNNNLIADLGSEKRENVTADSIPINLVNAITSIEDKRFFNHRGVDLYRIFGAAFHNLTSQTTQGGSTLDQQLIKLAYFSTNESDQTLKRKAQEVWLALQMERKYTKQEILTFYINKVYMGNGNYGMLTAAKSYYGKDLKDLSYAQLALLAGIPQAPSQYDPYLHPEAAQNRRNVVLQQMYMEKHLTKAEYETAIATPVAEGLQSLQQRSTYPKYMDNYLKQVIEEVKKETNKDIFTAGLKVYTNIIPDAQQTLYNIYHSGDYVYYPDQDFQVASTIVDVTNGHVIAQLGGRNQDENVSFGTNQAVLTDRDWGSTMKPITAYAPAIESGVYTSTAQSTND…	721	29	TIVDVTNGHVIAQLGGRNQDENVSFGTNQAVLTDRDWGSTMKPITAYAPAIESGVYTSTAQSTNDSVYYWPGTTTQLFNWDLRYNGWMTIQAAIMLSRNVPAVRALEATGLDYARSFLSSLGINYPEMHYSNAISSNNSSSDKKYGASSEKMAAAYAAFANGGIYHKPRYVNKVEFSDGTSKTFDEKGKRAMKETTAYMMTDMLKTVLTYGTGTAAAIPGVAQAGKTGTSNYTDEELAKIGEKYGLYPDYVGTLAPDENFVGFTKRYAMAV	271	13	PBP1A_TP-13		29	29	pbp1a_tp-29	ACGATTGTTGATGTGACAAATGGTCATGTTATTGCTCAGCTTGGCGGACGTAATCAAGATGAAAATGTTTCATTTGGGATTAACCAAGCTGTTTTAACTGATCGTGACTGGGGTTCTACCATGAAGCCAATCACAGCCTATGCTCCTGCTATTGAATCTGGTGTTTATACTTCTACTGCTCAGTCGACTAATGACTCAGTCTATTATTGGCCTGGAACCACTACCCAATTGTTTAACTGGGACCTTAGATATAACGGATGGATGACAATCCAAGCTGCTATTATGCTATCGCGAAATGTCCCAGCAGTCCGAGCACTGGAAGCCGCAGGACTTGACTATGCTCGATCTTTCTTAAGCAGTTTAGGTATTAACTATCCCGAAATGCACTACTCAAACGCT…	813	271	33	14	PBP1A_TP-14		29	29	PBP1A_TP-29	TIVDVTNGHVIAQLGGRNQDENVSFGTNQAVLTDRDWGSTMKPITAYAPAIEFGVYTSTAQSTNDSVYYWPGTTTQLFNWDLRYNGWMTIQAAIMLSRNVPAVRALEAAGLDYARSFLSSLGINYPEMHYSNAISSNNSSSDKKYGASSEKMAAAYAAFANGGIYHKPRYVNKVEFSDGTSKTFDEKGKRAMKETTAYMMTDMLKTVLTYGTGTAAAIPGVAQAGKTGTSNYTDEELAKIGEKYGLYPDYVGTLAPDENFVGFTKRYAMAV	271	4
	30	30	pbp1a-30	GTGATTACAATTAAAAATCCAAAAATCCTTAAGTGGCTAAAGTATGTATTAAGTGCAATTCTTAGCCTTATTATCCTTGTTATTATTATTGGTGGTCTTTTGTTTACTTTCTACATTAGCAGTGCTCCGAAACTGTCAGAAGCCCAGTTAAAATCAACAAACTCTAGCTTGGTTTATGACGGTAATAACAATCTGATTGCTGATTTGGGTTCTGAAAAGCGTGAAAATGTAACAGCTGATAGTATCCCTATTAATCTAGTTAATGCTATTACCTCAATTGAAGATAAACGTTTCTTTAACCATCGTGGAGTAGATCTTTATCGTATTTTTGGTGCTGCCTTTCATAACCTAACGAGTCAGACCACTCAAGGGGGGTCAACGCTTGATCAGCAACTCATT…	2166	722	PBP1A-14	99	ACGATTGTTGATGTGACAAATGGTCATGTTATTGCTCAGCTTGGCGGACGTAATCAAGATGAAAATGTTTCATTTGGGACTAACCAAGCTGTTTTAACTGATCGTGACTGGGGTTCTACCATGAAGCCAATCACAGCCTATGCTCCTGCTATTGAATCTGGTGTTTATACTTCTACTGCTCAGTCGACTAATGACTCAGTCTATTATTGGCCTGGAACCACTACCCAATTGTTTAACTGGGACCTTAGATATAACGGATGGATGACAATCCAAGCTGCTATTATGCTATCGCGAAATGTCCCAGCAGTCCGAGCACTGGAAGCCGCAGGACTTGACTATGCTCGATCTTTCTTAAGCAGTTTAGGTATTAACTATCCCGAAATGCACTACTCAAACGCT…	813	271	1	pbp1a_TP-1		30	30	PBP1A-30	VITIKNPKILKWLKYVLSAILSLIILVIIIGGLLFTFYISSAPKLSEAQLKSTNSSLVYDGNNNLIADLGSEKRENVTADSIPINLVNAITSIEDKRFFNHRGVDLYRIFGAAFHNLTSQTTQGGSTLDQQLIKLAYFSTNESDQTLKRKAQEVWLALQMERKYTKQEILTFYINKVYMGNGNYGMLTAAKSYYGKDLKDLSYAQLALLAGIPQAPSQYDPYLHPEAAQNRRNVVLQQMYMEKHLTKAEYETAIATPVAEGLQSLQQRSTYPKYMDNYLKQVIEEVKKETNKDIFTAGLKVYTNIIPDAQQTLYNIYHSGDYVYYPDQDFQVASTIVDVTNGHVIAQLGGRNQDENVSFGTNQAVLTDRDWGSTMKPITAYAPAIESGVYTSTAQSTND…	721	29	TIVDVTNGHVIAQLGGRNQDENVSFGTNQAVLTDRDWGSTMKPITAYAPAIESGVYTSTAQSTNDSVYYWPGTTTQLFNWDLRYNGWMTIQAAIMLSRNVPAVRALEAAGLDYARSFLSSLGINYPEMHYSNAISSNNSSSDKKYGASSEKIAAAYAAFANGGIYHKPRYVNKVEFSDGTSKTFDEKGKRAMKETTAYMMTDMLKTVLTYGTGTAAAIPGVAQAGKTGTSNYTDEELAKIGEKYGLYPDYVGTLAPDENFVGFTKRYAMAV	271	3	PBP1A_TP-3		30	30	pbp1a_tp-30	ACGATTGTTGATGTGACAAATGGTCATGTTATTGCTCAGCTTGGCGGACGTAATCAAGATGAAAATGTTTCATTTGGGACTAACCAAGCTGTTTTAACTGATCGTGACTGGGGTTCTACCATGAAGCCAATCACAGCCTATGCTCCTGCTATTGAATCTGGTGTTTATACTTCTACTGCTCAGTCGACTAATGACTCAGTCTATTATTGGCCTGGAACCACTACCCAATTGTTTAACTGGGACCTTAGATATAACGGATGGATGACAATCCAAGCTGCTATTATGCTATCGCGAAATGTCCCAGCAGTCCGAGCACTGGAAGCCGCAGGACTTGACTATGCTCGATCTTTCTTAAGCAGTTTAGGTATTAACTATCCCGAAATGCACTACTCAAACGCT…	813	271	31	3	PBP1A_TP-3		30	30	PBP1A_TP-30	TIVDVTNGHVIAQLGGRNQDENVSFRTNQAVLTDRDWGSTMKPITAYAPAIESGVYTSTAQSTNDSVYYWPGTTTQLFNWDLRYNGWMTIQAAIMLSRNVPAVRALEAAGLDYARSFLSSLGINYPEMHYSNAISSNNSSSDKKYGASSEKMAAAYAAFANGGIYHKPRYVNKVEFSDGTSKTFDEKGKRAMKETTAYMMTDMLKTVLTYGTGTAAAIPGVAQAGKTGTSNYTDEELAKIGEKYGLYPDYVGTLAPDENFVGFTKRYAMAV	271	4
	31	31	pbp1a-31	GTGATTACAATTAAAAATCCAAAAATCCTTAAGTGGCTAAAGTATGTATTAAGTGCAATTCTTAGCCTTATTATCCTTGTTATTATTATTGGTGGTCTTTTGTTTACCTTCTACATTAGCAGTGCTCCGAAACTGTCAGAAGCCCAGTTAAAATCAACAAACTCTAGCTTGGTTTATGACGGTAATAACAATCTGATTGCTGATTTGGGTTCTGAAAAGCGTGAAAATGTAACAGCTGATAGTATCCCTATTAATCTAGTTAATGCTATTACCTCAATTGAAGATAAACGTTTCTTTAACCATCGTGGAGTAGATCTTTATCGTATTTTTGGTGCTGCCTTTCATAATCTAACGAGTCAGACCACTCAAGGGGGGTCAACGCTTGATCAGCAACTCATT…	2166	722	PBP1A-14	97	ACGATTGTTGATGTGACAAATGGTCATGTTATTGCTCAGCTTGGCGGACGTAATCAAGATGAAAATGTTTCATTTGGGACTAACCAAGCTGTTTTAACTGATCGTGACTGGGGTTCTACCATGAAGCCAATCACAGCCTATGCTCCTGCTATTGAATCTGGTGTTTATACTTCTACTGCTCAGTCGACTAATGACTCAGTCTATTATTGGCCTGGAACCACTACCCAATTGTTTAACTGGGACCTTAGATATAACGGATGGATGACAATCCAAGCTGCTATTATGCTATCGCGAAATGTCCCAGCAGTCCGAGCACTGGAAGCCGCAGGACTTGACTATGCTCGATCTTTCTTAAGCAGTTTAGGTATTAACTATCCCGAAATGCACTACTCAAACGCT…	813	271	11	pbp1a_TP-11		31	31	PBP1A-31	VITIKNPKILKWLKYVLSAILSLIILVIIIGGLLFTFYISSAPKLSEAQLKSTNSSLVYDGNNNLIADLGSEKRENVTADSIPINLVNAITSIEDKRFFNHRGVDLYRIFGAAFHNLTSQTTQGGSTLDQQLIKLAYFSTNESDQTLKRKAQEVWLALQMERKYTKQEILTFYINKVYMGNGNYGMLTAAKSYYGKDLKDLSYAQLALLAGIPQAPSQYDPYLHPEAAQNRRNVVLQQMYMEKHLTKAEYETAIATPVAEGLQSLQQRSTYPKYMDNYLKQVIEEVKKETNKDIFTAGLKVYTNIIPDAQQTLYNIYHSGDYVYYPDQDFQVASTIVDVTNGHVIAQLGGRNQDENVSFGTNQAVLTDRDWGSTMKPITAYAPAIESGVYTSTAQSTND…	721	29	TIVDVTNGHVIAQLGGRNQDENVSFGTNQAVLTDRDWGSTMKPITAYAPAIESGVYTSTAQSTNDSVYYWPGTTTQLFNWDLRYNGWMTIQAAIMLSRNVPAVRALEAAGLDYARSFLSSLGINYPEMHYSNAISSNNSSSDKKYGASSEKMAAAYAAFANGGIYHKPRYVNKVEFSDGTSKTFDEKGKRAMKETTAYMMTDMLKTVLTYGTGTAAAIPGVAQAGKTGTSNYTDEELAKIGEKYGLYPDYVGTLAPDENFVGFTKRYAMAV	271	1	PBP1A_TP-1		31	31	pbp1a_tp-31	ACGATTGTTGATGTGACAAATGGTCATGTTATTGCTCAGCTTGGCGGACGTAATCAAGATGAAAATGTTTCATTTGGGACTAACCAAGCTGTTTTAACTGATCGTGACTGGGGTTCTACCATGAAGCCAATCACAGCCTATGCTCCTGCTATTGAATCTGGTGTTTATACTTCTACTGCTCAGTCGACTAATGACTCAGTCTATTATTGGCCTGGAACCACTACCCAATTGTTTAACTGGGACCTTAGATATAACGGATGGATGACAATTCAAGCTGCTATTATGCTATCGCGAAATGTCCCAGCAGTCCGAGCACTGGAAGCCGCAGGACTTGACTATGCTCGATCTTTCTTAAGCAGTTTAGGTATTAACTATCCCGAAATGCACTACTCAAACGCT…	813	271	30	3	PBP1A_TP-3		31	31	PBP1A_TP-31	TIVDVTNGHVIAQLGGRNQDENVSFGTNQAVLTDRDWGSTMKPITAYAPAIESGVYTSTAQSTNDSVYYWPGTTTQLFNWDLRYNGWMTIQAAIMLSRNVPAVRALEAAGLDYARSFLSSLGINYPEMHYSNAISSNNSSSDKKYGASSEKMAAAYAAFANGGIYHKPRYVNKVEFSDGTSKTFDEKGKHAMKETTAYMMTDMLKTVLTYGTGTAAAIPGVAQAGKTGTSNYTDEELAKIGEKYGLYPDYVGTLAPDENFVGFTKRYAMAV	271	3
	32	32	pbp1a-32	GTGATTACAATTAAAAATCCAAAAATCCTTAAGTGGCTAAAGTATGTATTAAGTGCAATTCTTAGCCTTATTATCCTTGTTATTATTATTGGTGGTCTTTTGTTTACCTTCTACATTAGCAGTGCTCCGAAACTGTCAGAAGCCCAGTTAAAATCAACAAACTCTAGCTTGGTTTATGACGGTAATAACAATCTGATTGCTGATTTGGGTTCTGAAAAGCGTGAAAATGTAACAGCTGATAGTATCCCTATTAATCTAGTTAATGCTATTACCTCAATTGAAGATAAACGTTTCTTTAACCATCGTGGAGTAGATCTTTATCGTATTTTTGGTGCTGCCTTTCATAATCTAACGAGTCAGACCACTCAAGGGGGGTCAACGCTTGATCAGCAACTCATT…	2166	722	PBP1A-8	88	ACGATTATTGATGTGACAAATGGTCATGTTATTGCTCAGCTTGGCGGACGTAATCAAGATGAAAATGTTTCATTTGGGATTAACCAAGCTGTTTTAACTGATCGTGACTGGGGTTCTACCATGAAGCCAATCACAGCCTATGCTCCTGCTATTGAATCTGGTGTTTATACTTCTACTGCTCAGTCGACTAATGACTCAGTCTATTATTGGCCTGGAACCACTACCCAATTGTTTAACTGGGACCTTAGATATAACGGATGGATGACAATCCAAGCTGCTATTATGCTATCGCGAAATGTCCCAGCAGTCCGAGCACTGGAAGCCGCAGGACTTGACTATGCTCGATCTTTCTTAAGCAGTTTAGGTATTAACTATCCCGAAATGCACTACTCAAACGCT…	813	271	6	pbp1a_TP-6		32	32	PBP1A-32	VITIKNPKILKWLKYVLSAILSLIILVITIGGLLFTFYISSAPKLSEAQLKSTNSSLVYDGNNNLIADLGSEKRENVTADSIPINLVNAITSIEDKRFFNHRGVDLYRIFGAAFHNLTSQTTQGGSTLDQQLIKLAYFSTNESDQTLKRKAQEVWLALQMERKYTKQEILTFYINKVYMGNGNYGMLTAAKSYYGKDLKDLSYAQLALLAGIPQAPSQYDPYLHPEAAQNRRNVVLQQMYMEKHLTKAEYETAIATPVAEGLQSLQQRSTYPKYMDNYLKQVIEEVKKETNKDIFTAGLKVYTNIIPDAQQTLYNIYHSGDYVYYPDQDFQVASTIVDVTNGHVIAQLGGRNQDENVSFGTNQAVLTDRDWGSTMKPITAYAPAIESGVYTSTAQSTND…	721	454	TIVDVTNGHVIAQLGGRNQDENVSFGTNQAVLTDRDWGSTMKPITAYAPAIESGVYTSTAQSTNDSVYYWPGTTTQLFNWDLRYNGWMTIQAAIMLSRNVPAVRALEAAGLDYARSFLSSLGINYPEMHYSNAISSNNSSSDKKYGASSEKMAAAYAAFANGGIYHKPRYVNKVEFSDGTSKTFDEKGKRAMKETTAYMMTDMLKTVLTYGTGTAAAIPGVAQAGKTGTSNYTDEELAKIGEKYGLYPDYVGTLAPDENFVGFTKRYAMAV	271	1	PBP1A_TP-1		32	32	pbp1a_tp-32	ACGATTGTTGATGTGACAAATGGTCATGTTATTGCTCAGCTTGGCGGACGTAATCAAGATGAAAATGTTTCATTTGGGACTAACCAAGCTGTTTTAACTGATCGTGACTGGGGTTCTACCATGAAGCCAATCACAGCCTATGCTCCTGCTATTGAATCTGGTGTTTATACTTCTACTGCTCAGTCGACTAATGACTCAGTCTATTATTGGCCTGGAACCACTACCCAATTGTTTAACTGGGACCTTAGATATAACGGATGGATGACAATCCAAGCTGCTATTATGCTATCGCGAAATGTCCCAGCAGTCCGAGCACTGGAAGCCGCAGGACTTGACTATGCTCGATCTTTCTTAAGCAGTTTAGGTATTAACTATCCCGAAATGCACTACTCAAACGCT…	813	271	29	15	PBP1A_TP-15		32	32	PBP1A_TP-32	TIVDVTNGHVIAQLGGRNQDENVSFGTNQAVLTDRDWGSTMKPITAYAPAIESGVYTSTAQSTNDSVYYWPGTTTQLFNWDLRYNGWMTIQAAIMLSRNVPAVRALEAAGLDYARSFLSSLGINYPEMHYSNAISSNNSSSDKKYGASSEKMAAAYATFANGGIYHKPRYVNKVEFSDGTSKTFDEKGKRAMKETTAYMMTDMLKTVLTYGTGTAAAIPGVAQAGKTGTSNYTDEELAKIGEKYGLYPDYVGTLAPDENFVGFTKHYAMAV	271	3
	33	33	pbp1a-33	GTGATTACAATTAAAAATCCAAAAATCCTTAAGTGGCTAAAGTATGTATTAAGTGCAATTCTTAGCCTTATTATCCTTGTTATTATTATTGGTGGTCTTTTGTTTACCTTCTACATTAGCAGTGCTCCGAAACTGTCAGAAGCTCAGTTAAAATCAACAAACTCTAGCTTGGTTTATGACGGTAATAACAATCTGATTGCTGATTTGGGTTCTGAAAAGCGTGAAAATGTAACAGCTGATAGTATCCCTATTAATCTAGTTAATGCTATTACCTCAATTGAAGATAAACGTTTCTTTAACCATCGTGGAGTAGATCTTTATCGTATTTTTGGTGCTGCCTTTCATAATCTAACGAGTCAGACCACTCAAGGGGGGTCAACGCTTGATCAGCAACTCATT…	2166	722	PBP1A-14	88	ACGATTGTTGATGTGACAAATGGTCATGTTATTGCTCAGCTTGGCGGACGTAATCAAGATGAAAATGTTTCATTTGGGACTAACCAAGCTGTTTTAACTGATCGTGACTGGGGTTCTACCATGAAGCCAATCACAGCCTATGCTCCTGCTATTGAATCTGGTGTTTATACTTCTACTGCTCAGTCGACTAATGACTCAGTCTATTATTGGCCTGGAACCACTACCCAATTGTTTAACTGGGACCTTAGATATAACGGATGGATGACAATCCAAGCTGCTATTATGCTATCGCGAAATGTCCCAGCAGTCCGAGCACTGGAAGCCGCAGGACTTGACTATGCTCGATCTTTCTTAAGCAGTTTAGGTATTAACTATCCCGAAATGCACTACTCAAACGCT…	813	271	1	pbp1a_TP-1		33	33	PBP1A-33	VITIKNPKILKWLKYVLSAILSLIILVIIIGGLLFTFYISSAPKLSEAQLKSTNSSLVYDGNNNLIADLGSEKRENVTADSIPINLVNAITSIEDKRFFNHRGVDLYRIFGAAFHNLTSQTTQGGSTLDQQLIKLAYFSTNESDQTLKRKAQEVWLALQMERKYTKQEILTFYINKVYMGNGNYGMLTAAKSYYGKDLKDLSYAQLALLAGIPQAPSQYDPYLHPEAAQNRRNVVLQQMYMEKHLTKAEYETAIATPVAEGLQSLQQRSTYPKYMDNYLKQVIEEVKKETNKDIFTAGLKVYTNIIPDAQQTLYNIYHSGDYVYYPDQDFQVASTIVDVTNGHVIAQLGGRNQDENVSFGTNQAVLTDRDWGSTMKPITAYAPAIESGVYTSTAQSTND…	721	19	TIVDVTNGHVIAQLGGRNQDENVSFGTNQAVLTDRDWGSTMKPITAYAPAIESGVYTSTAQSTNDSVYYWPGTTTQLFNWDLRYNGWMTIQAAIMLSRNVPAVRALEAAGLDYARSFLSSLGINYPEMHYSNAISSNNSSSDKKYGASSEKMAAAYAAFANGGIYHKPRYVNKVEFSDGTSKTFDEKGKRTMKETTAYMMTDMLKTVLTYGTGTAAAIPGVAQAGKTGTSNYTDEELAKIGEKYGLYPDYVGTLAPDENFVGFTKRYAMAV	271	12	PBP1A_TP-12		33	33	pbp1a_tp-33	ACGATTGTTGATGTAACAAATGGTCATGTTATTGCTCAGCTTGGCGGACGTAATCAGGATGAAAATGTTTCATTTGGGACTAACCAAGCTGTTTTAACTGATCGTGACTGGGGTTCTACCATGAAGCCAATCACAGCCTATGCTCCTGCTATTGAATCTGGTGTTTATACTTCTACTGCTCAGTCGACTAATGACTCAGTCTATTATTGGCCTGGAACCACTACCCAATTGTTTAACTGGGACCTTAGATATAACGGATGGATGACAATCCAAGCTGCTATTATGCTATCGCGAAATGTCCCAGCAGTCCGAGCACTGGAAGCCGCAGGACTTGACTATGCTCGATCTTTCTTAAGCAGTTTAGGTATTAACTATCCCGAAATGCACTACTCAAACGCT…	813	271	28	1	PBP1A_TP-1		33	33	PBP1A_TP-33	TIIDVTNGHVIAQLGGRNQDENVSFGTNQAVLTDRDWGSTMKPITAYAPAIESGVYTSTAQSTNDSVYYWPGTTTQLFNWDLRYNGWMTIQAAIMLSRNVPAVRALEAAGLDYARSFLSSLGINYPEMHYSNAISSNNSSSDKKYGASSEKMAAAYAAFANGGIYHKPRYVNKVEFSDGTSKTFDEKGKRAMKETTAYMMTDMLKTVLTYGTGTAAAIPGVAQAGKTGTSNYTDEELAKIGEKYGLYPDYVGTLAPDENFVGFTKRYAMAV	271	3
	34	34	pbp1a-34	GTGATTACAATTAAAAATCCAAAAATCCTTAAGTGGCTAAAGTATGTATTAAGTGCAATTCTTAGCCTTATTATCCTTGTTATTATTATTGGTGGTCTTTTGTTTACCTTCTACATTAGCAGTGCTCCGAAACTGTCAGAAGCCCAGTTAAAATCAACAAACTCTAGCTTGGTTTATGACGGTAATAACAATCTGATTGCTGATTTGGGTTCTGAAAAGCGTGAAAATGTAACAGCTGATAGTATCCCTATTAATCTAGTTAATGCTATTACCTCAATTGAAGATAAACGTTTCTTTAACCATCGTGGAGTAGATCTTTATCGTATTTTTGGTGCTGCCTTTCATAATCTAACGAGTCAGACCACTCAAGGGGGGTCAACGCTTGATCAGCAACTCATT…	2166	722	PBP1A-15	85	ACGATTGTTGATGTGACAAATGGTCATGTTATTGCTCAGCTTGGCGGACGTAATCAAGATGAAAATGTTTCATTTGGGACTAACCAAGCTGTTTTAACTGATCGTGACTGGGGTTCTACCATGAAGCCAATCACAGCCTATGCTCCTGCTATTGAATCTGGTGTTTATACTTCTACTGCTCAGTCGACTAATGACTCAGTCTATTATTGGCCTGGAACCACTACCCAATTGTTTAACTGGGACCTTAGATATAACGGATGGATGACAATCCAAGCTGCTATTATGCTATCGCGAAATGTCCCAGCAGTCCGAGCACTGGAAGCCGCAGGACTTGACTATGCTCGATCTTTCTTAAGCAGTTTAGGTATTAACTATCCCGAAATACACTACTCAAACGCT…	813	271	12	pbp1a_TP-12		34	34	PBP1A-34	VITIKNPKILKWLKYVLSAILSLIILVIIIGGLLFTFYISSAPKLSEAQLKSTNSSLVYDGNNNLIADLGSEKRENVTADSIPINLVNAITSIEDKRFFNHRGVDLYRIFGAAFHNLTSQTTQGGSTLDQQLIKLAYFSTNESDQTLKRKAQEVWLALQMERKYTKQEILTFYINKVYMGNGNYGMLTAAKSYYGKDLKDLSYAQLALLAGIPQAPSQYDPYLHPEAAQNRRNVVLQQMYMEKHLTKAEYETAIATPVAEGLQSLQQRSTYPKYMDNYLKQVIEEVKKETNKDIFTAGLKVYTNIIPDAQQTLYNIYHSGDYVYYPDQDFQVASTIVDVTNGHVIAQLGGRNQDENVSFGINQAVLTDRDWGSTMKPITAYAPAIESGVYTSTAQSTND…	721	48	TIVDVTNGHVIAQLGGRNQDENVSFGINQAVLTDRDWGSTMKPITAYAPAIESGVYTSTAQSTNDSVYYWPGTTTQLFNWDLRYNGWMTIQAAIMLSRNVPAVRALEAAGLDYARSFLSSLGINYPEMHYSNAISSNNSSSDKKYGASSEKMAAAYAAFANGGIYHKPRYVNKVEFSDGTSKTFDEKGKRAMKETTAYMMTDMLKTVLTYGTGTAAAIPGVAQAGKTGTSNYTDEELAKIGEKYGLYPDYVGTLAPDENFVGFTKRYAMAV	271	14	PBP1A_TP-14		34	34	pbp1a_tp-34	ACGATTGTTGATGTGACAAATGGTCATGTTATTGCTCAGCTTGGCGGACGTAATCAAGATGAAAATGTTTCATTTGGGACTAACCAAGCTGTTTTAACTGATCGTGACTGGGGTTCTACCATGAAGCCAATCACAGCCTATGCTCCTGCTATTGAATCTGGTGTTTATACTTCTACTGCTCAGTCGACTAATGACTCAGTCTATTATTGGCCTGGAACCACTACCCAATTGTTTAACTGGGACCTTAGATATAACGGATGGATGACAATCCAAGCTGCTATTATGCTATCGCGAAATGTCCCAGCAGTCCGAGCACTGGAAGCCGCAGGACTTGACTATGCTCGATCTTTCTTAAACAGTTTAGGTATTAACTATCCCGAAATGCACTACTCAAACGCT…	813	271	26	16	PBP1A_TP-16		34	34	PBP1A_TP-34	TIVDVTNGHVIAQLGGRNQDENVSFGTNQAVLTDRDWGSTMKPITAYAPAIESGVYTSTAQSTNDSVYYWPGTTTQLFNWDLRYNGWMTIQAAIMLSRNVPAVRALEAAGLDYARSFLSSLGINYPEMHYSNAISSNNSSSDKKYGASSEKMAAAYAAFANGGIYHKPRYVNKVEFSDGTSKTFDEKGKRAMKETTAYMMTDMLKTVLTYGTGTAAAIPSVAQAGKTGTSNYTDEELAKIGEKYGLYPDYVGTLAPDENFVGFTKRYAMAV	271	3
	35	35	pbp1a-35	GTGATTACAATTAAAAATCCAAAAATCCTTAAGTGGCTAAAGTATGTATTAAGTGCAATTCTTAGCCTTATTATCCTTGTTATTATTATTGGTGGTCTTTTGTTTACCTTCTACATTAGCAGTGCTCCGAAACTGTCAGAAGCCCAGTTAAAATCAACAAACTCTAGCTTGGTTTATGACGGTAATAACAATCTGATTGCTGATTTGGGTTCTGAAAAGCGTGAAAATGTAACAGCTGATAGTATCCCTATTAATCTAGTCAATGCTATTGCCTCAATTGAAGATAAACGTTTCTTTAACCATCGTGGAGTAGATCTTTATCGTATTTTTGGTGCTGCCTTTCATAACCTAACGAGTCAGACCACTCAAGGGGGGTCAACGCTTGATCAGCAACTCATT…	2166	722	PBP1A-16	78	ACGATTGTTGATGTGACAAATGGTCATGTTATTGCTCAGCTTGGCGGACGTAATCAAGATGAAAATGTTTCATTTGGGACTAACCAAGCTGTTTTAACTGATCGTGACTGGGGTTCTACCATGAAGCCAATCACAGCCTATGCTCCTGCTATTGAATCTGGTGTTTATACTTCTACTGCTCAGTCGACTAATGACTCAGTCTATTATTGGCCTGGAACCACTACCCAATTGTTTAACTGGGACCTTAGATATAACGGATGGATGACAATCCAAGCTGCTATTATGCTATCGCGAAATGTCCCAGCAGTCCGAGCACTGGAAGCCGCAGGACTTGACTATGCTCGATCTTTCTTAAGCAGTTTAGGTATTAACTATCCCGAAATGCACTACTCAAACGCT…	813	271	1	pbp1a_TP-1		35	35	PBP1A-35	VITIKNPKILKWLKYVLSAILSLIILVIIIGGLLFTFYISSAPKLSEAQLKSTNSSLVYDGNNNLIADLGSEKRENVTADSIPINLVNAITSIEDKRFFNHRGVDLYRIFGAAFHNLTSQTTQGGSTLDQQLIKLAYFSTNESDQTLKRKAQEVWLALQMERKYTKQEILTFYINKVYMGNGNYGMLTAAKSYYGKDLKDLSYAQLALLAGIPQAPSQYDPYLHPEVAQNRRNVVLQQMYMEKHLTKAEYETAIATPVAEGLQSLQQRSTYPKYMDNYLKQVIEEVKKETNKDIFTAGLKVYTNIIPDAQQTLYNIYHSGDYVYYPDQDFQVASTIVDVTNGHVIAQLGGRNQDENVSFGTNQAVLTDRDWGSTMKPITAYAPAIESGVYTSTAQSTND…	721	17	TIVDVTNGHVIAQLGGRNQDENVSFGTNQAVLTDRDWGSTMKPITAYAPAIESGVYTSTAQSTNDSVYYWPGTTTQLFNWDLRYNGWMTIQAAIMLSRNVPAVRALEAAGLDYARSFLSSLGINYPEMHYSNAISSNNSSSDKKYGASSEKIAAAYAAFANGGIYHKPRYVNKVEFSDGTSKTFDEKGKRAMKETTAYMMTDMLKTVLTYGTGTAAAIPGVAQAGKTGTSNYTDEELAKIGEKYGLYPDYVGTLAPDENFVGFTKRYAMAV	271	3	PBP1A_TP-3		35	35	pbp1a_tp-35	ACGATTGTTGATGTGACAAATGGTCATGTTATTGCTCAGCTTGGCGGACGTAATCAAGATGAAAATGTTTCATTTGGGACTAACCAAGCTGTTTTAACTGATCGTGACTGGGGTTCTACCATGAAGCCAATCACAGCCTATGCTCCTGCTATTGAATCTGGTGTTTATACTTCTACTGCTCAGTCGACTAATGACTCAGTCTATTATTGGCCTGGAACCACTACCCAATTGTTTAACTGGGACCTTAGATATAACGGATGGATGACAATCCAAGCTGCTATTATGCTATCGCGAAATGTCCCAGCAGTCCGAGCACTGGAAGCCGCAGGACTTGACTATGCTCGATCTTTCTTAAGCAGTTTAGGTATTAACTATCCCGAAATGCACTACTCAAACGCT…	813	271	20	8	PBP1A_TP-8		35	35	PBP1A_TP-35	TIVDVTNGHVIAQLGGRNQDENVSFGTNQAVLTDRDWGSTMKPITAYAPAIESGVYTSTAQSTNDSVYYWPGTTTQLFNWDLRYNGWMTIQAAIMLSRNVPAVRALEAAGLDYARSFLSSLGINYPEMHYSNAISSNNSSSDKKYGASSEKIAAAYAAFANGGIYHKPRYVNKVEFSDGTSKTFDEKGKRAMKETTAYMMTDMLKTVLTYGTGTAAAIPGVTQAGKTGTSNYTDEELAKIGEKYGLYPDYVGTLAPDENFVGFTKRYAMAV	271	2
	36	36	pbp1a-36	GTGATTACAATTAAAAATCCAAAAATCCTTAAGTGGCTAAAGTATGTATTAAGTGCAATTCTTAGCCTTATTATCCTTGTTATTATTATTGGTGGTCTTTTGTTTACCTTCTACATTAGCAGTGCTCCGAGACTGTCAGAAGCCCAGTTAAAATCAACAAACTCTAGCTTGGTTTATGACGGTAATAACAATCTGATTGCTGATTTGGGTTCTGAAAAGCGTGAAAATGTAACAGCTGATAGTATCCCTATTAATCTAGTTAATGCTATTACCTCAATTGAAGATAAACGTTTCTTTAACCATCGTGGAGTAGATCTTTATCGTATTTTTGGTGCTGCCTTTCATAACCTAACGAGTCAGACCACTCAAGGGGGGTCAACGCTTGATCAGCAACTCATT…	2166	722	PBP1A-17	78	ACGATTGTTGATGTGACAAATGGTCATGTTATTGCTCAGCTTGGCGGACGTAATCAAGATGAAAATGTTTCATTTGGGACTAACCAAGCTGTTTTAACTGATCGTGACTGGGGTTCTACCATGAAGCCAATCACAGCCTATGCTCCTGCTATTGAATCTGGTGTTTATACTTCTACTGCTCAGTCGACCAATGACTCAGTCTATTATTGGCCTGGAACCACTACCCAATTGTTTAACTGGGACCTTAGATATAACGGATGGATGACAATCCAAGCTGCTATTATGCTATCGCGAAATGTCCCAGCAGTCCGAGCACTGGAAGCCGCAGGACTTGACTATGCTCGATCTTTCTTAAGCAGTTTAGGTATTAACTATCCCGAAATGCACTACTCAAACGCT…	813	271	17	pbp1a_TP-17		36	36	PBP1A-36	VITIKNPKILKWLKYVLSAILSLIILVIIIGGLLFTFYISSAPKLSEAQLKSTNSSLVYDGNNNLIADLGSEKRENVTADSIPINLVNAITSIEDKRFFNHRGVDLYRIFGAAFHNLTSQTTQGGSTLDQQLIKLAYFSTNESDQTLKRKAQEVWLALQMERKYTKQEILTFYINKVYMGNGNYGMLTAAKSYYGKDLKDLSYAQLALLAGIPQAPSQYDPYLHPEAAQNRRNVVLQQMYMEKHLTKAEYETAIATPVAEGLQSLQQRSTYPKYMDNYLKQVIEEVKKETNKDIFTAGLKVYTNIIPYAQQTLYNIYHSGDYVYYPDQDFQVASTIVDVTNGHVIAQLGGRNQDENVSFGTNQAVLTDRDWGSTMKPITAYAPAIESGVYTSTAQSTND…	721	14	TIVDVTNGHVIAQLGGRNQDENVSFGTNQAVLTDRDWGSTMKPITAYAPAIESGVYTSTAQSTNDSVYYWPGTTTQLFNWDLRYNGWMTIQAAIMLSRNVPAVRALEAAGLDYARSFLSSLGINYPEMHYSNAISSNNSSSDKKYGASSEKMAAAYATFANGGIYHKPRYVNKVEFSDGTSKTFDEKGKRAMKETTAYMMTDMLKTVLTYGTGTAAAIPGVAQAGKTGTSNYTDEELAKIGEKYGLYPDYVGTLAPDENFVGFTKRYAMAV	271	4	PBP1A_TP-4		36	36	pbp1a_tp-36	ACGATTGTTGATGTGACAAATGGTCATGTTATTGCTCAGCTTGGCGGACGTAATCAAGATGAAAATGTTTCATTTGGAACTAACCAAGCTGTTTTAACTGATCGTGACTGGGGTTCTACCATGAAGCCAATCACAGCCTATGCTCCTGCTATTGAATCTGGTGTTTATACTTCTACTGCTCAGTCGACTAATGACTCAGTCTATTATTGGCCTGGAACCACTACCCAATTGTTTAACTGGGACCTTAGATATAACGGATGGATGACAATCCAAGCTGCTATTATGCTATCGCGAAATGTCCCAGCAGTCCGAGCACTGGAAGCCGCAGGACTTGACTATGCTCGATCTTTCTTAAGCAGTTTAGGTATTAACTATCCCGAAATGCACTACTCAAACGCT…	813	271	19	1	PBP1A_TP-1		36	36	PBP1A_TP-36	TIVDVTNGHVIAQLGGRNQDENVSFGTNQAVLTDRDWGSTMKPITAYAPAIESGVYTSTTQSTNDSVYYWPGTTTQLFNWDLRYNGWMTIQAAIMLSRNVPAVRALEAAGLDYARSFLSSLGINYPEMHYSNAISSNNSSSDKKYGASSEKMAAAYAAFANGGIYHKPRYVNKVEFSDGTSKTFDEKGKRAMKETTAYMMTDMLKTVLTYGTGTAAAIPGVAQAGKTGTSNYTDEELAKIGEKYGLYPDYVGTLAPDENFVGFTKRYAMAV	271	2
	37	37	pbp1a-37	GTGATTACAATTAAAAATCCAAAAATCCTTAAGTGGCTAAAGTATGTATTAAGTGCAATTCTTAGCCTTATTATCCTTGTTATTATTATTGGTGGTCTTTTGTTTACCTTCTACATTAGCAGTGCTCCGAAACTGTCAGAAGCCCAGTTAAAATCAACAAACTCTAGCTTGGTTTATGACGGTAATAACAATCTGATTGCTGATTTGGGTTCTGAAAAGCGTGAAAATGTAACAGCTGATAGTATCCCTATTAATCTAGTTAATGCTATTACCTCAATTGAAGATAAACGTTTCTTTAACCATCGTGGAGTAGATCTTTATCGTATTTTTGGTGCTGCCTTTCATAATCTAACGAGTCAGACCACTCAAGGGGGGTCAACGCTTGATCAGCAACTCATT…	2166	722	PBP1A-1	74	ACGATTGTTGATGTGACAAATGGTCATGTTATTGCTCAGCTTGGCGGACGTAATCAAGATGAAAATGTTTCATTTGGGACTAACCAAGCTGTTTTAACTGATCGTGACTGGGGTTCTACCATGAAGCCAATCACAGCCTATGCTCCTGCTATTGAATCTGGTGTTTATACTTCTACTGCTCAGTCGACTAATGACTCAGTCTATTATTGGCCTGGAACCACTACCCAATTGTTTAACTGGGACCTTAGATATAACGGATGGATGACAATCCAAGCTGCTATTATGCTATCGCGAAATGTCCCAGCAGTCCGAGCACTGGAAGCCGCAGGACTTGACTATGCTCGATCTTTCTTAAGCAGTTTAGGTATTAACTATCCCGAAATGCACTACTCAAACGCT…	813	271	1	pbp1a_TP-1		37	37	PBP1A-37	VITIKNPKILKWLKYVLSAILSLIILVIIIGGLLFTFYISSAPKLSEAQLKSTNSSLVYDGNNNLIADLGSEKRENVTADSIPINLVNAITSIEDKRFFNHRGVDLYRIFGAAFHNLTSQTTQGGSTLDQQLIKLAYFSTNESDQTLKRKAQEVWLALQMERKYTKQEILTFYINKVYMGNGNYGMLTAAKSYYGKDLKDLSYAQLALLAGIPQAPSQYDPYLHPEAAQNRRNVVLQQMYMEKHLTKAEYETAIATPVAEGLQSLQQRSTYPKYMDNYLKQVIEEVKKETNKDIFTAGLKVYTNIIPDAQQTLYNIYHSGDYVYYPDQDFQVASTIVDVTNGHVIAQLGGRNQDENVSFGTNQAVLTDRDWGSTMKPITAYAPAIESGVYTSTAQSTND…	721	13	TIVDVTNGHVIAQLGGRNQDENVSFGTNQAVLTDRDWGSTMKPITAYAPAIESGVYTSTAQSTNDSVYYWPGTTTQLFNWDLRYNGWMTIQAAIMLSRNVPAVRALEAAGLDYARSFLSSLGINYPEMHYSNAISSNNSSSDKKYGASSEKIAAAYAAFANGGIYHKPRYVNKVEFSDGTSKTFDEKGKRAMKETTAYMMTDMLKTVLTYGTGTAAAIPGVAQAGKTGTSNYTDEELAKIGEKYGLYPDYVGTLAPDENFVGFTKRYAMAV	271	3	PBP1A_TP-3		37	37	pbp1a_tp-37	ACGATTGTTGATGTGACAAATGGTCATGTTATTGCTCAGCTTGGCGGACGTAATCAGGATGAAAATGTTTCATTTGGGACTAACCAAGCTGTTTTAACTGATCGTGACTGGGGTTCTACCATGAAGCCAATCACAGCCTATGCTCCTGCTATTGAATCTGGTGTTTATACTTCTACTGCTCAGTCGACTAATGACTCAGTCTATTATTGGCCTGGAACCACTACCCAATTGTTTAACTGGGACCTTAGATATAACGGATGGATGACAATCCAAGCGGCTATTATGCTATCGCGAAATGTCCCAGCAGTCCGAGCACTGGAAGCCGCAGGACTTGACTATGCTCGATCTTTCTTAAGCAGTTTAGGTATTAACTATCCCGAAATGCACTACTCAAACGCT…	813	271	17	8	PBP1A_TP-8		37	37	PBP1A_TP-37	TIVDVTNGHVIAQLGGRNQDENVSFGTNQAVLTDRDWGSTMKPITAYAPAIESGVYTSTAQSTNDSVYYWPGTTTQLFNWDLKYNGWMTIQAAIMLSRNVPAVRALEAAGLDYARSFLSSLGINYPEMHYSNAISSNNSSSDKKYGASSEKMAAAYAAFANGGIYHKPRYVNKVEFSDGTSKTFDEKGKRAMKETTAYMMTDMLKTVLTYGTGTAAAIPGVAQAGKTGTSNYTDEELAKIGEKYGLYPDYVGTLAPDENFVGFTKRYAMAV	271	2
	38	38	pbp1a-38	GTGATTACAATTAAAAATCCAAAAATCCTTAAGTGGCTAAAGTATGTATTAAGTGCAATTCTTAGCCTTATTATCCTTGTTATTATTATTGGTGGTCTTTTGTTTACCTTCTACATTAGCAGTGCTCCGAAACTGTCAGAAGCCCAGTTAAAATCAACAAACTCTAGCTTGGTTTATGACGGTAATAACAATCTGATTGCTGATTTGGGTTCTGAAAAGCGTGAAAATGTAACAGCTGATAGTATCCCTATTAATCTAGTTAATGCTATTACCTCAATTGAAGATAAACGTTTCTTTAACCATCGTGGAGTAGATCTTTATCGTATTTTTGGTGCTGCCTTTCATAATCTAACGAGTCAGACCACTCAAGGGGGGTCAACGCTTGATCAGCAACTCATT…	2166	722	PBP1A-18	69	ACGATTGTTGATGTGACAAATGGTCATGTTATTGCTCAGCTTGGCGGACGTAATCAAGATGAAAATGTTTCATTTGGGACTAACCAAGCTGTTTTAACTGATCGTGACTGGGGTTCTACCATGAAGCCAATCACAGCCTATGCTCCTGCTATTGAATCTGGTGTTTATACTTCTACTGCTCAGTCGACTAATGACTCAGTCTATTATTGGCCTGGAACCACTACCCAATTGTTTAACTGGGACCTTAGATATAACGGATGGATGACAATCCAAGCTGCTATTATGCTATCGCGAAATGTCCCAGCAGTCCGAGCACTGGAAGCCGCAGGACTTGACTATGCTCGATCTTTCTTAAGCAGTTTAGGTATTAACTATCCCGAAATGCACTACTCAAACGCT…	813	271	1	pbp1a_TP-1		38	38	PBP1A-38	VITIKNPKILKWLKYVLSAILSLIILVIIIGGLLFTFYISSAPKLSEAQLKSTNSSLVYDGNNNLIADLGSEKRENVTADSIPINLVNAITSIEDKRFFNHRGVDLYRIFGAAFHNLTSQTTQGGSTLDQQLIKLAYFSTNESDQTLKRKAQEVWLALQMERKYTKQEILTFYINKVYMGNGNYGMLTAAKSYYGKDLKDLSYAQLALLAGIPQAPSQYDPYLHPEAAQNRRNVVLQQMYMEKHLTKAEYETAIATPVAEGLQSLQQRSTYPKYMDNYLKQVIEEVKKETNKDIFTAGLKVYTNIIPDAQQTLYNIYHSGDYVYYPDQDFQVASTIVDVTNGHVIAQLGGRNQDENVSFGTNQAVLTDRDWGSTMKPITAYAPAIESGVYTSTAQSTND…	721	390	TIVDVTNGHVIAQLGGRNQDENVSFGTNQAVLTDRDWGSTMKPITAYAPAIESGVYTSTAQSTNDSVYYWPGTTTQLFNWDLRYNGWMTIQAAIMLSRNVPAVRALEAAGLDYARSFLSSLGINYPEMHYSNAISSNNSSSDKKYGASSEKMAAAYAAFANGGIYHKPRYVNKVEFSDGTSKTFDEKGKRAMKETTAYMMTDMLKTVLTYGTGTAAAIPGVAQAGKTGTSNYTNEELAKIGEKYGLYPDYVGTLAPDENFVGFTKRYAMAV	271	15	PBP1A_TP-15		38	38	pbp1a_tp-38	ACGATTGTTGATGTGACAAATGGTCATGTTATTGCTCAGCTTGGCGGACGTAATCAAGATGAAAATGTTTCATTTGGGACTAACCAAGCTGTTTTAACTGATCGTGACTGGGGTTCTACCATGAAGCCAATCACAGCCTATGCTCCTGCTATTGAATCTGGTGTTTATACTTCTACTGCTCAGTCGACTAATGACTCAGTCTATTATTGGCCTGGAACCACTACCCAATTGTTTAACTGGGACCTTAGATATAACGGATGGATGACAATCCAAGCTGCTATTATGCTATCGCGAAATGTCCCAGCAGTCCGAGCACTGGAAGCCGCAGGACTTGACTATGCTCGATCTTTCTTAAGCAGTTTAGGTATTAACTATCCCGAAATGCACTACTCAAACGCT…	813	271	16	1	PBP1A_TP-1		38	38	PBP1A_TP-38	TIVDVTNGHVIAQLGGRNQDENVSFGTNQAVLTDRDWGSTMKPITAYAPAIESGVYTSTAQSTNDSVYYWPGTTTQLFNWDLRYNGWMTIQAAIMLSRNVPAVRALEAARLDYARSFLSSLGINYPEMHYSNAISSNNSSSDKKYGASSEKMAAAYAAFANGGIYHKPRYVNKVEFSDGTSKTFDEKGKRAMKETTAYMMTDMLKTVLTYGTGTAAAIPGVAQAGKTGTSNYTDEELAKIGEKYGLYPDYVGTLAPDENFVGFTKRYAMAV	271	2
	39	39	pbp1a-39	GTGATTACAATTAAAAATCCAAAAATCCTTAAGTGGCTAAAGTATGTATTAAGTGCAATTCTTAGCCTTATTATCCTTGTTATTATTATTGGTGGTCTTTTGTTTACCTTCTACATTAGCAGTGCTCCGAAACTGTCAGAAGCCCAGTTAAAATCAACAAACTCTAGCTTGGTTTATGACGGTAATAACAATCTGATTGCTGATTTGGGTTCTGAAAAGCGTGAAAATGTAACAGCTGATAGTATCCCTATTAATCTAGTTAATGCTATTACCTCAATTGAAGATAAACGTTTCTTTAACCATCGTGGAGTAGATCTTTATCGTATTTTTGGTGCTGCCTTTCATAATCTAACGAGTCAGACCACTCAAGGGGGGTCAACGCTTGATCAGCAACTCATT…	2166	722	PBP1A-1	67	ACGATTGTTGATGTGACAAATGGTCATGTTATTGCTCAGCTTGGCGGACGTAATCAAGATGAAAATGTTTCATTTGGGACTAACCAAGCTGTTTTAACTGATCGTGACTGGGGTTCTACCATGAAGCCAATCACAGCCTATGCTCCTGCTATTGAATCTGGTGTTTATACTTCTACTGCTCAGTCGACTAATGACTCAGTCTATTATTGGCCTGGAACCACTACCCAATTGTTTAACTGGGACCTTAGATATAACGGATGGATGACAATCCAAGCTGCTATTATGCTATCGCGAAATGTCCCAGCAGTCCGAGCACTGGAAGCCGCAGGACTTGACTATGCTCGATCTTTCTTAAGCAGTTTAGGTATTAACTATCCCGAAATGCACTACTCAAACGCT…	813	271	1	pbp1a_TP-1		39	39	PBP1A-39	VITIKNPKILKWLKYVLSAILSLIILVIIIGGLLFTFYISSAPKLSEAQLKSTNSSLVYDGNNNLIADLGSEKRENVTADSIPINLVNAITSIEDKRFFNHRGVDLYRIFGAAFHNLTSQTTQGGSTLDQQLIKLAYFSTNESDQTLKRKAQEVWLALQMERKYTKQEILTFYINKVYMGNGNYGMLTAAKSYYGKDLKDLSYAQLALLAGIPQAPSQYDPYLHPEAAQNRRNVVLQQMYMEKHLTKAEYETAIATPVAEGLQSLQQRSTYPKYMDNYLKQVIEEVKKETNKDIFTAGLKVYTNIIPDAQQTLYNIYHSGDYVYYPDQDFQVASTIVDVTNGHVIAQLGGRNQDENVSFGTNQAVLTDRDWGSTMKPITAYAPAIESGVYTSTAQSTND…	721	12	TIVDVTNGHVIAQLGGRNQDENVSFGTNQAVLTDRDWGSTMKPITAYAPAIESGVYTSTAQSTNDSVYYWPGTTTQLFNWDLRYNGWMTIQAAIMLSRNVPAVRALEAAGLDYARSFLSSLGINYPEMHYSNAISSNNSSSDKKYGASSEKIAAAYAAFANGGIYHKPRYVNKVEFSDGTSKTFDEKGKRAMKETTAYMMTDMLKTVLTYGTGTAAAIPGVAQAGKTGTSNYTDEELAKIGEKYGLYPDYVGTLAPDENFVGFTKRYAMAV	271	3	PBP1A_TP-3		39	39	pbp1a_tp-39	ACGATTGTTGATGTGACAAATGGTCATGTTATTGCTCAGCTTGGCGGACGTAATCAAGATGAAAATGTTTCATTTGGGACTAACCAAGCTGTTTTAACTGATCGTGACTGGGGTTCTACCATGAAGCCAATCACAGCCTATGCTCCTGCTATTGAATCTGGTGTTTATACTTCTACTGCTCAGTCGACTAATGACTCAGTCTATTATTGGCCTGGAACCACTACCCAATTGTTTAACTGGGACCTTAGATATAACGGATGGATGACAATCCAAGCTGCTATTATGCTATCGCGAAATGTCCCAGCAGTCCGAGCACTGGAAGCCGCAGGACTTGACTATGCTCGATCTTTCTTAAGTAGTTTAGGTATTAACTATCCCGAAATGCACTACTCAAACGCT…	813	271	16	1	PBP1A_TP-1		39	39	PBP1A_TP-39	TIVDVTNGHVIAQLGGRNQDENVSFGTNQAVLTDRDWGSTMKPITAYAPAIESGVYTSTAQSTNDSVYYWPGTTTQLFNWDLRYNGWMTIQAAIMLSRNVPAVRALEAAGLDYARSFLSSLDINYPEMHYSNAISSNNSSSDKKYGASSEKMAAAYAAFANGGIYHKPRYVNKVEFSDGTSKTFDEKGKRAMKETTAYMMTDMLKTVLTYGTGTAAAIPGVAQAGKTGTSNYTDEELAKIGEKYGLYPDYVGTLAPDENFVGFTKRYAMAV	271	2
	40	40	pbp1a-40	GTGATTACAATTAAAAATCCAAAAATCCTTAAGTGGCTAAAGTATGTATTAAGTGCAATTCTTAGCCTTATTATCCTTGTTATTATTATTGGTGGTCTTTTGTTTACCTTCTACATTAGCAGTGCTCCGAAACTGTCAGAAGCCCAGTTAAAATCAACAAACTCTAGCTTGGTTTATGACGGTAATAACAATCTGATTGCTGATTTGGGTTCTGAAAAGCGTGAAAATGTAACAGCTGATAGTATCCCTATTAATCTAGTTAATGCTATTACCTCAATTGAAGATAAACGTTTCTTTAACCATCGTGGAGTAGATCTTTATCGTATTTTTGGTGCTGCCTTTCATAATCTAACGAGTCAGACCACTCAAGGGGGGTCAACGCTTGATCAGCAACTCATT…	2166	722	PBP1A-19	66	ACGATTGTTGATGTGACAAATGGTCATGTTATTGCTCAGCTTGGCGGACGTAATCAAGATGAAAATGTTTCATTTGGGACTAACCAAGCTGTTTTAACTGATCGTGACTGGGGTTCTACCATGAAGCCAATCACAGCCTATGCTCCTGCTATTGAATCTGGTGTTTATACTTCTACTGCTCAGTCGACTAATGACTCAGTCTATTATTGGCCTGGAACCACTACCCAATTGTTTAACTGGGACCTTAGATATAACGGATGGATGACAATCCAAGCTGCTATTATGCTATCGCGAAATGTCCCAGCAGTCCGAGCACTGGAAGCCGCAGGACTTGACTATGCTCGATCTTTCTTAAGCAGTTTAGGTATTAACTATCCCGAAATGCACTACTCAAACGCT…	813	271	20	pbp1a_TP-20		40	40	PBP1A-40	VITIKNPKILKWLKYVLSAILSLIILVIIIGGLLFTFYISSAPKLSEAQLKSTNSSLVYDGNNNLIADLGSEKRENVTADSIPINLVNAITSIEDKRFFNHRGVDLYRIFGAAFHNLTSQTTQGGSTLDQQLIKLAYFSTNESDQTLKRKAQEVWLALQMERKYTKQEILTFYINKVYMGNGNYGMLTAAKSYYGKDLKDLSYAQLALLAGIPQAPSQYDPYLHPEAAQNRRNVVLQQMYMEKHLTKAEYETAIATPVAEGLQSLQQRSTYPKYMDNYLKQVIEEVKKETNKDIFTAGLKVYTNIIPDAQQTLYNIYHSGDYVYYPDQDFQVASTIIDVTNGHVIAQLGGRNQDENVSFGINQAVLTDRDWGSTMKPITAYAPAIESGVYTSTAQSTND…	724	12	TIIDVTNGHVIAQLGGRNQDENVSFGINQAVLTDRDWGSTMKPITAYAPAIESGVYTSTAQSTNDSVYYWPGTTTQLFNWDLRYNGWMTIQAAIMLSRNVPAVRALEAAGLDYARSFLSSLGINYPEMHYSNAISSNNSSSDKKYGASSEKMAAAYAAFANGGIYHKPRYVNKVEFSDGTSKTFDEKGKRAMKETTAYMMTDMLKTVLTYGTGTAAAIPGVAQAGKTGTSNYTDEELAKIGEKYGLYPDYVGTLAPDENFVGFTKRYAMAV	271	2	PBP1A_TP-2		40	40	pbp1a_tp-40	ACGATTGTTGATGTGACAAATGGTCATGTTATTGCTCAGCTTGGCGGACGTAATCAAGATGAAAATGTTTCATTTGGGACTAACCAAGCTGTTTTAACTGATCGTGACTGGGGTTCTACCATGAAGCCAATCACAGCCTATGCTCCTGCTATTGAATCTGGTGTTTATACTTCTACTGCTCAGTCAACTAATGACTCAGTCTATTATTGGCCTGGAACCACTACCCAATTGTTTAACTGGGACCTTAGATATAACGGATGGATGACAATCCAAGCTGCTATTATGCTATCGCGAAATGTCCCAGCAGTCCGAGCACTGGAAGCCGCAGGACTTGACTATGCTCGATCTTTCTTAAGCAGTTTAGGTATTAACTATCCCGAAATGCACTACTCAAACGCT…	813	271	15	1	PBP1A_TP-1		40	40	PBP1A_TP-40	TIVDVTNGHVIAQLGGRNQDENVSFGTNQAVLTDRDWGSTMKPITAYAPAIESGVYTSTAQSTNDSVYYWPGTTTQLFNWDLRYNGWMTIQAAIMLSRNVPAVRALEAAGLDYARSFLSSLGINYPEMHYSNAISSNNSSSDKKYGASSEKMAAAYAAFANGGIYHKPRYVNKVEFSDGTSKNFDEKGKRAMKETTAYMMTDMLKTVLTYGTGTAAAIPGVAQAGKTGTSNYTDEELAKIGEKYGLYPDYVGTLAPDENFVGFTKRYAMAV	271	2
	41	41	pbp1a-41	GTGATTACAATTAAAAATCCAAAAATCCTTAAGTGGCTAAAGTATGTATTAAGTGCAATTCTTAGCCTTATTATCCTTGTTATTATTATTGGTGGTCTTTTGTTTACCTTCTACATTAGCAGTGCTCCGAAACTGTCAGAAGCCCAGTTAAAATCAACAAACTCTAGCTTGGTTTATGACGGTAATAACAATCTGATTGCTGATTTGGGTTCTGAAAAGCGTGAAAATGTAACAGCTGATAGTATCCCTATTAATCTAGTTAATGCTATTACCTCAATTGAAGATAAACGTTTCTTTAACCATCGTGGAGTAGATCTTTATCGTATTTTTGGTGCTGCCTTTCATAACCTAACGAGTCAGACCACTCAAGGGGGGTCAACGCTTGATCAGCAACTCATT…	2166	722	PBP1A-1	65	ACGATTGTTGATGTGACAAATGGTCATGTTATTGCTCAGCTTGGCGGACGTAATCAAGATGAAAATGTTTCATTTGGGACTAACCAAGCTGTTTTAACTGATCGTGACTGGGGTTCTACCATGAAGCCAATCACAGCCTATGCTCCTGCTATTGAATCTGGTGTTTATACTTCTACTGCTCAGTCGACTAATGACTCAGTCTATTATTGGCCTGGAACTACTACCCAATTGTTTAACTGGGACCTTAGATATAACGGATGGATGACAATCCAAGCTGCTATTATGCTATCGCGAAATGTCCCAGCAGTCCGAGCACTGGAAGCCGCAGGACTTGACTATGCTCGATCTTTCTTAAGCAGTTTAGGTATTAACTATCCCGAAATGCACTACTCAAACGCT…	813	271	21	pbp1a_TP-21		41	41	PBP1A-41	VITIKNPKILKWLKYVLSAILSLIILVIIIGGLLFTFYISSAPKLSEAQLKSTNSSLVYDGNNNLIADLGSEKRENVTADSIPINLVNAITSIEDKRFFNHRGVDLYRIFGAAFHNLTSQTTQGGSTLDQQLIKLAYFSTNESDQTLKRKAQEVWLALQMERKYTKQEILTFYINKVYMGNGNYGMLTAAKSYYGKDLKDLSYAQLALLAGIPQAPSQYDPYLHPEAAQNRRNVVLQQMYMEKHLTKAEYETAIATPVAEGLQSLQQRSTYPKYMDNYLKQVIEEVKKETNKDIFTAGLKVYTNIIPDAQQTLYNIYHSGDYVYYPDQDFQVASTIVDVTNGHVIAQLGGRNQDENVSFGTNQAVLTDRDWGSTMKPITAYAPAIESGVYTSTAQSTND…	724	12	TIVDVTNGHVIAQLGGRNQDENVSFGTNQAVLTDRDWGSTMKPITAYAPAIESGVYTSTAQSTNDSVYYWPGTTTQLFNWDLRYNGWMTIQAAIMLSRNVPAVRALEAAGLDYARSFLNSLGINYPEMHYSNAISSNNSSSDKKYGASSEKMAAAYAAFANGGIYHKPRYVNKVEFSDGTSKTFDEKGKRAMKETTAYMMTDMLKTVLTYGTGTAAAIPGVAQAGKTGTSNYTDEELAKIGEKYGLYPDYVGTLAPDENFVGFTKRYAMAV	271	16	PBP1A_TP-16		41	41	pbp1a_tp-41	ACGATTGTTGATGTGACAAATGGTCATGTTATTGCTCAGCTTGGCGGACGTAATCAAGATGAAAATATTTCATTTGGGACTAACCAAGCTGTTTTAACTGATCGTGACTGGGGTTCTACCATGAAGCCAATCACAGCCTATGCTCCTGCTATTGAATCTGGTGTTTATACTTCTACTGCTCAGTCGACTAATGACTCAGTCTATTATTGGCCTGGAACCACTACCCAATTGTTTAACTGGGACCTTAGATATAACGGATGGATGACAATCCAAGCTGCTATTATGCTATCGCGAAATGTCCCAGCAGTCCGAGCACTGGAAGCCGCAGGACTTGACTATGCTCGATCTTTCTTAAGCAGTTTAGGTATTAACTATCCCGAAATGCACTACTCAAACGCT…	813	271	15	11	PBP1A_TP-11		41	41	PBP1A_TP-41	TIVDVTNGHVIAQLGERNQDENVSFGTNQAVLTDRDWGSTMKPITAYAPAIESGVYTSTAQSTNDSVYYWPGTTTQLFNWDLRYNGWMTIQAAIMLSRNVPAVRALEAAGLDYARSFLSSLGINYPEMHYSNAISSNNSSSDKKYGASSEKMAAAYAAFANGGIYHKPRYVNKVEFSDGTSKTFDEKGKRAMKETTAYMMTDMLKTVLTYGTGTAAAIPGVAQAGKTGTSNYTDEELAKIGEKYGLYPDYVGTLAPDENFVGFTKRYAMAV	271	2
	42	42	pbp1a-42	GTGATTACAATTAAAAATCCAAAAATCCTTAAGTGGCTAAAGTATGTATTAAGTGCAATTCTTAGCCTTATTATCCTTGTTATTATTATTGGTGGTCTTTTGTTTACCTTCTACATTAGCAGTGCTCCGAAACTGTCAGAAGCCCAGTTAAAATCAACAAACTCTAGCTTGGTTTATGACGGTAATAACAATCTGATTGCTGATTTGGGTTCTGAAAAGCGTGAAAATGTAACAGCTGATAGTATCCCTATTAATCTAGTTAATGCTATTACCTCAATTGAAGATAAACGTTTCTTTAACCATCGTGGAGTAGATCTTTATCGTATTTTTGGTGCTGCCTTTCATAATCTAACGAGTCAGACCACTCAAGGGGGGTCAACGCTTGATCAGCAACTCATT…	2166	722	PBP1A-1	64	ACGATTGTTGATGTGACAAATGGTCATGTTATTGCTCAGCTTGGCGGACGTAATCAGGATGAAAATGTTTCATTTGGGACTAACCAAGCTGTTTTAACTGATCGTGACTGGGGTTCTACCATGAAGCCAATCACAGCCTATGCTCCTGCTATTGAATCTGGTGTTTATACTTCTACTGCTCAGTCGACTAATGACTCAGTCTATTATTGGCCTGGAACCACTACCCAATTGTTTAACTGGGACCTTAGATATAACGGATGGATGACAATCCAAGCTGCTATTATGCTATCGCGAAATGTCCCAGCAGTCCGAGCACTGGAAGCCGCAGGACTTGACTATGCTCGATCTTTCTTAAGCAGTTTAGGTATTAACTATCCCGAAATGCACTACTCAAACGCT…	813	271	19	pbp1a_TP-19		42	42	PBP1A-42	VITIKNPKILKWLKYVLSAILSLIILVIIIGGLLFTFYISSAPKLSEAQLKSTNSSLVYDGNNNLIADLGSEKRENVTADSIPINLVNAITSIEDKRFFNHRGVDLYRIFGAAFHNLTSQTTQGGSTLDQQLIKLAYFSTNESDQTLKRKAQEVWLALQMERKYTKQEILTFYINKVYMGNGNYGMLTAAKSYYGKDLKDLSYAQLALLAGIPQAPSQYDPYLHPEAAQNRRNVVLQQMYMEKHLTKAEYETAIATPVAEGLQSLQQRSTYPKYMDNYLKQVIEEVKKETNKDIFTAGLKVYTNIIPDAQQTLYNIYHSGDYVYYPDQDFQVASTIVDVTNGHVIAQLGGRNQDENVSFGTNQAVLTDRDWGSTMKPITAYAPAIESGVYTSTAQSTND…	721	12	TIVDVTNGHVIAQLGGRNQDENVSFGTNQAVLTDRDWGSTMKPITAYAPAIESGVYTSTAQSTNDSVYYWPGTTTQLFNWDLRYNGWMTIQAAIMLSRNVPAVRALEAAGLDYARSFLSSLGINYPEMHYSNAISSNNSSSDKKYGASSEKMAAAYAAFANGGIYHKPRYVNKVEFSDGTSKTFDEKGKRTMKETTAYMMTDMLKTVLTYGTGTAAAIPGVAQAGKTGTSNYTDEELAKIGEKYGLYPDYVGTLAPDENFVGFTKRYAMAV	271	12	PBP1A_TP-12		42	42	pbp1a_tp-42	ACGATTGTTGATGTGACAAATGGTCATGTTATTGCTCAGCTTGGCGGACGTAATCAAGATGAAAATGTTTCATTTGGGACTAACCAAGCTGTTTTAACTGATCGTGACTGGGGTTCTACCATGAAGCCAATCACAGCCTATGCTCCTGCTATTGAATCTGGTGTTTATACTTCTACTGCTCAGTCGACTAATGACTCAGTCTATTATTGGCCTGGAACCACTACCCAATTGTTTAACTGGGACCTTAGATATAATGGATGGATGACAATCCAAGCTGCTATTATGCTATCGCGAAATGTCCCAGCAGTCCGAGCACTGGAAGCCGCAGGACTTGACTATGCTCGATCTTTCTTAAGCAGTTTAGGTATTAACTATCCCGAAATGCACTACTCAAACGCT…	813	271	14	1	PBP1A_TP-1		42	42	PBP1A_TP-42	TIVDVTNGHVIAQLGGRNQDENVSFGTNQAVLTDRDWGSTMKPITAYAPAIESGVYTSTAQSTNDSVYYWPGTTTQLFNWDLRYNGWMTIQAAIMLSRNVPAVRALEAAGLDYARSFLSSLGINYPEMNYSNAISSNNSSSDKKYGASSEKMAAAYAAFANGGIYHKPRYVNKVEFSDGTSKTFDEKGKRAMKETTAYMMTDMLKTVLTYGTGTAAAIPGVAQAGKTGTSNYTDEELAKIGEKYGLYPDYVGTLAPDENFVGFTKRYAMAV	271	2
	43	43	pbp1a-43	GTGATTACAATTAAAAATCCAAAAATCCTTAAGTGGCTAAAGTATGTATTAAGTGCAATTCTTAGCCTTATTATCCTTGTTATTATTATTGGTGGTCTTTTGTTTACCTTCTACATTAGCAGTGCTCCGAAACTGTCAGAAGCCCAGTTAAAATCAACAAACTCTAGCTTGGTTTATGACGGTAATAACAATCTGATTGCTGATTTGGGTTCTGAAAAGCGTGAAAATGTAACAGCTGATAGTATCCCTATTAATCTAGTTAATGCTATTACCTCAATTGAAGATAAACGTTTCTTTAACCATCGTGGAGTAGATCTTTATCGTATTTTTGGTGCTGCCTTTCATAATCTAACGAGTCAGACCACTCAAGGGGGGTCAACGCTTGATCAGCAACTCATT…	2166	722	PBP1A-20	59	ACGATTGTTGATGTGACAAATGGTCATGTTATTGCTCAGCTTGGCGGACGTAATCAAGATGAAAATGTTTCATTTGGGACTAACCAAGCTGTTTTAACTGATCGTGACTGGGGTTCTACCATGAAGCCAATCACAGCCTATGCTCCTGCTATTGAATCTGGTGTTTATACTTCTACTGCTCAGTCGACTAATGACTCAGTCTATTATTGGCCTGGAACCACTACCCAATTGTTTAACTGGGACCTTAGATATAACGGATGGATGACAATCCAAGCTGCTATTATGCTATCGCGAAATGTCCCAGCAGTCCGAGCACTGGAAGCCGCAGGACTTGACTATGCTCGATCTTTCTTAAGCAGTTTAGGTATTAACTATCCCGAAATACACTACTCAAACGCT…	813	271	16	pbp1a_TP-16		43	43	PBP1A-43	VITIKNPKILKWLKYVLSAILSLIILVITIGGLLFTFYISSAPKLSEAQLKSTNSSLVYDGNNNLIADLGSEKRENVTADSIPINLVNAITSIEDKRFFNHRGVDLYRIFGAAFHNLTSQTTQGGSTLDQQLIKLAYFSTNESDQTLKRKAQEVWLALQMERKYTKQEILTFYINKVYMGNGNYGMLTAAKSYYGKDLKDLSYAQLALLAGIPQAPSQYDPYLHPEAAQNRRNVVLQQMYMEKHLTKAEYETAIATPVAEGLQSLQQRSTYPKYMDNYLKQVIEEVKKETNKDIFTAGLKVYTNIIPDAQQTLYNIYHSGDYVYYPDQDFQVASTIVDVTNGHVIAQLGGRNQDENVSFGTNQAVLTDRDWGSTMKPITAYAPAIESGVYTSTAQSTND…	721	12	TIVDVTNGHVIAQLGGRNQDENVSFGTNQAVLTDRDWGSTMKPITAYAPAIESGVYTSTAQSTNDSVYYWPGTTTQLFNWDLRYNGWMTIQAAIMLSRNVPAVRALEAAGLDYARSFLSSLGINYPEMHYSNAISSNNSSSDKKYGASSEKMAAAYAAFANGGIYHKPRYVNKVEFSDGTSKTFDEKGKRAMKETTAYMMTDMLKTVLTYGTGTAAAIPGVAQAGKTGTSNYTDEELAKIGEKYGLYPDYVGTLAPDENFVGFTKRYAMAV	271	1	PBP1A_TP-1		43	43	pbp1a_tp-43	ACGATTGTTGATGTGACAAATGGTCATGTTATTGCTCAGCTTGGCGGACGTAATCAAGATGAAAATGTTTCATTTGGGACTAACCAAGCTGTTTTAACTGATCGTGACTGGGGTTCTACCATGAAGCCAATCACAGCCTATGCTCCTGCTATTGAATCTGGTGTTTATACTTCTACTGCTCAGTCGACTAATGACTCAGTCTATTATTGGCCTGGAACCACTACCCAATTGTTTAACTGGGACCTTAGATATAACGGATGGATGACAATCCAAGCTGCTATTATGCTATCGCGAAATGTCCCAGCAGTCCGAGCACTGGAAGCCGCAGGACTTGACTATGCTCGATCTTTCTTAAGCAGTTTAGGTATTAACTATCCCGAAATGCACTACTCAAACGCT…	813	271	13	12	PBP1A_TP-12		43	43	PBP1A_TP-43	TIVDVTNGHVIAQLGGRNQDENVSFGTNQAVLTDRDWGSTMKPITAYAPAIESGVYTSTAQSTNDSVYYWPGTTTQLFNWDLRYNGWMTIQAAIMLSRNVPAVRALEAAGLDYARSFLSSLGINYPEMHYSNAISSNNSSSDKKYGASSEKMAAAYAAFANGGIYHKPRYVNKVEFSDDTSKTFDEKGKRAMKETTAYMMTDMLKTVLTYGTGTAAAIPGVAQAGKTGTSNYTDEELAKIGEKYGLYPDYVGTLAPDENFVGFTKRYAMAV	271	2
	44	44	pbp1a-44	GTGATTACAATTAAAAATCCAAAAATCCTTAAGTGGCTAAAGTATGTATTAAGTGCAATTCTTAGCCTTATTATCCTTGTTATTATTATTGGTGGTCTTTTGTTTACCTTCTACATTAGCAGTGCTCCGAAACTGTCAGAAGCCCAGTTAAAATCAACAAACTCTAGCTTGGTTTATGACGGTAATAACAATCTGATTGCTGATTTGGGTTCTGAAAAGCGTGAAAATGTAACAGCTGATAGTATCCCTATTAATCTAGTTAATGCTATTACCTCAATTGAAGATAAACGTTTCTTTAACCATCGTGGAGTAGATCTTTATCGTATTTTTGGTGCTGCCTTTCATAATCTAACGAGTCAGACCACTCAAGGGGGGTCAACGCTTGATCAGCAACTCATT…	2166	722	PBP1A-45	50	ACGATTGTTGATGTGACAAATGGTCATGTTATTGCTCAGCTTGGCGGACGTAATCAGGATGAAAATGTTTCATTTGGGACTAACCAAGCTGTTTTAACTGATCGTGACTGGGGTTCTACCATGAAGCCAATCACAGCCTATGCTCCTGCTATTGAATCTGGTGTTTATACTTCTACTGCTCAGTCGACTAATGACTCAGTCTATTATTGGCCTGGAACCACTACCCAATTGTTTAACTGGGACCTTAGATATAACGGATGGATGACAATCCAAGCTGCTATTATGCTATCGCGAAATGTCCCAGCAGTCCGAGCACTGGAAGCCGCAGGACTTGACTATGCTCGATCTTTCTTAAGCAGTTTAGGTATTAACTATCCCGAAATGCACTACTCAAACGCT…	813	271	18	pbp1a_TP-18		44	44	PBP1A-44	VITIKNPKILKWLKYVLSAILSLIILVIIIGGLLFTFYISSAPKLSEAQLKSTNSSLVYDGNNNLIADLGSEKRENVTADSIPINLVNAITSIEDKRFFNHRGVDLYRIFGAAFHNLTSQTTQGGSTLDQQLIKLAYFSTNESDQTLKRKAQEVWLALQMERKYTKQEILTFYINKVYMGNGNYGMLTAAKSYYGKDLKDLSYAQLALLAGIPQAPSQYDPYLHPEAAQNRRNVVLQQMYMEKHLTKAEYETAIATPVTEGLQSLQQRSTYPKYMDNYLKQVIEEVKKETNKDIFTAGLKVYTNIIPDAQQTLYNIYHSGDYVYYPDQDFQVASTIVDVTNGHVIAQLGGRNQDENVSFGTNQAVLTDRDWGSTMKPITAYAPAIESGVYTSTAQSTND…	721	12	TIVDVTNGHVIAQLGGRNQDENVSFGTNQAVLTDRDWGSTMKPITAYAPAIESGVYTSTAQSTNDSVYYWPGTTTQLFNWDLRYNGWMTIQAAIMLSRNVPAVRALEAAGLDYARSFLSSLSINYPEMHYSNAISSNNSSSDKKYGASSEKMAAAYAAFANGGIYHKPRYVNKVEFSDGTSKTFDEKGKRAMKETTAYMMTDMLKTVLTYGTGTAAAIPGVAQAGKTGTSNYTDEELAKIGEKYGLYPDYVGTLAPDENFVGFTKRYAMAV	271	19	PBP1A_TP-19		44	44	pbp1a_tp-44	ACGATTGTTGATGTGACAAATGGTCATGTTATTGCTCAGCTTGGCGGACGTAATCAAGATGAAAATGTTTCATTTGGGACTAACCAAGCTGTTTTAACTGATCGTGACTGGGGTTCTACCATGAAGCCAATCACAGCCTATGCTCCTGCTATTGAATCTGGTGTTTATACTTCTACTGCTCAGTCGACTAATGACTCAGTCTATTATTGGCCTGGAACCACTACCCAATTGTTTAACTGGGACCTTAGATATAACGGATGGATGACAATCCAAGCTGCTATTATGCTATCGCGAAATGTCCCAGCAGTCCGAGCACTGGAAGCCGCAGGACTTGACTATGCTCGATCTTTCTTAAGCAGTTTAGGTATTAACTATCCCGAAATGCACTACTCAAACGCT…	813	271	13	4	PBP1A_TP-4		44	44	PBP1A_TP-44	TIVDVTNGHVIAQLGGRNQDENVSFGTNQAVLTDRDWGSTMKPITAYAPAIESGVYTSTAQSTNDSVYYWPGTTTQLFNWDLRYNGWMTIQAAIMLSRNVPAVRALEAAGLDYARSFLSSLGINYPEMHYSNAISSNNSSSDKKYGASSEKMAAAYAAFANGGIYHKPRYVNKVEFSDGTSKTFDEKGKRAMKETTAYMMTDMLKAVLTYGTGTAAAIPGVAQAGKTGTSNYTDEELAKIGEKYGLYPDYVGTLAPDENFVGFTKRYAMAV	271	2
	45	45	pbp1a-45	GTGATTACAATTAAAAATCCAAAAATCCTTAAGTGGCTAAAGTATGTATTAAGTGCAATTCTTAGCCTTATTATCCTTGTTATTATTATTGGTGGTCTTTTGTTTACCTTCTACATTAGCAGTGCTCCGAAACTGTCAGAAGCCCAGTTAAAATCAACAAACTCTAGCTTGGTTTATGACGGTAATAACAATCTGATTGCTGATTTGGGTTCTGAAAAGCGTGAAAATGTAACAGCTGATAGTATCCCTATTAATCTAGTTAATGCTATTACCTCAATTGAAGATAAACGTTTCTTTAACCATCGTGGAGTAGATCTTTATCGTATTTTTGGTGCTGCCTTTCATAATCTAACGAGTCAGACCACTCAAGGGGGGTCAACGCTTGATCAGCAACTCATT…	2166	722	PBP1A-9	50	ACGATTGTTGATGTGACAAATGGTCATGTTATTGCTCAGCTTGGCGGACGTAATCAAGATGAAAATGTTTCATTTGGGACTAACCAAGCTGTTTTAACTGATCGTGACTGGGGTTCTACCATGAAGCCAATCACAGCCTATGCTCCTGCTATTGAATCTGGTGTTTATACTTCTACTGCTCAGTCGACTAATGACTCAGTCTATTATTGGCCTGGAACCACTACCCAATTGTTTAACTGGGACCTTAGATATAACGGATGGATGACAATCCAAGCTGCTATTATGCTATCGCGAAATGTCCCAGCAGTCCGAGCACTGGAAGCCGCAGGACTTGACTATGCTCGATCTTTCTTAAGCAGTTTAGGTATTAACTATCCCGAAATGCACTACTCAAACGCT…	813	271	22	pbp1a_TP-22		45	45	PBP1A-45	VITIKNPKILKWLKYVLSAILSLIILVIIIGGLLFTFYISSAPKLSEAQLKSTNSSLVYDGNNNLIADLGSEKRENVTADSIPINLVNAITSIEDKRFFNHRGVDLYRIFGAAFHNLTSQTTQGGSTLDQQLIKLAYFSTNESDQTLKRKAQEVWLALQMERKYTKQEILTFYINKVYMGNGNYGMLTAAKSYYGKDLKDLSYAQLALLAGIPQAPSQYDPYLHPEAAQNRRNVVLQQMYMEKHLTKAEYETAIATPVAEGLQSLQQRSTYPKYMDNYLKQVIEEVKKETNKDIFTAGLKVYTNIIPDAQQTLYNIYHSGDYVYYPDQDFQVASTIIDVTNGHVIAQLGGRNQDENVSFGTNQAVLTDRDWGSTMKPITAYAPAIESGVYTSTAQSTND…	721	94	TIIDVTNGHVIAQLGGRNQDENVSFGTNQAVLTDRDWGSTMKPITAYAPAIESGVYTSTAQSTNDSVYYWPGTTTQLFNWDLRYNGWMTIQAAIMLSRNVPAVRALEAAGLDYARSFLSSLGINYPEMHYSNAISSNNSSSDKKYGASSEKIAAAYAAFANGGIYHKPRYVNKVEFSDGTSKTFDEKGKRTMKETTAYMMTDMLKTVLTYGTGTAAAIPGVAQAGKTGTSNYTDEELAKIGEKYGLYPDYVGTLAPDENFVGFTKRYAMAV	271	20	PBP1A_TP-20		45	45	pbp1a_tp-45	ACGATTGTTGATGTGACAAATGGTCATGTTATTGCTCAGCTTGGCGGACGTAATCAAGATGAAAATGTTTCATTTGGGACTAACCAAGCTGTTTTAACTGATCGTGACTGGGGTTCTACCATGAAGCCAATCACAGCCTATGCTCCTGCTATTGAATCTGGTGTTTATACTTCTACTGCTCAGTCGACTAATGACTCAGTCTATTATTGGCCTGGAACCACTACCCAATTGTTTAACTGGGACCTTAGATATAACGGATGGATGACAATCCAAGCTGCTATTATGCTATCGCGAAATGTCCCAGCAGTCCGAGCACTGGAAGCCGCAGGACTTGACTATGCTCGATCTTTCTTAAGCAGTTTAGGTATTAACTATCCCGAAATGCACTACTCAAACGCT…	813	271	13	1	PBP1A_TP-1		45	45	PBP1A_TP-45	TIVDVTNGHVIAQLGGRNQDENVSFGTNQAVLTDRDWGSTMKPITAYAPAIESGVYTSTAQSTNDSVYYWPGTTTQLFNWDLRYNGWMTIQAAIMLSRNVPAVRALEAAGLDYARSFLSSLGINYPEMHYSNAISSNNSSSDKKYGASSEKMAAAYAAFANGGIYHKPRYVNKVEFSDGTSKTFDEKGKRAMKETTAYMMTDMLKTVLTYGTGTAAAIPGVAQAGKTGTSNYTDEELAKIGEKYGLYPDYVGTLAPDENFVGFTKRYAIAV	271	2
	46	46	pbp1a-46	GTGATTACAATTAAAAATCCAAAAATCCTTAAGTGGCTAAAGTATGTATTAAGTGCAATTCTTAGCCTTATTATCCTTGTTATTATTATTGGTGGTCTTTTGTTTACCTTCTACATTAGCAGTGCTCCGAAACTGTCAGAAGCCCAGTTAAAATCAACAAACTCTAGCTTGGTTTATGACGGTAATAACAATCTGATTGCTGATTTGGGTTCTGAAAAGCGTGAAAATGTAACAGCTGATAGTATCCCTATTAATCTAGTTAATGCTATTACCTCAATTGAAGATAAACGTTTCTTTAACCATCGTGGAGTAGATCTTTATCGTATTTTTGGTGCTGCCTTTCATAATCTAACGAGTCAGACCACTCAAGGGGGGTCAACGCTTGATCAGCAACTCATT…	2166	722	PBP1A-4	49	ACGATTGTTGATGTGACAAATGGTCATGTTATTGCTCAGCTTGGCGGACGTAATCAAGATGAAAATGTTTCATTTGGGACTAACCAAGCTGTTTTAACTGATCGTGACTGGGGTTCTACCATGAAGCCAATCACAGCCTATGCTCCTGCTATTGAATCTGGTGTTTATACTTCTACTGCTCAGTCGACTAATGACTCAGTCTATTATTGGCCTGGAACCACTACCCAATTGTTTAACTGGGACCTTAGATATAACGGATGGATGACAATCCAAGCTGCTATTATGCTATCGCGAAATGTCCCAGCAGTCCGAGCACTGGAAGCCGCAGGACTTGACTATGCTCGATCTTTCTTAAGCAGTTTAGGTATTAACTATCCCGAAATGCACTACTCAAACGCT…	813	271	1	pbp1a_TP-1		46	46	PBP1A-46	VITIKNPKILKWLKYVLSAILSLIILVIIIGGLLFTFYISSAPKLSEAQLKSTNSSLVYDGNNNLIADLGSEKRENVTADSIPINLVNAITSIEDKRFFNHRGVDLYRIFGAAFHNLTSQTTQGGSTLDQQLIKLAYFSTNESDQTLKRKAQEVWLALQMERKYTKQEILTFYINKVYMGNGNYGMLTAAKSYYGKDLKDLSYAQLALLAGIPQAPSQYDPYLHPEAAQNRRNVVLQQMYMEKHLTKAEYETAIATPVAEGLQSLQQRSTYPKYMDNYLKQVIEEVKKETNKDIFTAGLKVYTNIIPDAQQTLYNIYHSGDYVYYPDQDFQVASTIVDVTNGHVIAQLGGRNQDENVSFGTNQAVLTDRDWGSTMKPITAYAPAIESGVYTSTAQSTND…	721	20	TIVDVTNGHVIAQLGGRNQDENVSFGTNQAVLTDRDWGSTMKPITAYAPAIESGVYTSTAQSTNDSVYYWPGTTTQLFNWDLRYNGWMTIQAAIMLSRNVPAVRALEAAGLDYARSFLSSLGINYPEMHYSNAISSNNSSSDKKYGASSEKMAAAYAAFANGGIYHKPRYVNKVEFSDGTSKTFDEKGKRAMKETTAYMMTDMLKTVLTYGTGTAAAIPGVAQAGKTGTSNYTDEELAKIGEKYGLYPDYVGTLAPDENFVGFTKRYAMAV	271	1	PBP1A_TP-1		46	46	pbp1a_tp-46	ACGATTGTTGATGTGACAAATGGTCATGTTATTGCTCAGCTTGGCGGACGTAATCAAGATGAAAATGTTTCATTTGGGACTAACCAAGCTGTTTTAACTGATCGTGACTGGGGTTCTACCATGAAGCCAATCACAGCCTATGCTCCTGCTATTGAATCTGGTGTTTATACTTCTACTGCTCAGTCGACTAATGACTCAGTCTATTATTGGCCTGGAACCACTACCCAATTGTTTAACTGGGACCTTAGATATAACGGATGGATGACAATCCAAGCTGCTATTATGCTATCGCGAAATGTCCCAGCAGTCCGAGCACTGGAAGCCGCAGGACTTGACTATGCTCGATCTTTCTTAAGCAGTTTAGGTATTAACTATCCCGAAATGCACTACTCAAACGCT…	813	271	13	1	PBP1A_TP-1		46	46	PBP1A_TP-46	TIVDVTNGHVIAQLGGRNQDENVSFGTNQAVLTDRDWGSTMKPITAHAPAIESGVYTSTAQSTNDSVYYWPGTTTQLFNWDLRYNGWMTIQAAIMLSRNVPAVRALEAAGLDYARSFLSSLGINYPEMHYSNAISSNNSSSDKKYGASSEKMAAAYAAFANGGIYHKPRYVNKVEFSDGTSKTFDEKGKRAMKETTAYMMTDMLKTVLTYGTGTAAAIPGVAQAGKTGTSNYTDEELAKIGEKYGLYPDYVGTLAPDENFVGFTKRYAMAV	271	1
	47	47	pbp1a-47	GTGATTACAATTAAAAATCCAAAAATCCTTAAGTGGCTAAAGTATGTATTAAGTGCAATTCTTAGCCTTATTATCCTTGTTATTATTATTGGTGGTCTTTTGTTTACCTTCTACATTAGCAGTGCTCCGAAACTGTCAGAAGCCCAGTTAAAATCAACAAACTCTAGCTTGGTTTATGACGGTAATAACAATCTGATTGCTGATTTGGGTTCTGAAAAGCGTGAAAATGTAACAGCTGATAGTATCCCTATTAATCTAGTTAATGCTATTACCTCAATTGAAGATAAACGTTTCTTTAACCATCGTGGAGTAGATCTTTATCGTATTTTTGGTGCTGCCTTTCATAATCTAACGAGTCAGACCACCCAAGGGGGGTCAACGCTTGATCAGCAACTCATT…	2166	722	PBP1A-14	45	ACGATTGTTGATGTGACAAATGGTCATGTTATTGCTCAGCTTGGCGGACGTAATCAAGATGAAAATGTTTCATTTGGGACTAACCAAGCTGTTTTAACTGATCGTGACTGGGGTTCTACCATGAAGCCAATCACAGCCTATGCTCCTGCTATTGAATCTGGTGTTTATACTTCTACTGCTCAGTCGACTAATGACTCAGTCTATTATTGGCCTGGAACCACTACCCAATTGTTTAACTGGGACCTTAGATATAACGGATGGATGACAATCCAAGCTGCTATTATGCTATCGCGAAATGTCCCAGCAGTCCGAGCACTGGAAGCCGCAGGACTTGACTATGCTCGATCTTTCTTAAGCAGTTTAGGTATTAACTATCCCGAAATGCACTACTCAAACGCT…	813	271	11	pbp1a_TP-11		47	47	PBP1A-47	VITIKNPKILKWLKYVLSAILSLIILVIIIGGLLFTFYISSAPKLSEAQLKSTNSSLVYDGNNNLIADLGSEKRENVTADSIPINLVNAITSIEDKRFFNHRGVDLYRIFGAAFHNLTSQTTQGGSTLDQQLIKLAYFSTNESDQTLKRKAQEVWLALQMERKYTKQEILTFYINKVYMGNGNYGMLTAAKSYYGKDLKDLSYAQLALLAGIPQAPSQYDPYLHPESAQNRRNVVLQQMYMEKHLTKAEYETAIATPVAEGLQSLQQRSTYPKYMDNYLKQVIEEVKKETNKDIFTAGLKVYTNIIPDAQQTLYNIYHSGDYVYYPDQDFQVASTIVDVTNGHVIAQLGGRNQDENVSFGTNQAVLTDRDWGSTMKPITAYAPAIESGVYTSTAQSTND…	721	10	TIVDVTNGHVIAQLGGRNQDENVSFGTNQAVLTDRDWGSTMKPITAYAPAIESGVYTSTAQSTNDSVYYWPGTTTQLFNWDLRYNGWMTIQAAIMLSRNVPAVRALEAAGLDYARSFLSSLGINYPEMHYSNAISSNNSSSDKKYGASSEKMAAAYAAFANGGIYHKPRYVNKVEFSDGTSKTFDEKGKRAMKETTAYMMTDMLKTVLTYGTGTAAAIPGVAQAGKTGTSNYTDEELAKIGEKYGLYPDYVGTLAPDENFVGFTKRYAMAV	271	1	PBP1A_TP-1		47	47	pbp1a_tp-47	ACGATTGTTGATGTGACAAATGGTCATGTTATTGCTCAGCTTGGCGGACGTAATCAAGATGAAAATGTTTCATTTGGGACTAACCAAGCTGTTTTAACTGATCGTGACTGGGGTTCTACCATGAAGCCAATCACAGCCTATGCTCCTGCTATTGAATCTGGTGTTTATACTTCTACTGCTCAGTCGACTAATGACTCAGTCTATTATTGGCCTGGAACCACTACCCAATTGTTTAACTGGGACCTTAGATATAACGGATGGATGACAATCCAAGCTGCTATTATGCTATCGCGAAATGTCCCAGCAGTCCGAGCACTGGAAGCCGCAGGACTTGACTATGCTCGATCTTTCTTAAGCAGTTTAAGTATTAACTATCCCGAAATGCACTACTCAAACGCT…	813	271	12	19	PBP1A_TP-19		47	47	PBP1A_TP-47	TIVDVTNGHVIAQLGGRNQDENVSFGTNQAVLTDRDWGSTMKPITAYAPAIESGVYTSTAQSTNDSVYYWPGTTTQLFNWDLRYNGWMTIQAAIMLSRNVPAVRALEAAGLDYARSFLSSLGINYPEMHYSNAISSNNSSSDKKYGASSEKMAAAYAAFANGGIYHKPRYVNKVEFSDGTSKTFDEKGKRAMKETTAYMMTDMLKTVLTYGTGTAAAIPGVAQAGKTGTSNYTDEELAKIGKKYGLYPDYVGTLAPDENFVGFTKRYAMAV	271	1
	48	48	pbp1a-48	GTGATTACAATTAAAAATCCAAAAATCCTTAAGTGGCTAAAGTATGTATTAAGTGCAATTCTTAGCCTTATTATCCTTGTTATTATTATTGGTGGTCTTTTGTTTACCTTCTACATTAGCAGTGCTCCGAAACTGTCAGAAGCCCAGTTAAAATCAACAAACTCTAGCTTGGTTTATGATGGTAATAACAATCTGATTGCTGATTTGGGTTCTGAAAAGCGTGAAAATGTAACAGCTGATAGTATCCCTATTAATCTAGTTAATGCTATTACCTCAATTGAAGATAAACGTTTCTTTAACCATCGTGGAGTAGATCTTTATCGTATTTTTGGTGCTGCCTTTCATAATCTAACGAGTCAGACCACTCAAGGGGGGTCAACGCTTGATCAGCAACTCATT…	2166	722	PBP1A-21	43	ACGATTGTTGATGTGACAAATGGTCATGTTATTGCTCAGCTTGGCGGACGTAATCAAGATGAAAATATTTCATTTGGGACTAACCAAGCTGTTTTAACTGATCGTGACTGGGGTTCTACCATGAAGCCAATCACAGCCTATGCTCCTGCTATTGAATCTGGTGTTTATACTTCTACTGCTCAGTCGACTAATGACTCAGTCTATTATTGGCCTGGAACCACTACCCAATTGTTTAACTGGGACCTTAGATATAACGGATGGATGACAATCCAAGCTGCTATTATGCTATCGCGAAATGTCCCAGCAGTCCGAGCACTGGAAGCCGCAGGACTTGACTATGCTCGATCTTTCTTAAGCAGTTTAGGTATTAACTATCCCGAAATGCACTACTCTAACGCT…	813	271	24	pbp1a_TP-24		48	48	PBP1A-48	VITIKNPKILKWLKYVLSAILSLIILVIIIGGLLFTFYISSAPKLSEAQLKSTNSSLVYDGNNNLIADLGSEKRENVTADSIPINLVNAITSIEDKRFFNHRGVDLYRIFGAAFHNLTSQTTQGGSTLDQQLIKLAYFSTNESDQTLKRKAQEVWLALQMERKYTKQEILTFYINKVYMGNGNYGMLTAAKSYYGKDLKDLSYAQLALLAGIPQAPSQYDPYLHPEAAQNRRNVVLQQMYMEKHLTKAEYETAIATPVAEGLQSLQQRSTYPKYMDNYLKQVIEEVKKETNKDIFTAGLKVYTNIIPDAQQTLYNIYHSGDYVYYPDQDFQVASTIVDVTNGHVIAQLGGRNQDENVSFGTNQAVLTDRDWGSTMKPITAYAPAIESGVYTSTAQTTND…	721	10	TIVDVTNGHVIAQLGGRNQDENVSFGTNQAVLTDRDWGSTMKPITAYAPAIESGVYTSTAQTTNDSVYYWPGTTTQLFNWDLRYNGWMTIQAAIMLSRNVPAVRALEAAGLDYARSFLSSLGINYPEMHYSNAISSNNSSSDKKYGASSEKMAAAYAAFANGGIYHKPRYVNKVEFSDGTSKTFDEKGKRAMKETTAYMMTDMLKTVLTYGTGTAAAIPGVAQAGKTGTSNYTDEELAKIGEKYGLYPDYVGTLAPDENFVGFTKRYAMAV	271	21	PBP1A_TP-21		48	48	pbp1a_tp-48	ACGATTATTGATGTGACAAATGGTCATGTTATTGCTCAGCTTGGCGGACGTAATCAAGATGAAAATGTTTCATTTGGGACTAACCAAGCTGTTTTAACTGATCGTGACTGGGGTTCTACCATGAAGCCAATCACAGCCTATGCTCCTGCTATTGAATCTGGTGTTTATACTTCTACTGCTCAGTCGACTAATGACTCAGTCTATTATTGGCCTGGAACCACTACCCAATTGTTTAACTGGGACCTTAGATATAACGGATGGATGACAATCCAAGCTGCTATTATGCTATCGCGAAATGTCCCAGCAGTCCGAGCACTGGAAGCCGCAGGACTTGACTATGCTCGATCTTTCTTAAGCAGTTTAGGTATTAACTATCCCGAAATGCACTACTCAAACGCT…	813	271	12	20	PBP1A_TP-20		48	48	PBP1A_TP-48	TIVDVTNGHVIAQLGGRNQDENVSFGTNQAVLTDRDWGSTMKPITAYAPAIESGVYTSTAQSTNDSVYYWPGTTTQLFNWDLRYNGWMTIQAAIMLSRNVPAVRALEAAGLDYARSFLSSLGINYPEMHYSNAISSNNSSSDKKYGASSEKMAAAYATFANGGIYHKPRYVNKVEFSDGTIKTFDEKGKRAMKETTAYMMTDMLKTVLTYGTGTAAAIPGVAQAGKTGTSNYTDEELAKIGEKYGLYPDYVGTLAPDENFVGFTKRYAMAV	271	1
	49	49	pbp1a-49	GTGATTACAATTAAAAATCCAAAAATCCTTAAGTGGCTAAAGTATGTATTAAGTGCAATTCTTAGCCTTATTATCCTTGTTATTATTATTGGTGGTCTTTTGTTTACCTTCTACATTAGCAGTGCTCCGAAACTGTCAGAAGCTCAGTTAAAATCAACAAACTCTAGCTTGGTTTATGACGGTAATAACAATCTGATTGCTGATTTGGGTTCTGAAAAGCGTGAAAATGTAACAGCTGATAGTATCCCTATTAATCTAGTTAATGCTATTACCTCAATTGAAGATAAACGTTTCTTTAACCATCGTGGAGTAGATCTTTATCGTATTTTTGGTGCTGCCTTTCATAATCTAACGAGTCAGACCACTCAAGGGGGGTCAACGCTTGATCAGCAACTCATT…	2184	728	PBP1A-27	42	ACGATTGTTGATGTGACAAATGGTCATGTTATTGCTCAGCTTGGCGGACGTAATCAAGATGAAAATGTTTCATTTGGGACTAACCAAGCTGTTTTAACTGATCGTGACTGGGGTTCTACCATGAAGCCAATCACAGCCTATGCTCCTGCTATTGAATCTGGTGTTTATACTTCTACTGCTCAGTCGACTAATGACTCAGTCTATTATTGGCCTGGAACCACTACCCAATTGTTTAACTGGGACCTTAGATATAACGGATGGATGACAATCCAAGCTGCTATTATGCTATCGCGAAATGTCCCAGCAGTCCGAGCACTGGAAGCCGCAGGACTTGACTATGCTCGATCTTTCTTAAGCAGTTTAGGTATTAACTATCCCGAAATGCACTACTCAAACGCT…	813	271	1	pbp1a_TP-1		49	49	PBP1A-49	VITIKNPKILKWLKYVLSAILSLIILVIIIGGLLFTFYISSAPKLSEAQLKSTNSSLVYDGNNNLIADLGSEKRENVTADSIPINLVNAITSIEDKRFFNHRGVDLYRIFGAAFHNLTSQTTQGGSTLDQQLIKLAYFSTNESDQTLKRKAQEVWLALQMERKYTKQEILTFYINKVYMGNGNYGMLTAAKSYYGKDLKDLSYAQLALLAGIPQAPSQYDPYLHPEAAQNRRNVVLQQMYMEKHLTKAEYETAIATPVAEGLQSLQQRSTYPKYMDNYLKQVIEEVKKETNKDIFTAGLKVYTNIIPDAQQTLYNIYHSGDYVYYPDQDFQVASTIVDVTNGHVIAQLGGRNQDENVSFGTNQAVLTDRDWGSTMKPITAYAPAIESGVYTSTAQSTND…	721	9	TIVDVTNGHVIAQLGGRNQDENVSFGTNQAVLTDRDWGSTMKPITAYAPAIESGVYTSTAQSTNDSVYYWPGTTTQLFNWDLRYNGWMTIQAAIMLSRNVPAVRALEAAGLDYARSFLSSLGINYPEMHYSNAISSNNSSSDKKYGASSEKMAAAYAAFANGGIYHKPRYVNKVEFSDGTSKTFDEKGKRAMKETTAYMMTDMLKTVLTYGTGTAAAIPGVAQAGKTGTSNYTDEELAKIGEKYDLYPDYVGTLAPDENFVGFTKRYAMAV	271	17	PBP1A_TP-17		49	49	pbp1a_tp-49	ACGATTGTTGATGTGACAAATGGTCATGTTATTGCTCAGCTTGGCGGACGTAATCAAGATGAAAATGTTTCATTTGGGACTAACCAAGCTGTTTTAACTGATCGTGACTGGGGTTCTACCATGAAGCCAATCACAGCCTATGCTCCTGCTATTGAATCTGGTGTTTATACTTCTACTGCTCAGACGACTAATGACTCAGTCTATTATTGGCCTGGAACCACTACCCAATTGTTTAACTGGGACCTTAGATATAACGGATGGATGACAATCCAAGCTGCTATTATGCTATCGCGAAATGTCCCAGCAGTCCGAGCACTGGAAGCCGCAGGACTTGACTATGCTCGATCTTTCTTAAGCAGTTTAGGTATTAACTATCCCGAAATGCACTACTCAAACGCT…	813	271	12	21	PBP1A_TP-21		49	49	PBP1A_TP-49	TIVDVTNGHVIAQLGVRNQDENVSFGTNQAVLTDRDWGSTMKPITAYAPAIESGVYTSTAQSTNDSVYYWPGTTTQLFNWDLRYNGWMTIQAAIMLSRNVPAVRALEAAGLDYARSFLSSLGINYPEMHYSNAISSNNSSSDKKYGASSEKMAAAYATFANGGIYHKPRYVNKVEFSDGTSKTFDEKGKRAMKETTAYMMTDMLKTVLTYGTGTAAAIPGVAQAGKTGTSNYTDEELAKIGEKYGLYPDYVGTLAPDENFVGFTKRYAMAV	271	1
	50	50	pbp1a-50	GTGATTACAATTAAAAATCCAAAAATCCTTAAGTGGCTAAAGTATGTATTAAGTGCAATTCTTAGCCTTATTATCCTTGTTATTATTATTGGTGGTCTTTTGTTTACCTTCTACATTAGCAGTGCTCCGAAACTGTCAGAAGCTCAGTTAAAATCAACAAACTCTAGCTTGGTTTATGACGGTAATAACAATCTGATTGCTGATTTGGGTTCTGAAAAGCGTGAAAATGTAACAGCTGATAGTATCCCTATTAATCTAGTTAATGCTATTACCTCAATTGAAGATAAACGTTTCTTTAACCATCGTGGAGTAGATCTTTATCGTATTTTTGGTGCTGCCTTTCATAATCTAACGAGTCAGACCACTCAAGGGGGGTCAACGCTTGATCAGCAACTCATT…	2166	722	PBP1A-2	40	ACGATTGTTGATGTGACAAATGGTCATGTTATTGCTCAGCTTGGCGGACGTAATCAAGATGAAAATGTTTCATTTGGGACTAACCAAGCTGTTTTAACTGATCGTGACTGGGGTTCTACCATGAAGCCAATCACAGCCTATGCTCCTGCTATTGAATCTGGTGTTTATACTTCTACTGCTCAGTCGACTAATGACTCAGTCTATTATTGGCCTGGAACCACTACCCAATTGTTTAACTGGGACCTTAGATATAACGGATGGATGACAATCCAAGCTGCTATTATGCTATCGCGAAATGTCCCAGCAGTCCGAGCACTGGAAGCCGCAGGACTTGACTATGCTCGATCTTTCTTAAGCAGTTTAGGTATTAACTATCCCGAAATGCACTACTCAAACGCT…	813	271	1	pbp1a_TP-1		50	50	PBP1A-50	VITIKNPKILKWLKYVLSAILSLIILVIIIGGLLFTFYISSAPKLSEAQLKSTNSSLVYDGNNNLIADLGSEKRENVTADSIPINLVNAITSIEDKRFFNHRGVDLYRIFGAAFHNLTSQTTQGGSTLDQQLIKLAYFSTNESDQTLKRKAQEVWLALQMERKYTKQEILTFYINKVYMGNGNYGMLTAAKSYYGKDLKDLSYAQLALLAGIPQAPSQYDPYLHPEAAQNRRNVVLQQMYMEKHLTKAEYETAIATPVAEGLQSLQQRSTYPKYMDNYLKQVIEEVKKETNKDIFTAGLKVYTNIIPDAQQTLYNIYHSGDYVYYPDQDFQVASTIVDVTNSHVIAQLGGRNQDENVSFGTNQAVLTDRDWGSTMKPITAYAPAIESGVYTSTAQSTND…	721	159	TIVDVTNSHVIAQLGGRNQDENVSFGTNQAVLTDRDWGSTMKPITAYAPAIESGVYTSTAQSTNDSVYYWPGTTTQLFNWDLRYNGWMTIQAAIMLSRNVPAVRALEAAGLDYARSFLSSLGINYPEMHYSNAISSNNSSSDKKYGASSEKMAAAYAAFANGGIYHKPRYVNKVEFSDGTSKTFDEKGKRAMKETTAYMMTDMLKTVLTYGTGTAAAIPGVAQAGKTGTSNYTDEELAKIGEKYGLYPDYVGTLAPDENFVGFTKRYAMAV	271	22	PBP1A_TP-22		50	50	pbp1a_tp-50	ACGATTGTTGATGTGACAAATGGTCATGTTATTGCTCAGCTTGGCGGACGTAATCAAGATGAAAATGTTTCATTTGGGACTAACCAAGCTGTTTTAACTGATCGTGACTGGGGTTCTACCATGAAGCCAATCACAGCCTATGCTCCTGCTATTGAATCTGGTGTTTATACTTCTACTGCTCAGTCGACTAATGACTCAGTCTATTATTGGCCTGGAACCACTACCCAATTGTTTAACTGGGACCTTAGATATAACGGATGGATGACAATCCAAGCTGCTATTATGCTATCGCGAAATGTCCCAGCAGTCCGAGCACTGGAAGCCGCAGGACTTGACTATGCTCGATCTTTCTTAAGCAGTTTAGGTATTAACTATCCCGAAATGCACTACTCAAACGCT…	813	271	12	18	PBP1A_TP-18		50	50	PBP1A_TP-50	TIIDVTNGHVIAQLGGRNQDENVSFGINQAVLIDRDWGSTMKPITAYAPAIESGVYTSTAQSTNDSVYYWPGTTTQLFNWDLRYNGWMTIQAAIMLSRNVPAVRALEAAGLDYARSFLSSLGINYPEMHYSNAISSNNSSSDKKYGASSEKMAAAYAAFANGGIYHKPRYVNKVEFSDGTSKTFDEKGKRAMKETTAYMMTDMLKTVLTYGTGTAAAIPGVAQAGKTGTSNYTDEELAKIGEKYGLYPDYVGTLAPDENFVGFTKRYAMAV	271	1
	51	51	pbp1a-51	GTGATTACAATTAAAAATCCAAAAATCCTTAAGTGGCTAAAGTATGTATTAAGTGCAATTCTTAGCCTTATTATCCTTGTTATTATTATTGGTGGTCTTTTGTTTACCTTCTACATTAGCAGTGCTCCGAAACTGTCAGAAGCTCAGTTAAAATCAACAAACTCTAGCTTGGTTTATGACGGTAATAACAATCTGATTGCTGATTTGGGTTCTGAAAAGCGTGAAAATGTAACAGCTGATAGTATCCCTATTAATCTAGTTAATGCTATTACCTCAATTGAAGATAAACGTTTCTTTAACCATCGTGGAGTAGATCTTTATCGTATTTTTGGTGCTGCCTTTCATAATCTAACGAGTCAGACCACTCAAGGGGGGTCAACGCTTGATCAGCAACTCATT…	2166	722	PBP1A-22	40	ACTATTGTTGATGTGACAAATGGTCATGTTATTGCTCAGCTTGGCGGACGTAATCAAGATGAAAATGTTTCATTTGGGACTAACCAAGCTGTTTTAACTGATCGTGACTGGGGTTCTACCATGAAGCCAATCACAGCCTATGCTCCTGCTATTGAATCTGGTGTTTATACTTCTACTGCTCAGTCGACTAATGACTCAGTCTATTATTGGCCTGGAACCACTACCCAATTGTTTAACTGGGACCTTAGATATAACGGATGGATGACAATCCAAGCTGCTATTATGCTATCGCGAAATGTCCCAGCAGTCCGAGCACTGGAAGCCGCAGGACTTGACTATGCTCGATCTTTCTTAAGCAGTTTAGGTATTAACTATCCCGAAATGCACTACTCAAACGCT…	813	271	23	pbp1a_TP-23		51	51	PBP1A-51	VITIKNPKILKWLKYVLSAILSLIILVIIIGGLLFTFYISSAPKLSEAQLKSTNSSLVYDGNNNLIADLGSEKRENVTADSIPINLVNAITSIEDKRFFNHRGVDLYRIFGAAFHNLTSQTTQGGSTLDQQLIKLAYFSTNESDQTLKRKAQEVWLALQMERKYTKQEILTFYINKVYMGNGNYGMLTAAKSYYGKDLKDLSYAQLALLAGIPQAPSQYDPYLHPEAAQNRRNVVLQQMYMEKHLTKAEYETAIATPVAEGLQSLQQRSTYPKYMDNYLKQVIEEVKKETNKDIFTAGLKVYTNIIPDAQQTLYNIYHSGDYVYYPDQDFQVASTIVDVTNGHVIAQLGGRNQDENVSFGTNQAVLTDRDWGSTMKPITAYAPAIESGVYTSTAQSTND…	721	12	TIVDVTNGHVIAQLGGRNQDENVSFGTNQAVLTDRDWGSTMKPITAYAPAIESGVYTSTAQSTNDSVYYWPGTTTQLFNWDLRYNGWMTIQAAIMLSRNVPAVRALEAAGLDYARSFLSSLGINYPEIHYSNAISSNNSSSDKKYGASSEKIAAAYAAFANGGIYHKPRYVNKVEFSDGTSKTFDEKGKRAMKETTAYMMTDMLKTVLTYGTGTAAAIPGVAQAGKTGTSNYTDEELAKIGEKYGLYPDYVGTLAPDENFVGFTKRYAMAV	271	9	PBP1A_TP-9		51	51	pbp1a_tp-51	ACGATTGTTGATGTGACAAATGGTCATGTTATTGCTCAGCTTGGCGGACGTAATCAAGATGAAAATGTTTCATTTGGGACTAACCAAGCTGTTTTAACTGATCGTGACTGGGGTTCTACCATGAAGCCAATCACAGCCTATGCTCCTGCTATTGAATCTGGTGTTTATACTTCTACTGCTCAGTCGACTAATGACTCAGTCTATTATTGGCCTGGAACCACTACCCAATTGTTTAACTGGGACCTTAGATATAACGGATGGATGACAATCCAAGCTGCTATTATGCTATCGCGAAATGTCCCAGCAGTCCGAGCACTGGAAGCCGCAGGACTTGACTATGCTCGATCTTTCTTAAGCAGTTTAGGTATTAACTATCCCGAAATGCACTACTCAAACGCT…	813	271	11	17	PBP1A_TP-17		51	51	PBP1A_TP-51	TIVDVTNGHVIAQLGGRNQDENVSFGTNQAVLTDRDWGSTMKPITAYAPAIESGVYTSTAQSTNDSVYYWPGTTTQLFNWDLRYNGWMTIQAAIMLSRNVPAVRALEAAGLDYARSFLSSLGINYPEMHYSNAISSNNSSSDKKYGASSEKMTAAYAAFANGGIYHKPRYVNKVEFSDGTSKTFDEKGKRAMKETTAYMMTDMLKTVLTYGTGTAAAIPGVAQAGKTGTSNYTDEELAKIGEKYGLYPDYVGTLAPDENFVGFTKRYAMAV	271	1
	52	52	pbp1a-52	GTGATTACAATTAAAAATCCAAAAATCCTTAAGTGGCTAAAGTATGTATTAAGTGCAATTCTTAGCCTTATTATCCTTGTTATTATTATTGGTGGTCTGTTGTTTACCTTCTACATTAGCAGTGCTCCGAAACTGTCAGAAGCCCAGTTAAAATCAACAAACTCTAGCTTGGTTTATGACGGTAATAACAATCTGATTGCTGATTTGGGTTCTGAAAAGCGTGAAAATGTAACAGCTGATAGTATCCCTATTAATCTAGTTAATGCTATTACCTCAATTGAAGATAAACGTTTCTTTAACCATCGTGGAGTAGATCTTTATCGTATTTTTGGTGCTGCCTTTCATAACCTAACGAGTCAGACCACTCAAGGGGGGTCAACGCTTGATCAGCAACTCATT…	2166	722	PBP1A-84	39	ACGATTGTTGATGTGACAAATGGTCATGTTATTGCTCAGCTTGGCGGACGTAATCAAGATGAAAATGTTTCATTTGGGACTAACCAAGCTGTTTTAACTGATCGTGACTGGGGTTCTACCATGAAGCCAATCACAGCCTATGCTCCTGCTATTGAATCTGGTGTTTATACTTCTACTGCTCAGTCGACTAATGACTCAGTCTATTATTGGCCTGGAACCACTACCCAATTGTTTAACTGGGACCTTAGATATAACGGATGGATGACAATCCAAGCTGCTATTATGCTATCGCGAAATGTCCCAGCAGTCCGAGCACTGGAAGCCGCAGGACTTGACTATGCTCGATCTTTCTTAAGCAGTTTAGGTATTAACTATCCCGAAATGCACTACTCAAACGCT…	813	271	7	pbp1a_TP-7		52	52	PBP1A-52	VITIKNPKILKWLKYVLSAILSLIILVIIIGGLLFTFYISSAPKLSEAQLKSTNSSLVYDGNNNLIADLGSEKRENVTADSIPINLVNAITSIEDKRFFNHRGVDLYRIFGAAFHNLTSQTTQGGSTLDQQLIKLAYFSTNESDQTLKRKAQEVWLALQMERKYTKQEILTFYINKVYMGNGNYGMLTAAKSYYGKDLKDLSYAQLALLAGIPQAPSQYDPYLHPEAAQNRRNVVLQQMYMEKHLTKAEYETAIATPVAEGLQSLQQRSTYPKYMDNYLKQVIEEVKKETNKDIFTAGLKVYTNIIPDAQQTLYNIYHSGDYVYYPDQDFQVASTIVDVTNGHVIAQLGGRNQDENVSFGTNQAVLTDRDWGSTMKPITAYAPAIESGVYTSTAQSTND…	721	11	TIVDVTNGHVIAQLGGRNQDENVSFGTNQAVLTDRDWGSTMKPITAYAPAIESGVYTSTAQSTNDSVYYWPGTTTQLFNWDLRYNGWMTIQAAIMLSRNVPAVRALEAAGLDYARSFLSSLGINYPEMHYSNAISSNNSSSDKKYGASSEKMAAAYAAFANGGIYHKPRYVNKVEFSDGTSKTFDEKGKRAMKETTAYMMTDMLKTVLTYGTGTAAAIPGVAQAGKTGTSNYTDEELAKIGEKYGLYPDYVGTLAPDENFVGFTKRYAMAV	271	1	PBP1A_TP-1		52	52	pbp1a_tp-52	ACGATTGTTGATGTGACAAATAGTCATGTTATTGCTCAGCTTGGCGGACGTAATCAAGATGAAAATGTTTCATTTGGGACTAACCAAGCTGTTTTAACTGATCGTGACTGGGGTTCTACCATGAAGCCAATCACAGCCTATGCTCCTGCTATTGAATCTGGTGTTTATACTTCTACTGCTCAGTCGACTAATGACTCAGTCTATTATTGGCCTGGAACCACTACCCAATTGTTTAACTGGGACCTTAGATATAACGGATGGATGACAATCCAAGCTGCTATTATGCTATCGCGAAATGTCCCAGCAGTCCGAGCACTGGAAGCCGCAGGACTTGACTATGCTCGATCTTTCTTAAGCAGTTTAGGTATTAACTATCCCGAAATGCACTACTCAAACGCT…	813	271	10	22	PBP1A_TP-22		52	52	PBP1A_TP-52	TIVDVTNGHVIAQLGGRNQDENVSFGTNQAVLTDRDWGSTMKPITAYAPAIESGVYTSTAQSTNDSVYYWPGTTTQLFNWDLRYNGWMTIQAAIMLSRNVPAVRALEAAGLDYARSFLSSLGINYPEMHYSNAISSNNSSSDKKYGASSEKMAAAYAAFANGGIYHKPRYVNKVEFSDGTSKTFDEKGKRAMKETTTYMMTDMLKTVLTYGTGTAAAIPGVAQAGKTGTSNYTDEELAKIGEKYGLYPDYVGTLAPDENFVGFTKRYAMAV	271	1
	53	53	pbp1a-53	GTGATTACAATTAAAAATCCAAAAATCCTTAAGTGGCTAAAGTATGTATTAAGTGCAATTCTTAGCCTTATTATCCTTGTTATTATTATTGGTGGTCTTTTGTTTACCTTCTACATTAGCAGTGCTCCGAAACTGTCAGAAGCCCAGTTAAAATCAACAAACTCTAGCTTGGTTTATGACGGTAATAACAATCTGATTGCTGATTTGGGTTCTGAAAAGCGTGAAAATGTAACAGCTGATAGTATCCCTATTAATCTAGTTAATGCTATTACCTCAATTGAAGATAAACGTTTCTTTAACCATCGTGGAGTAGACCTTTATCGTATTTTTGGTGCTGCCTTTCATAATCTAACGAGTCAGACCACTCAAGGGGGGTCAACGCTTGATCAGCAACTCATT…	2166	722	PBP1A-14	38	ACGATTGTTGATGTGACAAATGGTCATGTTATTGCTCAGCTTGGCGGACGTAATCAAGATGAAAATGTTTCATTTGGGACTAACCAAGCTGTTTTAACTGATCGTGACTGGGGTTCTACCATGAAGCCAATCACAGCCTATGCTCCTGCTATTGAATCTGGTGTTTATACTTCTACTGCTCAGTCGACTAATGACTCAGTCTATTATTGGCCTGGAACCACTACCCAATTGTTTAACTGGGACCTTAGATATAACGGATGGATGACAATCCAAGCTGCTATTATGCTATCGCGAAATGTCCCAGCAGTCCGAGCACTGGAAGCCGCAGGACTTGACTATGCTCGATCTTTCTTAAGCAGTTTAGGTATTAACTATCCCGAAATGCACTACTCAAACGCT…	813	271	26	pbp1a_TP-26		53	53	PBP1A-53	VITIKNPKILKWLKYVLSAILSLIILVIIIGGLLFTFYISSAPKLSEAQLKSTNSSLVYDGNNNLIADLGSEKRENVTADSIPINLVNAITSIEDKRFFNHRGVDLYRIFGAAFHNLTSQTTQGGSTLDQQLIKLAYFSTNESDQTLKRKAQEVWLALQMERKYTKQEILTFYINKVYMGNGNYGMLTAAKSYYGKDLKDLSYAQLALLAGIPQAPSQYDPYLHPEAAQNRRNVVLQQMYMEKHLTKAEYETAIATPVAEGLQSLQQRSTYPKYMDNYLKQVIEEVKKETNKDIFTAGLKVYTNIIPDAQQTLYNIYHSGDYVYYPDQDFQVASTIVDVTNGHVIAQLGGRNQDENVSFGTNQAVLTDRDWGSTMKPITAYAPAIESGVYTSTAQSTND…	721	8	TIVDVTNGHVIAQLGGRNQDENVSFGTNQAVLTDRDWGSTMKPITAYAPAIESGVYTSTAQSTNDSVYYWPGTTTQLFNWDLRYNGWMTIQAAIMLSRNVPAVRALEAAGLDYARSFLNSLGINYPEMHYSNAISSNNSSSDKKYGASSEKMAAAYAAFANGGIYHKPRYVNKVEFSDGTSKTFDEKGKRAMKETTAYMMTDMLKTVLTYGTGTAAAIPGVAQAGKTGTSNYTDEELAKIGEKYGLYPDYVGTLAPDENFVGFTKRYAMAV	271	16	PBP1A_TP-16		53	53	pbp1a_tp-53	ACGATTGTTGATGTGACAAATGGTCATGTTATTGCTCAGCTTGGCGGACGTAATCAAGATGAAAATGTTTCATTTGGGACTAACCAAGCTGTTTTAACTGATCGTGACTGGGGTTCTACCATGAAGCCAATCACAGCCTATGCTCCTGCTATTGAATCTGGTGTTTATACTTCTACTGCTCAGTCGACTAATGACTCAGTCTATTATTGGCCTGGAACCACTACCCAATTGTTTAACTGGGACCTTAGATATAACGGATGGATGACAATCCAAGCTGCTATTATGCTATCGCGAAATGTCCCAGCAGTCCGAGCACTGGAAGCCGCAGGACTTGACTATGCTCGATCTTTCTTAAGCAGTTTAGGTATTAACTATCCCGAAATGCACTATTCAAACGCT…	813	271	10	1	PBP1A_TP-1		53	53	PBP1A_TP-53	TIVDVTNGHVIAQLGGRNQDENVSFGTNQAVLTDRDWGSTMKPITAYAPAIESGVYTSTAQSTNDSVYYWPGTTTQLFNWDLRYNGWMTIQAAIMLSRNVPAVRALEAAGLDYARSFLSSLGINYPEMHYSNAISSNNSSSDKKYGASSEKMAAAYAAFANGGIYHKPRYVNKVEFSDGTSKTFDEKGKRAMKETTAYMMTDMLKTVLTYGTGTAAAIPGVAQAGKTGTSNYTDEELAKIGEKYSLYPDYVGTLAPDENFVGFTKRYAMAV	271	1
	54	54	pbp1a-54	GTGATTACAATTAAAAATCCAAAAATCCTTAAGTGGCTAAAGTATGTATTAAGTGCAATTCTTAGCCTTATTATCCTTGTTATTATTATTGGTGGTCTTTTGTTTACCTTCTACATTAGCAGTGCTCCGAAACTGTCAGAAGCCCAGTTAAAATCAACAAACTCTAGCTTGGTTTATGACGGTAATAACAATCTGATTGCTGATTTGGGTTCTGAAAAGCGTGAAAATGTAACAGCTGATAGTATCCCTATTAATCTAGTTAATGCTATTACCTCAATTGAAGATAAACGTTTCTTTAACCATCGTGGAGTAGATCTTTATCGTATTTTTGGTGCTGCCTTTCATAATCTAACGAGTCAGACCACTCAAGGGGGGTCAACGCTTGATCAGCAACTCATT…	2166	722	PBP1A-23	38	ACGATTGTTGATGTGACAAATGGTCATGTTATTGCTCAGCTTGGCGGACGTAATCAAGATGAAAATGTTTCATTTGGGACTAACCAGGCTGTTTTAACTGATCGTGACTGGGGTTCTACCATGAAGCCAATCACAGCCTATGCTCCTGCTATTGAATCTGGTGTTTATACTTCTACTGCTCAGTCGACTAATGACTCAGTCTATTATTGGCCTGGAACCACTACCCAATTGTTTAACTGGGACCTTAGATATAACGGATGGATGACAATCCAAGCTGCTATTATGCTATCGCGAAATGTCCCAGCAGTCCGAGCACTGGAAGCCACAGGACTTGACTATGCTCGATCTTTCTTAAGCAGTTTAGGTATTAACTATCCCGAAATGCACTACTCAAACGCT…	813	271	27	pbp1a_TP-27		54	54	PBP1A-54	VITIKNPKILKWLKYVLSAILSLIILVIIIGGLLFTFYISSAPKLSEAQLKSTNSSLVYDGNNNLIADLGSEKRENVTADSIPINLVNAITSIEDKRFFNHRGVDLYRIFGAAFHNLTSQTTQGGSTLDQQLIKLAYFSTNESDQTLKRKAQEVWLALQMERKYTKQEILTFYINKVYMGNGNYGMLTAAKSYYGKDLKDLSYAQLALLAGIPQAPSQYDPYLHPEAAQNRRNVVLQQMYMEKHLTKAEYETAIATPVAEGLQSLQQRSTYPKYMDNYLKQVIEEVKKETNKDIFTAGLKVYTNIIPDAQQTLYNIYHSGDYVYYPDQDFQVASTIVDVTNGHVIAQLGGRNQDENVSFGTNQAVLTDRDWGSTMKPITAYAPAIESGVYTSTAQSTND…	721	8	TIVDVTNGHVIAQLGGRNQDENVSFGTNQAVLTDRDWGSTMKPITAYAPAIESGVYTSTAQSTNDSVYYWPGTTTQLFNWDLRYNGWMTIQAAIMLSRNVPAVRALEAAGLDYARSFLSSLGINYPEMHYSNAISSNNSSSDKKYGASSEKMAAAYAAFANGGIYHKPRYVNKVEFSDGTRKTFDEKGKRAMKETTAYMMTDMLKTVLTYGTGTAAAIPGVAQAGKTGTSNYTDEELAKIGEKYGLYPDYVGTLAPDENFVGFTKRYAMAV	271	18	PBP1A_TP-18		54	54	pbp1a_tp-54	ACAATTGTTGATGTGACAAATGGTCATGTTATTGCTCAGCTTGGCGGACGTAATCAAGATGAAAATGTTTCATTTGGGACTAACCAAGCTGTTTTAACTGATCGTGACTGGGGTTCTACCATGAAGCCAATCACAGCCTATGCTCCTGCTATTGAATCTGGTGTTTATACTTCTACTGCTCAGTCGACTAATGACTCAGTCTATTATTGGCCTGGAACCACTACCCAATTGTTTAACTGGGACCTTAGATATAACGGATGGATGACAATCCAAGCTGCTATTATGCTATCGCGAAATGTCCCAGCAGTCCGAGCACTGGAAGCCGCAGGACTTGACTATGCTCGCTCTTTCTTAAGCAGTTTAGGTATTAACTATCCCGAAATGCACTACTCAAACGCT…	813	271	9	1	PBP1A_TP-1		54	54	PBP1A_TP-54	TIVDVTNGHVIAQLGGRNQDENVSFGTNQAVLTDRDWGSTMKPITAYAPAIESGVYTSTAQSTNDSVYYWPGTTTQLFNWDLRYNGWMTIQAAIMLSRNVPAVRALEAAGLDYARSFLSSLGINYPEMHYSNAISSNNSSSDKKYGASSEKMAAAYAAFANGGIYHKPRYVNKVEFSDGTSKTFDEKGKRAMKETTAYMMTDMLKTVLTYGTGTAVAIPGVAQAGKTGTSNYTDEELAKIGEKYGLYPDYVGTLAPDENFVGFTKRYAMAV	271	1
	55	55	pbp1a-55	GTGATTACAATTAAAAATCCAAAAATCCTTAAGTGGCTAAAGTATGTATTAAGTGCAATTCTTAGCCTTATTATCCTTGTTATTATTATTGGTGGTCTTTTGTTTACCTTCTACATTAGCAGTGCTCCGAAACTGTCAGAAGCCCAGTTAAAATCAACAAACTCTAGCTTGGTTTATGACGGTAATAACAATCTGATTGCTGATTTGGGTTCTGAAAAGCGTGAAAATGTAACAGCTGATAGTATCCCTATTAATCTAGTTAATGCTATTACCTCAATTGAAGATAAACGTTTCTTTAACCATCGTGGAGTAGATCTTTATCGTATTTTTGGTGCTGCCTTTCATAACCTAACGAGTCAGACCACTCAAGGGGGGTCAACGCTTGATCAGCAACTCATT…	2166	722	PBP1A-24	37	ACGATTGTTGATGTGACAAATGGTCATGTTATTGCTCAGCTTGGCGGACGTAATCAAGATGAAAATGTTTCATTTGGGACTAACCAAGCTGTTTTAACTGATCGTGACTGGGGTTCTACCATGAAGCCAATCACAGCCTATGCTCCTGCTATTGAATCTGGTGTTTATACTTCTACTGCTCAGTCGACTAATGACTCAGTCTATTATTGGCCTGGAACCACTACCCAATTGTTTAACTGGGACCTTAGATATAACGGATGGATGACAATCCAAGCTGCTATTATGCTATCGCGAAATGTCCCAGCAGTCCGAGCACTGGAAGCCGCAGGACTTGACTATGCTCGATCTTTCTTAAGCAGTTTAGGTATTAACTATCCCGAAATGCACTACTCAAACGCT…	813	271	7	pbp1a_TP-7		55	55	PBP1A-55	VITIKNPKILKWLKYVLSAILSLIILVIIIGGLLFTFYISSAPKLSEAQLKSTNSSLVYDGNNNLIADLGSEKRENVTADSIPINLVNAITSIEDKRFFNHRGVDLYRIFGAAFHNLTSQTTQGGSTLDQQLIKLAYFSTNESDQTLKRKAQEVWLALQMERKYTKQEILTFYINKVYMGNGNYGMLTAAKSYYGKDLKDLSYAQLALLAGIPQAPSQYDPYLHPEAAQNRRNVVLQQMYMEKHLTKTEYETAIATPVAEGLQSLQQRSTYPKYMDNYLKQVIEEVKKETNKDIFTAGLKVYTNIIPDAQQTLYNIYHSGDYVYYPDQDFQVASTIVDVTNGHVIAQLGGRNQDENVSFGTNQAVLTDRDWGSTMKPITAYAPAIESGVYTSTAQSTND…	721	16	TIVDVTNGHVIAQLGGRNQDENVSFGTNQAVLTDRDWGSTMKPITAYAPAIESGVYTSTAQSTNDSVYYWPGTTTQLFNWDLRYNGWMTIQAAIMLSRNVPAVRALEAAGLDYARSFLSSLGINYPEMHYSNAISSNNSSSDKKYGASSEKIAAAYAAFANGGIYHKPRYVNKVEFSDGTSKTFDEKGKRTMKETTAYMMTDMLKTVLTYGTGTAAAIPGVAQAGKTGTSNYTDEELAKIGEKYGLYPDYVGTLAPDENFVGFTKRYAMAV	271	8	PBP1A_TP-8		55	55	pbp1a_tp-55	ACGATTGTTGATGTGACAAATGGTCATGTTATTGCTCAGCTTGGCGGACGTAATCAAGATGAAAATGTTTCATTTGGGACTAACCAAGCTGTTTTAACTGATCGTGACTGGGGTTCTACCATGAAGCCAATCACAGCCTATGCTCCTGCTATTGAATCTGGTGTTTATACTTCTACTGCTCAGTCGACTAATGACTCAGTCTATTATTGGCCTGGAACCACTACCCAATTGTTTAACTGGGACCTTAGATATAACGGATGGATGACAATCCAAGCTGCTATTATGCTATCGCGAAATGTCCCAGCAGTCCGAGCACTGGAAGCCGCAGGACTTGACTATGCTCGATCTTTCTTAAGCAGTTTAGGTATTAACTATCCCGAAATGCACTACTCAAACGCT…	813	271	9	17	PBP1A_TP-17		55	55	PBP1A_TP-55	TIVDVTNGHVIAQLGGRNQDENVSFGTNQAVLTDRDWGSTMKPITAYAPAIESGVYTSTAQSTNDSVYYWPGTTTQLFNWDLRYNGWMTIQAAIMLSRNVPAVRALEAAGLDYARSFLSSLGINYPEMHYSNAISSNNSSSDKKYGASSEKMAAAYAAFANGGIYHNPRYVNKVEFSDGTSKTFDEKGKRAMKETTAYMMTDMLKTVLTYGTGTAAAIPGVAQAGKTGTSNYTDEELAKIGEKYGLYPDYVGTLAPDENFVGFTKRYAMAV	271	1
	56	56	pbp1a-56	GTGATTACAATTAAAAATCCAAAAATCCTTAAGTGGCTAAAGTATGTATTAAGTGCAATTCTTAGCCTTATTATCCTTGTTATTATTATTGGTGGTCTTTTGTTTACCTTCTACATTAGCAGTGCTCCGAAACTGTCAGAAGCCCAGTTAAAATCAACAAACTCTAGCTTGGTTTATGACGGTAATAACAATCTGATTGCTGATTTGGGTTCTGAAAAGCGTGAAAATGTAACAGCTGATAGTATCCCTATTAATCTAGTTAATGCTATTACCTCAATTGAAGATAAACGTTTCTTTAACCATCGTGGAGTAGATCTTTATCGTATTTTTGGTGCTGCCTTTCATAATCTAACGAGTCAGACCACTCAAGGGGGGTCAACGCTTGATCAGCAACTCATT…	2166	722	PBP1A-25	37	ACGATTGTTGATGTGACAAATGGTCATGTTATTGCTCAGCTTGGCGGACGTAATCAAGATGAAAATGTTTCATTTGGGACTAACCAAGCTGTTTTAACTGATCGTGACTGGGGTTCTACCATGAAGCCAATCACAGCCTATGCTCCTGCTATTGAATCTGGTGTTTATACTTCTACTGCTCAGTCGACTAATGACTCAGTCTATTATTGGCCTGGAACCACTACCCAATTGTTTAACTGGGACCTTAGATATAACGGATGGATGACAATCCAAGCTGCTATTATGCTATCGCGAAATGTCCCAGCAGTCCGAGCACTGGAAGCCGCAGGACTTGACTATGCTCGATCTTTCTTAAGCAGTTTAGGTATTAACTATCCCGAAATGCACTACTCAAACGCT…	813	271	1	pbp1a_TP-1		56	56	PBP1A-56	VITIKNPKILKWLKYVLSAILSLIILVIIIGSLLFTFYISSAPKLSEAQLKSTNSSLVYDGNNNLIADLGSEKRENVTADSIPINLVNAITSIEDKRFFNHRGVDLYRIFGAAFHNLTSQTTQGGSTLDQQLIKLAYFSTNESDQTLKRKAQEVWLALQMERKYTKQEILTFYINKVYMGNGNYGMLTAAKSYYGKDLKDLSYAQLALLAGIPQAPSQYDPYLHPEAAQNRRNVVLQQMYMEKHLTKAEYETAIATPVAEGLQSLQQRSTYPKYMDNYLKQVIEEVKKETNKDIFTAGLKVYTNIIPDAQQTLYNIYHSGDYVYYPDQDFQVASTIVDVTNGHVIAQLGGRNQDENVSFGTNQAVLTDRDWGSTMKPITAYAPAIESGVYTSTAQSTND…	721	7	TIVDVTNGHVIAQLGGRNQDENVSFGTNQAVLTDRDWGSTMKPITAYAPAIESGVYTSTAQSTNDSVYYWPGTTTQLFNWDLRYNGWMTIQAAIMLSRNVPAVRALEAAGLDYARSFLSSLGINYPEMHYSNAISSNNSSSDKKYGASSEKMAAAYAAFANGGIYHKPRYVNKVEFSDGTSKTFDEKGKRAMKETTAYMMTDMLKTVLTYGTGTAAAIPGVAQAGKTGTSNYTDEELAKIGEKYGLYPDYVGTLAPDENFVGFTKRYAMAV	271	1	PBP1A_TP-1		56	56	pbp1a_tp-56	ACGATTGTTGATGTGACAAATGGTCATGTTATTGCTCAGCTTGGCGGACGTAATCAAGATGAAAATGTTTCATTTGGGACTAACCAGGCTGTTTTAACTGATCGTGACTGGGGTTCTACCATGAAGCCAATCACAGCCTATGCTCCTGCTATTGAATCTGGTGTTTATACTTCTACTGCTCAGTCGACTAATGACTCAGTCTATTATTGGCCTGGAACCACTACCCAATTGTTTAACTGGGACCTTAGATATAACGGATGGATGACAATCCAAGCTGCTATTATGCTATCGCGAAATGTCCCCGCAGTCCGAGCACTGGAAGCCGCAGGACTTGACTATGCTCGATCTTTCTTAAGCAGTTTAGGTATTAACTATCCCGAAATGCACTACTCAAACGCT…	813	271	9	1	PBP1A_TP-1		56	56	PBP1A_TP-56	TIVDVTNGHVIAQLGGRNQDENVSFGTNQAVLTDRDWGSTMKPITAYAPAIESGVYTSTAQSTNDSVYYWPGTTTQLFNWDLRYNGWMTIQAAIMLSRNVPAVRALEAAGLDYARSFLSSLGINYPEMHYSNAISSHNSSSDKKYGASSEKMAAAYAAFANGGIYHKPRYVNKVEFSDGTSKTFDEKGKRAMKETTAYMMTDMLKTVLTYGTGTAAAIPGVAQAGKTGTSNYTDEELAKIGEKYGLYPDYVGTLAPDENFVGFTKRYAMAV	271	1
	57	57	pbp1a-57	GTGATTACAATTAAAAATCCAAAAATCCTTAAGTGGCTAAAGTATGTATTAAGTGCAATTCTTAGCCTTATTATCCTTGTTATTACTATTGGTGGTCTTTTGTTTACCTTCTACATTAGCAGTGCTCCGAAACTGTCAGAAGCCCAGTTAAAATCAACAAACTCTAGCTTGGTTTATGACGGTAATAACAATCTGATTGCTGATTTGGGTTCTGAAAAGCGTGAAAATGTAACAGCTGATAGTATCCCTATTAATCTAGTTAATGCTATTACCTCAATTGAAGATAAACGTTTCTTTAACCATCGTGGAGTAGATCTTTATCGTATTTTTGGTGCTGCCTTTCATAATCTAACGAGTCAGACCACTCAAGGGGGGTCAACGCTTGATCAGCAACTCATT…	2166	722	PBP1A-26	36	ACGATTGTTGATGTGACAAATGGTCATGTTATTGCTCAGCTTGGCGGACGTAATCAAGATGAAAATGTTTCATTTGGGACTAACCAAGCTGTTTTAACTGATCGTGACTGGGGTTCTACCATGAAGCCAATCACAGCCTATGCTCCTGCTATTGAATCTGGTGTTTATACTTCTACTGCTCAGTCGACTAATGACTCAGTCTATTATTGGCCTGGAACCACTACCCAATTGTTTAACTGGGACCTTAGATATAACGGATGGATGACAATCCAAGCTGCTATTATGCTATCGCGAAATGTCCCAGCAGTCCGAGCACTGGAAGCCGCAGGACTTGACTATGCTCGATCTTTCTTAAGCAGTTTAGGTATTAACTATCCCGAAATGCACTACTCAAACGCT…	813	271	11	pbp1a_TP-11		57	57	PBP1A-57	VITIKNPKILKWLKYVLSAILSLIILVIIIGGLLFTFYISSAPKLSEAQLKSTNSSLVYDGNNNLIADLGSEKRENVTADSIPINLVNAITSIEDKRFFNHRGVDLYRIFGAAFHNLTSQTTQGGSTLDQQLIKLAYFSTNESDQTLKRKAQEVWLALQMERKYTKQEILTFYINKVYMGNGNYGMLTAAKSYYGKDLKDLSYAQLGLLAGIPQAPSQYDPYLHPEAAQNRRNVVLQQMYMEKHLTKAEYETAIATPVAEGLQSLQQRSTYPKYMDNYLKQVIEEVKKETNKDIFTAGLKVYTNIIPDAQQTLYNIYHSGDYVYYPDQDFQVASTIVDVTNGHVIAQLGGRNQDENVSFGTNQAVLTDRDWGSTMKPITAYAPAIESGVYTSTAQSTND…	721	7	TIVDVTNGHVIAQLGGRNQDENVSFGTNQAVLTDRDWGSTMKPITAYAPAIESGVYTSTAQSTNDSVYYWPGTTTQLFNWDLRYNGWMTIQAAIMLSRNVPAVRALEAAGLDYARSFLSSLGINYPEMHYSNAISSNNSSSDKKYGASSEKIAAAYAAFANGGIYHKPRYVNKVEFSDGTSKTFDEKGKRAMKETTAYMMTDMLKTVLTYGTGTAAAIPGVAQAGKTGTSNYTDEELAKIGEKYGLYPDYVGTLAPDENFVGFTKRYAMAV	271	3	PBP1A_TP-3		57	57	pbp1a_tp-57	ACGATTGTTGATGTGACAAATGGTCATGTTATTGCTCAGCTTGGCGGACGTAATCAAGATGAAAATGTTTCATTTGGGACTAACCAAGCTGTTTTAACTGATCGTGACTGGGGTTCTACCATGAAGCCAATCACAGCCTATGCTCCTGCTATTGAATCTGGTGTTTATACTTCTACTGCTCAGTCGACTAATGACTCAGTCTATTATTGGCCTGGAACCACTACCCAATTGTTTAACTGGGACCTTAGATATAACGGATGGATGACAATCCAAGCTGCTATTATGCTATCGCGAAATGTCCCAGCAGTCCGAGCACTGGAAGCCGCAGGACTTGACTATGCTCGATCTTTCTTAAGCAGTTTAGGTATTAACTATCCCGAAATGCACTACTCAAACGCT…	813	271	8	1	PBP1A_TP-1		57	57	PBP1A_TP-57	TIVDVTNGHVIAQLGGRNQDENVSFGTNQAVLTDRDWGSTMKPITAYAPAIESGVYTSTAQSTNDSVYYWPGTTTQLFNWDLRYNGWMTIQAAIMLSRNVPAVRALEAAGLDYARSFLSSLGINYPEMHYSNAVSSNNSSSDKKYGASSEKMAAAYAAFANGGIYHKPRYVNKVEFSDGTSKTFDEKGKRAMKETTAYMMTDMLKTVLTYGTGTAAAIPGVAQAGKTGTSNYTDEELAKIGEKYGLYPDYVGTLAPDENFVGFTKRYAMAV	271	1
	58	58	pbp1a-58	GTGATTACAATTAAAAATCCAAAAATCCTTAAGTGGCTAAAGTATGTATTAAGTGCAATTCTTAGCCTTATTATCCTTGTTATTATTATTGGTGGTCTTTTGTTTACCTTCTACATTAGCAGTGCTCCGAAACTGTCAGAAGCCCAGTTAAAATCAACAAACTCTAGCTTGGTTTATGACGGTAATAACAATCTGATTGCTGATTTGGGTTCTGAAAAGCGTGAAAATGTAACAGCTGATAGTATCCCTATTAATCTAGTTAATGCTATTACCTCAATTGAAGATAAACGTTTCTTTAACCATCGTGGAGTAGATCTTTATCGTATTTTTGGTGCTGCCTTTCATAACCTAACGAGTCAGACCACTCAAGGGGGGTCAACGCTTGATCAGCAACTCATT…	2166	722	PBP1A-80	36	ACGATTGTTGATGTGACAAATGGTCATGTTATTGCTCAGCTTGGCGGACGTAATCAAGATGAAAATGTTTCCTTTGGGACTAACCAAGCTGTTTTAACTGATCGTGACTGGGGTTCTACCATGAAGCCAATCACAGCCTATGCTCCTGCTATTGAATCTGGTGTTTATACTTCTACTGCTCAGTCGACTAATGACTCAGTCTATTATTGGCCTGGAACCACTACCCAATTGTTTAACTGGGACCTTAGATATAACGGATGGATGACAATCCAAGCTGCTATTATGCTATCGCGAAATGTCCCAGCAGTCCGAGCACTGGAAGCCGCAGGACTTGACTATGCTCGATCTTTCTTAAGCAGTTTAGGTATTAACTATCCCGAAATGCACTACTCAAACGCT…	813	271	25	pbp1a_TP-25		58	58	PBP1A-58	VITIKNPKILKWLKYVLSAILSLIILVIIIGGLLFTFYISSAPKLSEAQLKSTNSSLVYDGNNNLIADLGSEKRENVTADSIPINLVNAITSIEDKRFFNHRGVDLYRIFGAAFHNLTSQTTQGGSTLDQQLIKLAYFSTNESDQTLKRKAQEVWLALQMERKYTKQEILTFYINKVYMGNGNYGMLTAAKSYYGKDLKDLSYAQLALLAGIPQAPSQYDPYLHPEAAQNRRNVVLQQMYMEKHLTKAEYETAIATPVAEGLQSLQQRSTYPKYMDNYLKQVIEEVKKETNKDIFTAGLKVYTNIIPDAQQTLYNIYHSSDYVYYPDQDFQVASTIVDVTNGHVIAQLGGRNQDENVSFGTNQAVLTDRDWGSTMKPITAYAPAIESGVYTSTAQSTND…	721	7	TIVDVTNGHVIAQLGGRNQDENVSFGTNQAVLTDRDWGSTMKPITAYAPAIESGVYTSTAQSTNDSVYYWPGTTTQLFNWDLRYNGWMTIQAAIMLSRNVPAVRALEAAGLDYARSFLSSLGINYPEMHYSNAISSNNSSSDKKYGASSEKMAAAYAAFANGGIYHKPRYVNKVEFSDGTSKTFDEKGKRAMKETTAYMMTDMLKTVLTYGTGTAAAIPGVAQAGKTGTSNYTDEELAKIGEKYGLYPDYVGTLAPDENFVGFTKRYAMAV	271	1	PBP1A_TP-1		58	58	pbp1a_tp-58	ACGATTGTTGATGTGACAAATGGTCATGTTATTGCTCAGCTTGGCGGACGTAATCAAGATGAAAATGTTTCATTTGGGACTAACCAAGCTGTTTTAACTGATCGTGACTGGGGTTCTACCATGAAGCCAATCACAGCCTATGCTCCTGCTATTGAATCTGGTGTTTATACTTCTACTGCTCAGTCGACTAATGACTCAGTCTATTATTGGCCTGGAACCACTACCCAATTGTTTAACTGGGACCTTAGATATAACGGATGGATGACAATCCAAGCTGCTATTATGCTATCGCGAAATGTCCCAGCAGTCCGAGCACTGGAAGCCGCAGGACTTGACTATGCTCGATCTTTCTTAAGCAGTTTAGGTATTAACTATCCCGAAATGCACTACTCAAACGCT…	813	271	8	23	PBP1A_TP-23		58	58	PBP1A_TP-58	TIVDVTNGHVIAQLGGRNQDENVSFGTNQAVLTDRDWGSTMKPITAYAPAIESGVYTSTAQSTNDSVYYWPGTTTQLFNWDFRYNGWMTIQAAIMLSRNVPAVRALEAAGLDYARSFLSSLGINYPEMHYSNAISSNNSSSDKKYGASSEKMAAAYAAFANGGIYHKPRYVNKVEFSDGTSKTFDEKGKRAMKETTAYMMTDMLKTVLTYGTGTAAAIPGVAQAGKTGTSNYTDEELAKIGEKYGLYPDYVGTLAPDENFVGFTKRYAMAV	271	1
	59	59	pbp1a-59	GTGATTACAATTAAAAATCCAAAAATCCTTAAGTGGCTAAAGTATGTATTAAGTGCAATTCTTAGCCTTATTATCCTTGTTATTATTATTGGTGGTCTTTTGTTTACCTTCTACATTAGCAGTGCTCCGAAACTGTCAGAAGCCCAGTTAAAATCAACAAACTCTAGCTTGGTTTATGACGGTAATAACAATCTGATTGCTGATTTGGGTTCTGAAAAGCGTGAAAATGTAACAGCTGATAGTATCCCTATTAATCTAGTTAATGCTATTACCTCAATTGAAGATAAACGTTTCTTTAACCATCGTGGAGTAGATCTTTATCGTATTTTTGGTGCTGCCTTTCATAATCTAACGAGTCAGACCACTCAAGGGGGGTCAACGCTTGATCAGCAACTCATT…	2166	722	PBP1A-1	35	ACGATTGTTGATGTGACAAATGGTCATGTTATTGCTCAGCTTGGCGGACGTAATCAAGATGAAAATGTTTCATTTGGGACTAACCAAGCTGTTTTAACTGATCGTGACTGGGGTTCTACCATGAAGCCAATCACAGCCTATGCTCCTGCTATTGAATCTGGTGTTTATACTTCTACTGCTCAGTCGACTAATGACTCAGTCTATTATTGGCCTGGAACCACTACCCAATTGTTTAACTGGGACCTTAGATATAACGGATGGATGACAATCCAAGCTGCTATTATGCTATCGCGAAATGTCCCAGCAGTCCGAGCACTGGAAGCCGCAGGACTTGACTATGCTCGATCTTTCTTAAGCAGTTTAGGTATTAACTATCCCGAAATGCACTACTCAAACGCT…	813	271	28	pbp1a_TP-28		59	59	PBP1A-59	VITIKNPKILKWLKYVLSAILSLIILVIIIGGLLFTFYISSAPKLSEAQLKSTNSSLVYDGNNNLIADLGSEKRENVTADSIPINLVNAITSIEDKRFFNHRGVDLYRIFGAAFHNLTSQTTQGGSTLDQQLIKLAYFSTNESDQTLKRKAQEVWLALQMERKYTKQEILTFYINKVYMGNGNYGMLTAAKSYYGKDLKDLSYAQLALLAGIPQAPSQYDPYLHPEAAKNRRNVVLQQMYMEKHLTKAEYETAIATPVAEGLQSLQQRSTYPKYMDNYLKQVIEEVKKETNKDIFTAGLKVYTNIIPDAQQTLYNIYHSGDYVYYPDQDFQVASTIVDVTNGHVIAQLGGRNQDANVSFGTNQAVLTDRDWGSTMKPITAYAPAIESGVYTSTAQSTND…	721	6	TIVDVTNGHVIAQLGGRNQDANVSFGTNQAVLTDRDWGSTMKPITAYAPAIESGVYTSTAQSTNDSVYYWPGTTTQLFNWDLRYNGWMTIQAAIMLSRNVPAVRALEAAGLDYARSFLSSLGINYPEMHYSNAISSNNSSSDKKYGASSEKMAAAYAAFANGGIYHKPRYVNKVEFSDGTSKTFNEKGKRAMKETTAYMMTDMLKTVLTYGTGTAAAIPGVAQAGKTGTSNYTDEELAKIGEKYGLYPDYVGTLAPDENFVGFTKRYAMAV	271	24	PBP1A_TP-24		59	59	pbp1a_tp-59	ACGATTGTTGATGTGACAAATGGTCATGTTATTGCTCAGCTTGGCGGACGTAATCAAGATGCAAATGTTTCATTTGGGACTAACCAAGCTGTTTTAACTGATCGTGACTGGGGTTCTACCATGAAGCCAATCACAGCCTATGCTCCTGCTATTGAATCTGGTGTTTATACTTCTACTGCTCAGTCGACTAATGACTCAGTCTATTATTGGCCTGGAACCACTACCCAATTGTTTAACTGGGACCTTAGATATAACGGATGGATGACAATCCAAGCTGCTATTATGCTATCGCGAAATGTCCCAGCAGTCCGAGCACTGGAAGCCGCAGGACTTGACTATGCTCGATCTTTCTTAAGCAGTTTAGGTATTAACTATCCCGAAATGCACTACTCAAACGCT…	813	271	7	24	PBP1A_TP-24		59	59	PBP1A_TP-59	TIVDVTNGHVIAQLGGRNQDENVSFGTNQAVLTDRDWGSTMKPITAYAPAIESGVYTSTAQSANDSVYYWPGTTTQLFNWDLRYNGWMTIQAAIMLSRNVPAVRALEAAGLDYARSFLSSLGINYPEMHYSNAISSNNSSSDKKYGASSEKMAAAYAAFANGGIYHKPRYVNKVEFSDGTSKTFDEKGKRAMKETTAYMMTDMLKTVLTYGTGTAAAIPGVAQAGKTGTSNYTDEELAKIGEKYGLYPDYVGTLAPDENFVGFTKRYAMAV	271	1
	60	60	pbp1a-60	GTGATTACAATTAAAAATCCAAAAATCCTTAAGTGGCTAAAGTATGTATTAAGTGCAATTCTTAGCCTTATTATCCTTGTTATTATTATTGGTGGTCTTTTGTTTACCTTCTACATTAGCAGTGCTCCGAAACTGTCAGAAGCCCAGTTAAAATCAACAAACTCTAGCTTGGTTTATGACGGTAATAACAATCTGATTGCTGATTTGGGTTCTGAAAAGCGTGAAAATGTAACAGCTGATAGTATCCCTATTAATCTAGTTAATGCTATTACCTCAATTGAAGATAAACGTTTCTTTAACCATCGTGGAGTAGATCTTTATCGTATTTTTGGTGCTGCCTTTCATAATCTAACGAGTCAGACCACTCAAGGGGGGTCAACGCTTGATCAGCAACTCATT…	2166	722	PBP1A-1	34	ACGATTGTTGATGTGACAAATGGTCATGTTATTGCTCAGCTTGGCGGACGTAATCAAGATGAAAATGTTTCATTTGGGACTAACCAAGCTGTTTTAACTGATCGTGACTGGGGTTCTACCATGAAGCCAATCACAGCCTATGCTCCTGCTATTGAATCTGGTGTTTATACTTCTACTGCTCAGTCGACTAATGACTCAGTCTATTATTGGCCTGGAACCACTACCCAATTGTTTAACTGGGACCTTAGATATAACGGATGGATGACAATCCAAGCTGCTATTATGCTATCGCGAAATGTCCCAGCAGTCCGAGCACTGGAAGCCGCAGGACTTGACTATGCTCGATCTTTCTTAAGCAGTTTAGGTATTAACTATCCCGAAATGCACTACTCAAACGCT…	813	271	1	pbp1a_TP-1		60	60	PBP1A-60	VITIKNPKILKWLKYVLSAILSLIILVIIIGGLLFTFYISSAPKLSEAQLKSTNSSLVYDGNNNLIADLGSEKRENVTADSIPINLVNAITSIEDKRFFNHRGVDLYRIFGAAFHNLTSQTTQGGSTLDQQLIKLAYFSTNESDQTLKRKAQEVWLALQMERKYTKQEILTFYINKVYMGNGNYGMLTAAKSYYGKDLKDLSYAQLALLAGIPQAPSQYDPYLHPEAAQNRRNVVLQQMYMEKHLTKAEYETAIATPVAEGLQSLQQRSTYPKYMDNYLKQVIEEVKKETNKDIFTAGLKVYTNIIPDAQQTLYNIYHSGDYVYYPDQDFQVASTIVDVTNGHVIAQLGGRNQDENVSFGTNQAVLTDRDWGSTMKPITAYAPAIESGVYTSTAQSTND…	721	6	TIVDVTNGHVIAQLGGRNQDENVSFGTNQAVLTDRDWGSTMKPITAYAPAIESGVYTSTAQSTNDSVYYWPGTTTQLFNWDLRYNGWMTIQAAIMLSRNVPAVRALEAAGLDYARSFLSSLGINYPEIHYSNAISSNNSSSDKKYGASSEKMAAAYAAFANGGIYHKPRYVNKVEFSDGTSKTFDEKGKRAMKETTAYMMTDMLKTVLTYGTGTAAAIPGVAQAGKTGTSNYTDEELAKIGEKYGLYPDYVGTLAPDENFVGFTKRYAMAV	271	6	PBP1A_TP-6		60	60	pbp1a_tp-60	ACGATTGTTGATGTGACAAATGGTCATGTTATTGCTCAGCTTGGCGGACGTAATCAAGATGAAAATGTTTCATTTGGGACTAACCAAGCTGTTTTAACTGATCGTGACTGGGGTTCTACCATGAAGCCAATCACAGCCTATGCTCCTGCTATTGAATCTGGTGTTTATACTTCTACTGCTCAGTCGACTAATGACTCAGTCTATTATTGGCCTGGAACCACTACCCAATTGTTTAACTGGGACCTTAGATATAACGGATGGATGACAATCCAAGCTGCTATTATGCTATCGCGAAATGTCCCAGCAGTCCGAGCACTGGAAGCCGCAGGACTTGACTATGCTCGATCTTTCTTAAGCAGTTTAGGTATTAACTATCCCGAAATGCACTACTCAAACGCT…	813	271	7	1	PBP1A_TP-1		60	60	PBP1A_TP-60	TIVDVTNGHVIAQLGGRNQDENVSFGTNQAVLTDRDWGSTMKPITAYSPAIESGVYTSTAQSTNDSVYYWPGTTTQLFNWDLRYNGWMTIQAAIMLSRNVPAVRALEAAGLDYARSFLSSLGINYPEIHYSNAISSNNSSSDKKYGASSEKMAAAYAAFANGGIYHKPRYVNKVEFSDGTSKTFDEKGKRAMKETTAYMMTDMLKTVLTYGTGTAAAIPGVAQAGKTGTSNYTDEELAKIGEKYGLYPDYVGTLAPDENFVGFTKRYAMAV	271	1
	61	61	pbp1a-61	GTGATTACAATTAAAAATCCAAAAATCCTTAAGTGGCTAAAGTATGTATTAAGTGCAATTCTTAGCCTTATTATCCTTGTTATTATTATTGGTGGTCTTTTGTTTACCTTCTACATTAGCAGTGCTCCGAAACTGTCAGAAGCTCAGTTAAAATCAACAAACTCTAGCTTGGTTTATGACGGTAATAACAATCTGATTGCTGATTTGGGTTCTGAAAAGCGTGAAAATGTAACAGCTGATAGTATCCCTATTAATCTAGTTAATGCTATTACCTCAATTGAAGATAAACGTTTCTTTAACCATCGTGGAGTAGATCTTTATCGTATTTTTGGTGCTGCCTTTCATAATCTAACGAGTCAGACCACTCAAGGGGGGTCAACGCTTGATCAGCAACTCATT…	2184	728	PBP1A-27	34	ACGATTGTTGATGTGACAAATGGTCATGTTATTGCTCAGCTTGGCGGACGTAATCAAGATGAAAATGTTTCATTTGGGACTAACCAAGCTGTTTTAACTGATCGTGACTGGGGTTCTACCATGAAGCCAATCACAGCCTATGCTCCTGCTATTGAATCTGGTGTTTATACTTCTACTGCTCAGTCGACTAATGACTCAGTCTATTATTGGCCTGGAACCACTACCCAATTGTTTAACTGGGACCTTAGATATAACGGATGGATGACAATCCAAGCTGCTATTATGCTATCGCGAAATGTCCCAGCAGTCCGAGCACTGGAAGCCGCAGGACTTGACTATGCTCGATCTTTCTTAAGCAGTTTAGGTATTAACTATCCCGAAATGCACTACTCAAACGCT…	813	271	1	pbp1a_TP-1		61	61	PBP1A-61	VITIKNPKILKWLKYVLSAILSLIILVIIIGGLLFTFYISSAPKLSEAQLKSTNSSLVYDGNNNLIADLGSEKRENVTADSIPINLVNAITSIEDKRFFNHRGVDLYRIFGAAFHNLTSQTTQGGSTLDQQLIKLAYFSTNESDQTLKRKAQEVWLALQMERKYTKQEILTFYINKVYMGNGNYGMLTAAKSYYGKDLKDLSYAQLALLAGIPQAPSQYDPYLHPEAAQNRRNVVLQQMYMEKHLTKAEYETAIATPVAEGLQSLQQRSTYPKYMDNYLKQVIEEIKKETNKDIFTAGLKVYTNIIPDAQQTLYNIYHSGDYVYYPDQDFQVASTIVDVTNGHVIAQLGGRNQDENVSFGTNQAVLTDRDWGSTMKPITAYAPAIESGVYTSTAQSTND…	721	6	TIVDVTNGHVIAQLGGRNQDENVSFGTNQAVLTDRDWGSTMKPITAYAPAIESGVYTSTAQSTNDSVYYWPGTTTQLFNWDLRYNGWMTIQAAIMLSRNVPAVRALEAAGLDYARSFLSSLGINYPEMHYSNAISSNNSSSDKKYGASSEKMAAAYAAFANGGIYHKPRYVNKVEFSDGTSKTFDEKGKRAMKETTAYMMTDMLKTVLTYGTGTAAAIPGVAQAGKTGTSNYTDEELAKIGEKYGLYPDYVGTLAPDENFVGFTKRYAMAV	271	1	PBP1A_TP-1		61	61	pbp1a_tp-61	ACGATTGTTGATGTAACAAATGGTCGTGTTATTGCTCAGCTTGGCGGACGTAATCAGGATGAAAATGTTTCATTTGGGACTAACCAAGCTGTTTTAACTGATCGTGACTGGGGTTCTACCATGAAGCCAATCACAGCCTATGCTCCTGCTATTGAATCTGGTGTTTATACTTCTACTGCTCAGTCGACTAATGACTCAGTCTATTATTGGCCTGGAACCACTACCCAATTGTTTAACTGGGACCTTAGATATAACGGATGGATGACAATCCAAGCTGCTATTATGCTATCGCGAAATGTCCCAGCAGTCCGAGCACTGGAAGCCGCAGGACTTGACTATGCTCGATCTTTCTTAAGCAGTTTAGGTATTAACTATCCCGAAATGCACTACTCAAACGCT…	813	271	6	25	PBP1A_TP-25		61	61	PBP1A_TP-61	TIIDVTNGHVIAQLGGRNQDENVSFGINQAVLTDRDWGSTMKPITAYAPAIESGVYTSTAQSTNDSVYYWPGTTTQLFNWDLRYNGWMTIQAAIMLSRNVPAVRALEAAGLDYARSFLSSLGINYPEMHYSNAISSNNSISDKKYGASSEKMAAAYAAFANGGIYHKPRYVNKVEFSDGTSKTFDEKGKRAMKETTAYMMTDMLKTVLTYGTGTAAAIPGVAQAGKTGTSNYTDEELAKIGEKYGLYPDYVGTLAPDENFVGFTKRYAMAV	271	1
	62	62	pbp1a-62	GTGATTACAATTAAAAATCCAAAAATCCTTAAGTGGCTAAAGTATGTATTAAGTGCAATTCTTAGCCTTATTATCCTTGTTATTATTATTGGTGGTCTTTTGTTTACCTTCTACATTAGCAGTGCTCCGAAACTGTCAGAAGCCCAGTTAAAATCAACAAACTCTAGCTTGGTTTATGACGGTAATAACAATCTGATTGCTGATTTGGGTTCTGAAAAGCGTGAAAATGTAACAGCTGATAGTATCCCTATTAATCTAGTTAATGCTATTACCTCAATTGAAGATAAACGTTTCTTTAACCATCGTGGAGTAGATCTTTATCGTATTTTTGGTGCTGCCTTTCATAATCTAACGAGTCAGACCACTCAAGGGGGGTCAACGCTTGATCAGCAACTCATT…	2166	722	PBP1A-28	33	ACGATTGTTGATGTGACAAATGGTCATGTTATTGCTCAGCTTGGCGGACGTAATCAAGATGAAAATGTTTCATTTGGGATTAACCAAGCTGTTTTAACTGATCGTGACTGGGGTTCTACCATGAAGCCAATCACAGCCTATGCTCCTGCTATTGAATCTGGTGTTTATACTTCTACTGCTCAGTCGACTAATGACTCAGTCTATTATTGGCCTGGAACCACTACCCAATTGTTTAACTGGGACCTTAGATATAACGGATGGATGACAATCCAAGCTGCTATTATGCTATCGCGAAATGTCCCAGCAGTCCGAGCACTGGAAGCCGCAGGACTTGACTATGCTCGATCTTTCTTAAGCAGTTTAGGTATTAACTATCCCGAAATGCACTACTCAAACGCT…	813	271	29	pbp1a_TP-29		62	62	PBP1A-62	VITIKNPKILKWLKYVLSAILSLIILIIIIGGLLFTFYISSAPKLSEAQLKSTNSSLVYDGNNNLIADLGSEKRENVTADSIPINLVNAITSIEDKRFFNHRGVDLYRIFGAAFHNLTSQTTQGGSTLDQQLIKLAYFSTNESDQTLKRKAQEVWLALQMERKYTKQEILTFYINKVYMGNGNYGMLTAAKSYYGKDLKDLSYAQLALLAGIPQAPSQYDPYLHPEAAQNRRNVVLQQMYMEKHLTKAEYETAIATPVAEGLQSRQQRSTYPKYMDNYLKQVIEEVKKETNKDIFTAGLKVYTNIIPDAQQTLYNIYHSGDYVYYPDQDFQVASTIVDVTNGHVIAQLGGRNQDENVSFGTNQAVLTDRDWGSTMKPITAYAPAIESGVYTSTAQSTND…	721	6	TIVDVTNGHVIAQLGGRNQDENVSFGTNQAVLTDRDWGSTMKPITAYAPAIESGVYTSTAQSTNDSVYYWPGTTTQLFNWDLRYNGWMTIQAAIMLSRNVPAVRALEAAGLDYARSFLSSLGINYPEMHYSNAISSNNSSSDKKYGASSEKMAAAYAAFANGGIYHKPRYVNKVEFSDGTSKTFDEKGKRAMKETTAYMMTDMLKTVLTYGTGTAAAIPGVAQAGKTGTSNYTDEELAKIGEKYGLYPDYVGTLAPDENFVGFTKRYAMAV	271	1	PBP1A_TP-1		62	62	pbp1a_tp-62	ACGATTGTTGATGTGACAAATGGTCATGTTATTGCTCAGCTTGGCGGACGTAATCAAGATGAAAATGTTTCATTTGGGGCTAACCAAGCTGTTTTAACTGATCGTGACTGGGGTTCTACCATGAAGCCAATCACAGCCTATGCTCCTGCTATTGAATCTGGTGTTTATACTTCTACTGCTCAGTCGACTAATGACTCAGTCTATTATTGGCCTGGAACCACTACCCAATTGTTTAACTGGGACCTTAGATATAACGGATGGATGACAATCCAAGCTGCTATTATGCTATCGCGAAATGTCCCAGCAGTCCGAGCACTGGAAGCCGCAGGACTTGACTATGCTCGATCTTTCTTAAGCAGTTTAGGTATTAACTATCCCGAAATGCACTACTCAAACGCT…	813	271	6	26	PBP1A_TP-26		62	62	PBP1A_TP-62	TIVDVTNGHVIAQLGGRNQDENVSFGTNQAVLTDRDWGSTMKPITAYAPAIESSVYTSTAQSTNDSVYYWPGTTTQLFNWDLRYNGWMTIQAAIMLSRNVPAVRALEAAGLDYARSFLSSLGINYPEMHYSNAISSNNSSSDKKYGASSEKMAAAYAAFANGGIYHKPRYVNKVEFSDGTSKTFDEKGKRAMKETTAYMMTDMLKTVLTYGTGTAAAIPGVAQAGKTGTSNYTDEELAKIGEKYGLYPDYVGTLAPDENFVGFTKRYAMAV	271	1
	63	63	pbp1a-63	GTGATTACAATTAAAAATCCAAAAATCCTTAAGTGGCTAAAGTATGTATTAAGTGCAATTCTTAGCCTTATTATCCTTGTTATTATTATTGGTGGTCTTTTGTTTACCTTCTACATTAGCAGTGCTCCGAAACTGTCAGAAGCTCAGTTAAAATCAACAAACTCTAGCTTGGTTTATGACGGTAATAACAATCTGATTGCTGATTTGGGTTCTGAAAAGCGTGAAAATGTAACAGCTGATAGTATCCCTATTAATCTAGTTAATGCTATTACCTCAATTGAAGATAAACGTTTCTTTAACCATCGTGGAGTAGATCTTTATCGTATTTTTGGTGCTGCCTTTCATAATCTAACGAGTCAGACCACTCAAGGGGGGTCAACGCTTGATCAGCAACTCATT…	2166	722	PBP1A-1	33	ACGATTGTTGATGTGACAAATGGTCATGTTATTGCTCAGCTTGGCGGACGTAATCAAGATGAAAATGTTTCATTTGGGACTAACCAAGCTGTTTTAACTGATCGTGACTGGGGTTCTACCATGAAGCCAATCACAGCCTATGCTCCTGCTATTGAATCTGGTGTTTATACTTCTACTGCTCAGTCGACTAATGACTCAGTCTATTATTGGCCTGGAACCACTACCCAATTGTTTAACTGGGACCTTAGATATAACGGATGGATGACAATCCAAGCTGCTATTATGCTATCGCGAAATGTCCCAGCAGTCCGAGCACTGGAAGCCGCAGGACTTGACTATGCTCGATCTTTCTTAAGCAGTTTAGGTATTAACTATCCCGAAATGCACTACTCAAACGCT…	813	271	1	pbp1a_TP-1		63	63	PBP1A-63	VITIKNPKILKWLKYVLSAILSLIILVIIIGGLLFTFYISSAPKLSEAQLKSTNSSLVYDGNNNLIADLGSEKRENVTADSIPINLVNAITSIEDKRFFNHRGVDLYRIFGAAFHNLTSQTTQGGSTLDQQLIKLAYFSTNESDQTLKRKAQEVWLALQMERKYTKQEILTFYINKVYMGNGNYGMLTAAKSYYGKDLKDLSYAQLALLAGIPQAPSQYDPYLHPEAAQNRRNVVLQQMYMEKHLTKAEYETAIATPVAEGLQSLQQRSTYPKYMDNYLKQVIEEVKKEANKDIFTAGLKVYTNIIPDAQQTLYNIYHSGDYVYYPDQDFQVASTIVDVTNGHVIAQLGGRNQDENVSFGTNQAVLTDRDWGSTMKPITAYAPAIESGVYTSTAQSTND…	721	6	TIVDVTNGHVIAQLGGRNQDENVSFGTNQAVLTDRDWGSTMKPITAYAPAIESGVYTSTAQSTNDSVYYWPGTTTQLFNWDLRYNGWMTIQAAIMLSRNVPAVRALEAAGLDYARSFLSSLGINYPEMHYSNAISSNNSSSDKKYGASSEKMAAAYAAFANGGIYHKPRYVNKVEFSDGTSKTFDEKGKRAMKETTAYMMTDMLKTVLTYGTGTAAAIPGVAQAGKTGTSNYTDEELAKIGEKYGLYPDYVGTLAPDENFVGFTKRYAMAV	271	1	PBP1A_TP-1		63	63	pbp1a_tp-63	ACGATTATTGATGTGACAAATGGTCATGTTATTGCTCAGCTTGGCGGACGTAATCAAGATGAAAATGTTTCATTTGGGATTAACCAAGCTGTTTTAACTGATCGTGACTGGGGTTCTACCATGAAGCCAATCACAGCCTATGCTCCTGCTATTGAATCTGGTGTTTATACTTCTACTGCTCAGTCGACTAATGACTCAGTCTATTATTGGCCTGGAACCACTACCCAATTGTTTAACTGGGACCTTAGATATAACGGATGGATGACAATCCAAGCTGCTATTATGCTATCGCGAAATGTCCCAGCAGTCCGAGCACTGGAAGCCGCAGGACTTGACTATGCTCGATCTTTCTTAAGCAGTTTAGGTATTAACTATCCCGAAATGCACTACTCAAACGCT…	813	271	6	2	PBP1A_TP-2		63	63	PBP1A_TP-63	TIVDVTNGHVIAQLGGRNQDENVSFGTNQAVLTDRDWGSTMKPITAYAPAIESGVYTSTAQSTNDSVYYWPGTTTQLFNWDLRYNGWTTIQAAIMLSRNVPAVRALEAAGLDYARSFLSSLGINYPEMHYSNAISSNNSSSDKKYGASSEKMAAAYAAFANGGIYHKPRYVNKVEFSDGTSKTFDEKGKRAMKETTAYMMTDMLKTVLTYGTGTAAAIPGVAQAGKTGTSNYTDEELAKIGEKYGLYPDYVGTLAPDENFVGFTKRYAMAV	271	1
	64	64	pbp1a-64	GTGATTACAATTAAAAATCCAAAAATCCTTAAGTGGCTAAAGTATGTATTAAGTGCAATTCTTAGCCTTATTATCCTTGTTATTATTATTGGTGGTCTTTTGTTTACCTTCTACATTAGCAGTGCTCCGAAACTGTCAGAAGCCCAGTTAAAATCAACAAACTCTAGCTTGGTTTATGACGGTAATAACAATCTGATTGCTGATTTGGGTTCTGAAAAGCGTGAAAATGTAACAGCTGATAGTATCCCTATTAATCTAGTTAATGCTATTACCTCAATTGAAGATAAACGTTTCTTTAACCATCGTGGAGTAGATCTTTATCGTATTTTTGGTGCTGCCTTTCATAACCTAACGAGTCAGACCACTCAAGGGGGGTCAACGCTTGATCAGCAACTCATT…	2166	722	PBP1A-34	30	ACGATTGTTGATGTGACAAATGGTCATGTTATTGCTCAGCTTGGCGGACGTAATCAAGATGAAAATGTTTCATTTGGGACTAACCAAGCTGTTTTAACTGATCGTGACTGGGGTTCTACCATGAAGCCAATCACAGCCTATGCTCCTGCTATTGAATCTGGTGTTTATACTTCTACTGCTCAGTCGACTAATGACTCAGTCTATTATTGGCCTGGAACCACTACCCAATTGTTTAACTGGGACCTTAGATATAACGGATGGATGACAATTCAAGCTGCTATTATGCTATCGCGAAATGTCCCAGCAGTCCGAGCACTGGAAGCCGCAGGACTTGACTATGCTCGATCTTTCTTAAGCAGTTTAGGTATTAACTATCCCGAAATGCACTACTCAAACGCT…	813	271	31	pbp1a_TP-31		64	64	PBP1A-64	VITIKNPKILKWLKYVLSAILSLIILVIIIGGLLFTFYISSAPKLSEAQLKSTNSSLVYDGNNNLIADLGSEKRENVTADSIPINLVNAIASIEDKRFFNHRGVDLYRIFGAAFHNLTSQTTQGGSTLDQQLIKLAYFSTNESDQTLKRKAQEVWLALQMERKYTKQEILTFYINKVYMGNGNYGMLTAAKSYYGKDLKDLSYAQLALLAGIPQAPSQYDPYLHPEAAQNRRNVVLQQMYMEKHLTKAEYETAIATPVAEGLQSLQQRSTYPKYMDNYLKQVIEEVKKETNKDIFTAGLKVYANIIPDAQQTLYNIYHSGDYVYYPDQDFQVASTIVDVTNGHVIAQLGGRNQDENVSFGTNQAVLTDRDWGSTMKPITAYAPAIESGVYTSTAQSTND…	721	6	TIVDVTNGHVIAQLGGRNQDENVSFGTNQAVLTDRDWGSTMKPITAYAPAIESGVYTSTAQSTNDSVYYWPGTTTQLFNWDLRYNGWMTIQAAIMLSRNVPAVRALEAAGLDYARSFLSSLGINYPEMHYSNAISSNNSSSDKKYGASSEKMAAAYAAFANGGIYHKPRYVNKVEFSDGTSKTFDEKGKRAMKEITAYMMTDMLKTVLTYGTGTAAAIPGVAQAGKTGTSNYTDEELAKIGEKYGLYPDYVGTLAPDENFVGFTKRYAMAV	271	23	PBP1A_TP-23		64	64	pbp1a_tp-64	ACGATTGTTGATGTGACAAATGGTCATGTTATTGCTCAGCTTGGCGGACGTAATCAAGATGAAAATGTTTCATTTGGGACTAACCAAGCTGTTTTAACTGATCGTGACTGGGGTTCTACCATGAAGCCAATCACAGCCTATGCTCCTGCTATTGAATCTGGTGTTTATACTTCTACTGCTCAGTCGACTAATGACTCAGTCTATTATTGGCCTGGAACCACTACCCAATTGTTTAACTGGGACCTTAGATATAACGGATGGATGACAATCCAAGCTGCTATTATGCTATCGCGAAATGTTCCAGCAGTCCGAGCACTGGAAGCCGCAGGACTTGACTATGCTCGATCTTTCTTAAGCAGTTTAGGTATTAACTATCCCGAAATGCACTACTCAAACGCT…	813	271	6	1	PBP1A_TP-1		64	64	PBP1A_TP-64	TIVDVTNGHVIAQLGGRNQDENVSFGTNQAVLTDRDWGSTMKPITAYAPAIESGVYTSTAQSTNDSVYYWPGTTTQLFNWDLRYNGWMTIQAAITLSRNVPAVRALEAAGLDYARSFLSSLGINYPEMHYSNAISSNNSSSDKKYGASSEKMAAAYAAFANGGIYHKPRYVNKVEFSDGTSKTFDEKGKRAMKETTAYMMTDMLKTVLTYGTGTAAAIPGVAQAGKTGTSNYTDEELAKIGEKYGLYPDYVGTLAPDENFVGFTKRYAMAV	271	1
	65	65	pbp1a-65	GTGATTACAATTAAAAATCCAAAAATCCTTAAGTGGCTAAAGTATGTATTAAGTGCAATTCTTAGCCTTATTATCCTTGTTATTATTATTGGTGGTCTTTTGTTTACCTTCTACATTAGCAGTGCTCCGAAACTGTCAGAAGCCCAGTTAAAATCAACAAACTCTAGCTTGGTTTATGACGGTAATAACAATCTGATTGCTGATTTGGGTTCTGAAAAGCGTGAAAATGTAACAGCTGATAGTATCCCTATTAATCTAGTTAATGCTATTACCTCAATTGAAGATAAACGTTTCTTTAACCATCGTGGAGTAGATCTTTATCGTATTTTTGGTGCTGCCTTTCATAATCTAACGAGTCAGACCACTCAAGGAGGGTCAACGCTTGATCAGCAACTCATT…	2166	722	PBP1A-29	29	ACGATTGTTGATGTGACAAATGGTCATGTTATTGCTCAGCTTGGCGGACGTAATCAAGATGAAAATGTTTCATTTGGGACTAACCAAGCTGTTTTAACTGATCGTGACTGGGGTTCTACCATGAAGCCAATCACAGCCTATGCTCCTGCTATTGAATCTGGTGTTTATACTTCTACTGCTCAGTCGACTAATGACTCAGTCTATTATTGGCCTGGAACCACTACCCAATTGTTTAACTGGGACCTTAGATATAACGGATGGATGACAATCCAAGCTGCTATTATGCTATCGCGAAATGTCCCAGCAGTCCGAGCACTGGAAGCCGCAGGACTTGACTATGCTCGATCTTTCTTAAGCAGTTTAGGTATTAACTATCCCGAAATGCACTACTCAAACGCT…	813	271	8	pbp1a_TP-8		65	65	PBP1A-65	VITIKNPKILKWLKYVLSAILSLIILVIIIGGLLFTFYISSAPKLSEAQLKSTNSSLVYDGNNNLIADLGSEKRENVTADSIPINLVNAITSIEDKRFFNHRGVDLYRILGAAFHNLTSQTTQGGSTLDQQLIKLAYFSTNESDQTLKRKAQEVWLALQMERKYTKQEILTFYINKVYMGNGNYGMLTAAKSYYGKDLKDLSYAQLALLAGIPQAPSQYDPYLHPEAAQNRRNVVLQQMYMEKHLTKAEYETAIATPVAEGLQSLQQRSTYPKYMDNYLKQVIEEVKKETNKDIFTAGLKVYTNIIPDAQQTLYNIYHSGDYVYYPDQDFQVASTIVDVTNGHVIAQLGGRNQDENVSFGTNQAVLTDRDWGSTMKPITAYAPAIESGVYTSTAQSTND…	721	6	TIVDVTNGHVIAQLGGRNQDENVSFGTNQAVLTDRDWGSTMKPITAYAPAIESGVYTSTAQSTNDSVYYWPGTTTQLFNWDLRYNGWMTIQAAIMLSRNVPAVRALEAAGLDYARSFLSSLGINYPEMHYSNAISSNNSSSDKKYGASSEKIAAAYAAFANGGIYHKPRYVNKVEFSDGTSKTFDEKGKRAMKETTAYMMTDMLKTVLTYGTGTAAAIPGVAQAGKTGTSNYTDEELAKIGEKYGLYPDYVGTLAPDENFVGFTKRYAMAV	271	3	PBP1A_TP-3		65	65	pbp1a_tp-65	ACTATTGTTGATGTGACAAATGGTCATGTTATTGCTCAGCTTGGCGGACGTAATCAAGATGAAAATGTTTCATTTGGGACTAACCAAGCTGTTTTAACTGATCGTGACTGGGGTTCTACCATGAAGCCAATCACAGCCTATGCTCCTGCTATTGAATCTGGTGTTTATACTTCTACTGCTCAGTCGACTAATGACTCAGTCTATTATTGGCCTGGAACCACTACCCAATTGTTTAACTGGGACCTTAGATATAACGGATGGATGACAATCCAAGCTGCTATTATGCTATCGCGAAATGTCCCAGCAGTCCGAGCACTGGAAGCAGCAGGACTTGACTATGCTCGATCTTTCTTAAGCAGTTTAGGTATTAACTATCCCGAAATGCACTACTCAAACGCT…	813	271	6	1	PBP1A_TP-1		65	65	PBP1A_TP-65	TIVDVTNGHVIAQLGGRNQDENVSFGTNQAVLTDRDWGSTMKPITAYAPAIESGVYTSTAQSTNDSVYYWPGTTTQLFNWDLRYNGWMTIQAAIMLSRNVPAVRTLEAAGLDYARSFLSSLGINYPEMHYSNAISSNNSSSDKKYGASSEKMAAAYAAFANGGIYHKPRYVNKVEFSDGTSKTFDEKGKRAMKETTAYMMTDMLKTVLTYGTGTAAAIPGVAQAGKTGTSNYTDEELAKIGEKYGLYPDYVGTLAPDENFVGFTKRYAMAV	271	1
	66	66	pbp1a-66	GTGATTACAATTAAAAATCCAAAAATCCTTAAGTGGCTAAAGTATGTATTAAGTGCAATTCTTAGCCTTATTATCCTTGTTATTATTATTGGTGGTCTTTTGTTTACCTTCTACATTAGCAGTGCTCCGAAACTGTCAGAAGCCCAGTTAAAATCAACAAACTCTAGCTTGGTTTATGACGGTAATAACAATCTGATTGCTGATTTGGGTTCTGAAAAGCGTGAAAATGTAACAGCTGATAGTATCCCTATTAATCTAGTTAATGCTATTACCTCAATTGAAGATAAACGTTTCTTTAACCATCGTGGAGTAGATCTTTATCGTATTTTTGGTGCTGCCTTTCATAATCTAACGAGTCAGACCACTCAAGGGGGGTCAACGCTTGATCAGCAACTCATT…	2166	722	PBP1A-30	29	ACGATTGTTGATGTGACAAATGGTCATGTTATTGCTCAGCTTGGCGGACGTAATCAAGATGAAAATGTTTCATTTGGGACTAACCAAGCTGTTTTAACTGATCGTGACTGGGGTTCTACCATGAAGCCAATCACAGCCTATGCTCCTGCTATTGAATCTGGTGTTTATACTTCTACTGCTCAGTCGACTAATGACTCAGTCTATTATTGGCCTGGAACCACTACCCAATTGTTTAACTGGGACCTTAGATATAACGGATGGATGACAATCCAAGCTGCTATTATGCTATCGCGAAATGTCCCAGCAGTCCGAGCACTGGAAGCCGCAGGACTTGACTATGCTCGATCTTTCTTAAGCAGTTTAGGTATTAACTATCCCGAAATGCACTACTCAAACGCT…	813	271	30	pbp1a_TP-30		66	66	PBP1A-66	VITIKNPKILKWLKYVLSAILSLIILVIIIGGLLFTFYISSAPKLSEAQLKSTNSSLVYDGNNNLIADLGSEKRENVTADSIPINLVNAITSIEDKRFFNHRGVDLYRIFGAAFHNLTSQTTQGGSTLDQQLIKLAYFSTNESDQTLKRKAQEVWLALQMERKYTKQEILTFYINKVYMGNGNYGMLTAAKSYYGKDLKDLSYAQLALLAGIPQAPSQYDPYLHPEAAQNRRNVVLQQMYMEKHLTKAEYETAIATPVAEGLQSLQQRSTYPKYMDNYLKQVIEEVKKETNKDIFTAGLKVYTNIIPDAQQTLYNIYHSGDYVYYPDQDFQVASTIVDVTNGRVIAQLGGRNQDENVSFGTNQAVLTDRDWGSTMKPITAYAPAIESGVYTSTAQSTND…	721	6	TIVDVTNGRVIAQLGGRNQDENVSFGTNQAVLTDRDWGSTMKPITAYAPAIESGVYTSTAQSTNDSVYYWPGTTTQLFNWDLRYNGWMTIQAAIMLSRNVPAVRALEAAGLDYARSFLSSLGINYPEMHYSNAISSNNSSSDKKYGASSEKMAAAYAAFANGGIYHKPRYVNKVEFSDGTSKTFDEKGKRAMKETTAYMMTDMLKTVLTYGTGTAAAIPGVAQAGKTGTSNYTDEELAKIGEKYGLYPDYVGTLAPDENFVGFTKRYAMAV	271	25	PBP1A_TP-25		66	66	pbp1a_tp-66	ACGATTGTTGATGTGACAAATGGTCATGTTATTGCTCAGCTTGGCGGACGTAATCAAGATGAAAATGTTTCATTTGGGACTAACCAAGCTGTTTTAACTGATCGTGACTGGGGTTCTACCATGAAGCCAATCACAGCCTATGCTCCTGCTATTGAATCTGGTGTTTATACTTCTACTGCTCAGTCGACTAATGACTCAGTCTATTATTGGCCTGGAACCACTACCCAATTGTTTAACTGGGACCTTAGATATAACGGATGGATGACAATCCAAGCTGCTATTATGCTATCGCGAAATGTCCCAGCAGTCCGAGCACTGGAAGCCGCAGGACTTGACTATGCTCGATCTTTCTTAAGCAGTTTAGGTATTAACTATCCCGAAATGCACTACTCAAACGCT…	813	271	5	1	PBP1A_TP-1		66	66	PBP1A_TP-66	TIVDVTNGHVIAQLGGRNQDENVSFGTNQAVLTDRDWGSTMKPITAYAPAIESGVYTSTAQSTNDSVYYWPGTTTQLFNWDLRYNGWMTIQAAIMLSRNVPAVRALEAAGLDYAQSFLSSLGINYPEMHYSNAISSNNSSSDKKYGASSEKMAAAYAAFANGGIYHKPRYVNKVEFSDGTSKTFDEKGKRAMKETTAYMMTDMLKTVLTYGTGTAAAIPGVAQAGKTGTSNYTDEELAKIGEKYGLYPDYVGTLAPDENFVGFTKRYAMAV	271	1
	67	67	pbp1a-67	GTGATTACAATTAAAAATCCAAAAATCCTTAAGTGGCTAAAGTATGTATTAAGTGCAATTCTTAGCCTTATTATCCTTGTTATTATTATTGGTGGTCTTTTGTTTACCTTCTACATTAGCAGTGCTCCGAAACTGTCAGAAGCTCAGTTAAAATCAACAAACTCTAGCTTGGTTTATGACGGTAATAACAATCTGATTGCTGATTTGGGTTCTGAAAAGCGTGAAAATGTAACAGCTGATAGTATCCCTATTAATCTAGTTAATGCTATTACCTCAATTGAAGATAAACGTTTCTTTAACCATCGTGGAGTAGATCTTTATCGTATTTTTGGTGCTGCCTTTCATAATCTAACGAGTCAGACCACTCAAGGGGGGTCAACGCTTGATCAGCAACTCATT…	2166	722	PBP1A-31	29	ACGATTGTTGATGTGACAAATGGTCATGTTATTGCTCAGCTTGGCGGACGTAATCAAGATGAAAATGTTTCATTTGGGACTAACCAAGCTGTTTTAACTGATCGTGACTGGGGTTCTACCATGAAGCCAATCACAGCCTATGCTCCTGCTATTGAATCTGGTGTTTATACTTCTACTGCTCAGTCGACTAATGACTCAGTCTATTATTGGCCTGGAACCACTACCCAATTGTTTAACTGGGACCTTAGATATAACGGATGGATGACAATCCAAGCTGCTATTATGCTATCGCGAAATGTCCCAGCAGTCCGAGCACTGGAAGCCGCAGGACTTGACTATGCTCGATCTTTCTTAAGCAGTTTAGGTATTAACTATCCCGAAATGCACTACTCAAACGCT…	813	271	32	pbp1a_TP-32		67	67	PBP1A-67	VITIKNPKILKWLKYVLSAILSLIILVIIIGGLLFTFYISSAPKLSEAQLKSTNSSLVYDGNNNLIADLGSEKRENVTADSIPINLVNAITSIEDKRFFNHRGVDLYRIFGAAFHNLTSQTTQGGSTLDQQLIKLAYFSTNESDQTLKRKAQEVWLALQMERKYTKQEILTFYINKVYMGNGNYGMLTAAKSYYGKDLKDLSYAQLALLAGIPQAPSQYDPYLHPEAAQNRRNVVLQQMYMEKHLTKAEYETAIATPVAEGLQSLQQRSTYPKYMDNYLKQVIEEVKKETNKDIFTAGLKVYTNIIPDAQQTLYNIYHSGDYVYYPDQDFQVASTIVDVTNGHVIAQLGGRNQDENVSFGANQAVLTDRDWGSTMKPITAYAPAIESGVYTSTAQSTND…	721	6	TIVDVTNGHVIAQLGGRNQDENVSFGANQAVLTDRDWGSTMKPITAYAPAIESGVYTSTAQSTNDSVYYWPGTTTQLFNWDLRYNGWMTIQAAIMLSRNVPAVRALEAAGLDYARSFLSSLGINYPEMHYSNAISSNNSSSDKKYGASSEKMAAAYAAFANGGIYHKPRYVNKVEFSDGTSKTFNEKGKRAMKETTAYMMTDMLKTVLTYGTGTAAAIPGVAQAGKTGTSNYTDEELAKIGEKYGLYPDYVGTLAPDENFVGFTKRYAMAV	271	26	PBP1A_TP-26		67	67	pbp1a_tp-67	ACGATTGTTGATGTGACAAATGGTCATGTTATTGCTCAGCTTGGCGGACGTAATCAAGATGAAAATGTTTCATTTGGGACTAACCAAGCTGTTTTAACTGATCGTGACTGGGGTTCTACCATGAAGCCAATCACAGCCTATGCTCCTGCTATTGAATCTGGTGTTTATACTTCTACTGCTCAGTCGACTAATGACTCAGTCTATTATTGGCCTGGAACCACTACCCAATTGTTTAACTGGGACCTTAGATATAACGGATGGATGACAATCCAAGCTGCTATTATGCTATCGCGAAATGTCCCAGCAGTCCGAGCACTAGAAGCCGCAGGACTTGACTATGCTCGATCTTTCTTAAGCAGTTTAGGGATTAACTATCCCGAAATGCACTACTCAAACGCT…	813	271	5	1	PBP1A_TP-1		67	67	PBP1A_TP-67	TIVDVTNGHVIAQLGGRNQDENVSFGTNQAVLTDRDWGSTMKPITAYAPAIESGVYTSTAQSTNDSVYYWPGTTTQLFNWDLRYNGWMTIQAAIMLSRNVPAVRALEAAGLDYARSFLSSLGINYPEMHYSNAISSNNSSSDKKYGASSEKMAAAYAAFANGGIYHKPKYVNKVEFSDGTSKTFDEKGKRAMKETTAYMMTDMLKTVLTYGTGTAAAIPGVAQAGKTGTSNYTDEELAKIGEKYGLYPDYVGTLAPDENFVGFTKRYAMAV	271	1
	68	68	pbp1a-68	GTGATTACAATTAAAAATCCAAAAATCCTTAAGTGGCTAAAATATGTATTAAGTGCAATTCTTAGCCTTATTATCCTTGTTATTATTATTGGTGGTCTTTTGTTTACCTTCTACATTAGCAGTGCTCCGAAACTGTCAGAAGCCCAGTTAAAATCAACAAACTCTAGCTTGGTTTATGACGGTAATAACAATCTGATTGCTGATTTGGGTTCTGAAAAGCGTGAAAATGTAACAGCTGATAGTATCCCTATTAATCTAGTTAATGCTATTACCTCGATTGAAGATAAACGTTTCTTTAACCATCGTGGAGTAGATCTTTATCGTATTTTTGGTGCTGCCTTTCATAATCTAACGAGTCAGACCACTCAAGGGGGGTCAACGCTTGATCAGCAACTCATT…	2166	722	PBP1A-32	28	ACGATTGTTGATGTGACAAATGGTCATGTTATTGCTCAGCTTGGCGGACGTAATCAAGATGAAAATGTTTCATTTGGGACTAACCAAGCTGTTTTAACTGATCGTGACTGGGGTTCTACCATGAAGCCAATCACAGCCTATGCTCCTGCTATTGAATCTGGTGTTTATACTTCTACTGCTCAGTCGACTAATGACTCAGTCTATTATTGGCCTGGAACCACTACCCAATTGTTTAACTGGGACCTTAGATATAACGGATGGATGACAATCCAAGCTGCTATTATGCTATCGCGAAATGTCCCAGCAGTCCGAGCACTGGAAGCCGCAGGACTTGACTATGCTCGATCTTTCTTAAGCAGTTTAGGTATTAACTATCCCGAAATGCACTACTCAAACGCT…	813	271	1	pbp1a_TP-1		68	68	PBP1A-68	VITIKNPKILKWLKYVLSAILSLIILVIIIGGLLFTFYISSAPKLSEAQLKSTNSSLVYDGNNNLIADLGSEKRENVTADSIPINLVNAITSIEDKRFFNHRGVDLYRIFGAAFHNLTSQTTQGGSTLDQQLIKLAYFSTNESDQTLKRKAQEVWLALQMERKYTKQEILTFYINKVYMGNGNYGMLTAAKSYYGKDLKDLSYAQLALLAGIPQAPSQYDPYLHPEAAQNRRNVVLQQMYMERHLTKAEYETAIATPVAEGLQSLQQRSTYPKYMDNYLKQVIEEVKKETNKDIFTAGLKVYTNIIPDAQQTLYNIYHSSDYVYYPDQDFQVASTIIDVTNGHVIAQLGGRNQDENVSFGINQAVLTDRDWGSTMKPITAYAPAIESGVYTSTAQSTND…	721	6	TIIDVTNGHVIAQLGGRNQDENVSFGINQAVLTDRDWGSTMKPITAYAPAIESGVYTSTAQSTNDSVYYWPGTTTQLFNWDLRYNGWMTIQAAIMLSRNVPAVRALEAAGLDYARSFLSSLGINYPEMHYSNAISSNNSSSDKKYGASSEKMAAAYAAFANGGIYHKPRYVNKVEFSDGTSKTFDEKGKRAMKETTAYMMTDMLKTVLTYGTGTAAAIPGVAQAGKTGTSNYTDEELAKIGEKYGLYPDYVGTLAPDENFVGFTKRYAMAV	271	2	PBP1A_TP-2		68	68	pbp1a_tp-68	ACGATTGTTGATGTGACAAATGGTCATGTTATTGCTCAGCTTGGCGGACGTAATCAAGATGAAAATGTTTCATTTGGGACTAACCAAGCTGTTTTAACTGATCGTGACTGGGGTTCTACCATGAAGCCAATCACAGCCTATGCTCCTGCTATTGAATCTGGTGTTTATACTTCTACTGCTCAGTCGACTAATGACTCAGTCTATTATTGGCCTGGAACCACTACCCAATTGTTTAACTGGGACCTTAGATATAACGGATGGATGACAATCCAAGCTGCTATTATGCTATCGCGAAATGTCCCAGCAGTCCGAGCACTGGAAGCCGCAGGACTTGACTATGCTCGATCTTTCTTAAGCAGTTTAGGTATTAACTATCCCGAAATGCACTACTCAAACGCT…	813	271	5	27	PBP1A_TP-27		68	68	PBP1A_TP-68	TIVDVTNGHVIAQLGGRNQDENVSFGTNQAVLTDRDWGSTMKPITAYAPAIESGIYTSTAQSTNDSVYYWPGTTTQLFNWDLRYNGWMTIQAAIMLSRNVPAVRALEAAGLDYARSFLSSLGINYPEMHYSNAISSNNSSSDKKYGASSEKIAAAYAAFANGGIYHKPRYVNKVEFSDGTSKTFDEKGKRAMKETTAYMMTDMLKTVLTYGTGTAAAIPGVAQAGKTGTSNYTDEELAKIGEKYGLYPDYVGTLAPDENFVGFTKRYAMAV	271	1
	69	69	pbp1a-69	GTGATTACAATTAAAAATCCAAAAATCCTTAAGTGGCTAAAGTATGTATTAAGTGCAATTCTTAGCCTTATTATCCTTGTTATTATTATTGGTGGTCTTTTGTTTACCTTCTACATTAGCAGTGCTCCGAAACTGTCAGAAGCCCAGTTAAAATCAACAAACTCTAGCTTGGTTTATGACGGTAATAACAATCTGATTGCTGATTTGGGTTCTGAAAAGCGTGAAAATGTAACAGCTGATAGTATCCCTATTAATCTAGTTAATGCTATTACCTCAATTGAAGATAAACGTTTCTTTAACCATCGTGGAGTAGATCTTTATCGTATTTTTGGTGCTGCCTTTCATAACCTAACGAGTCAGACCACTCAAGGGGGGTCAACGCTTGATCAGCAACTCATT…	2166	722	PBP1A-84	28	ACGATTGTTGATGTGACAAATGGTCATGTTATTGCTCAGCTTGGCGGACGTAATCAAGATGAAAATGTTTCATTTGGGACTAACCAAGCTGTTTTAACTGATCGTGACTGGGGTTCTACCATGAAGCCAATCACAGCCTATGCTCCTGCTATTGAATCTGGTGTTTATACTTCTACTGCTCAGTCGACTAATGACTCAGTCTATTATTGGCCTGGAACCACTACCCAATTGTTTAACTGGGACCTTAGATATAACGGATGGATGACAATCCAAGCTGCTATTATGCTATCGCGAAATGTCCCAGCAGTCCGAGCACTGGAAGCCGCAGGACTTGACTATGCTCGATCTTTCTTAAGCAGTTTAGGTATTAACTATCCCGAAATGCACTACTCAAACGCT…	813	271	7	pbp1a_TP-7		69	69	PBP1A-69	VITIKNPKILKWLKYVLSAILSLIILVIIIGGLLFTFYISSAPKLSEAQLKSTNSSLVYDGNNNLIADLGSEKRENVTADSIPINLVNAITSIEDKRFFNHRGVDLYRIFGAAFHNLTSQTTQGGSTLDQQLIKLAYFSTNESDQTLKRKAQEVWLALQMERKYTKQEILTFYINKVYMGNGNYGMLTAAKSYYGKDLKDLSYAQLALLAGIPQAPSQYDPYLHPEAAQNRRNVVLQQMYMEKHLTKAEYETAIATPVAEGLQSLQQRSTYPKYMDNYLKQVIEEVKKETNKDIFTAGLKVYTNIIPDAQQTLYNIYHSGDYVYYPDQDFQVASTIVDVTNGHVIAQLGGRNQDENVSFGTNQAVLTDRDWGSTMKPITAYAPAIESGVYTSTAQSTND…	721	5	TIVDVTNGHVIAQLGGRNQDENVSFGTNQAVLTDRDWGSTMKPITAYAPAIESGVYTSTAQSTNDSVYYWPGTTTQLFNWDLRYNGWMTIQAAIMLSRNVPAVRALEAAGLDYARSFLSSLGINYPEMHYSNAISSNNSSSDKKYGASSEKIAAAYAAFANGGIYHKPRYVNKVEFSDGTSKTFDEKGKRAMKETTAYMMTDMLKTVLTYGTGTAAAIPGVAQAGKTGTSNYTDEELAKIGEKYGLYPDYVGTLAPDENFVGFTKRYAMAV	271	3	PBP1A_TP-3		69	69	pbp1a_tp-69	ACGATTGTTGATGTGACAAATGGTCATGTTATTGCTCAGCTTGGCGGACGTAATCAAGATGAAAATGTTTCATTTGGGACTAACCAAGCTGTTTTAACTGATCGTGACTGGGGTTCTACCATGAAGCCAATCACAGCCTATGCTCCTGCTATTGAATCTGGTGTTTATACTTCTACTGCTCAGTCGACTAATGACTCAGTCTATTATTGGCCTGGAACCACTACCCAATTGTTTAACTGGGACCTTAGATATAACGGATGGATGACAATCCAAGCTGCTATTATGCTATCGCGAAATGTCCCAGCAGTCCGAGCACTGGAAGCCGCAGGACTTGACTATGCTCGATCTTTCTTAAGCAGTTTAGGTATTGACTATCCCGAAATGCACTACTCAAACGCT…	813	271	5	28	PBP1A_TP-28		69	69	PBP1A_TP-69	TIVDVTNGHVIAQLGGRNQDENVSFGTNQAVLTDRDWGSTMKPITAYAPAIESGVYTSTAQSTNDSVYYWPGTTTQLFNWDLRYNGWMTIQAAIMLSRNVPAVRALEAAGLDYARSFLSSLGINYPEMHYSNAISSNNGSSDKKYGASSEKIAAAYAAFANGGIYHKPRYVNKVEFSDGTSKTFDEKGKRAMKETTAYMMTDMLKTVLTYGTGTAAAIPGVAQAGKTGTSNYTDEELAKIGEKYGLYPDYVGTLAPDENFVGFTKRYAMAV	271	1
	70	70	pbp1a-70	GTGATTACAATTAAAAATCCAAAAATCCTTAAGTGGCTAAAGTATGTATTAAGTGCAATTCTTAGCCTTATTATCCTTGTTATTATTATTGGTGGTCTTTTGTTTACCTTCTACATTAGCAGTGCTCCGAAACTGTCAGAAGCCCAGTTAAAATCAACAAACTCTAGCTTGGTTTATGACGGTAATAACAATCTGATTGCTGATTTGGGTTCTGAAAAGCGTGAAAATGTAACAGCTGATAGTATCCCTATTAATCTAGTTAATGCTATTACCTCAATTGAAGATAAACGTTTCTTTAACCATCGTGGAGTAGATCTTTATCGTATTTTTGGTGCTGCCTTTCATAATCTAACGAGTCAGACCACTCAAGGGGGGTCAACGCTTGATCAGCAACTCATT…	2166	722	PBP1A-14	28	ACGATTGTTGATGTAACAAATGGTCATGTTATTGCTCAGCTTGGCGGACGTAATCAGGATGAAAATGTTTCATTTGGGACTAACCAAGCTGTTTTAACTGATCGTGACTGGGGTTCTACCATGAAGCCAATCACAGCCTATGCTCCTGCTATTGAATCTGGTGTTTATACTTCTACTGCTCAGTCGACTAATGACTCAGTCTATTATTGGCCTGGAACCACTACCCAATTGTTTAACTGGGACCTTAGATATAACGGATGGATGACAATCCAAGCTGCTATTATGCTATCGCGAAATGTCCCAGCAGTCCGAGCACTGGAAGCCGCAGGACTTGACTATGCTCGATCTTTCTTAAGCAGTTTAGGTATTAACTATCCCGAAATGCACTACTCAAACGCT…	813	271	33	pbp1a_TP-33		70	70	PBP1A-70	VITIKNPKILKWLKYVLSAILSLIILVIIIGGLLFTFYISSAPKLSEAQLKSTNSSLVYDGNNNLIADLGSEKRENVTADSIPINLVNAITSIEDKRFFNHRGVDLYRIFGAAFHNLTSQTTQGGSTLDQQLIKLAYFSTNESDQTLKRKAQEVWLALQMERKYTKQEILTFYINKVYMGNGNYGMLTAAKSYYGKDLKDLSYAQLALLAGIPQAPSQYDPYLHPEAAQNRRNVVLQQMYMEKHLTKAEYETAIATPVAEGLQSLQQRSTYPKYMDNYLKQVIEEVKKETNKDIFTAGLKVYTNIIPDAQQTLYNIYHSGDYVYYPDQDFQVASTIVDVTNGHVIAQLGGRNQDENVSFGTNQAVLTDRDWGSTMKPITAYAPAIESGVYTSTAQSTND…	721	5	TIVDVTNGHVIAQLGGRNQDENVSFGTNQAVLTDRDWGSTMKPITAYAPAIESGVYTSTAQSTNDSVYYWPGTTTQLFNWDLRYNGWMTIQAAIMLSRNVPAVRALEAAGLDYARSFLSSLGINYPEMHYSNAISSNNSSSDKKYGASSEKIAAAYAAFANGGIYHKPRYVNKVEFSDGTSKTFDEKGKRAMKETTAYMMTDMLKTVLTYGTGTAAAIPGVAQAGKTGTSNYTDEELAKIGEKYGLYPDYVGTLAPDENFVGFTKRYAMAV	271	3	PBP1A_TP-3		70	70	pbp1a_tp-70	ACGATTGTTGATGTGACAAATGGTCATGTTATTGCTCAGCTTGGCGGACGTAATCAAGATGAAAATGTTTCATTTGGGACTAACCAAGCTGTTTTAACTGATCGTGACTGGGGTTCTACCATGAAGCCAATCACAGCCTATGCTCCTGCTATTGAATCTGGTGTTTATACTTCTACTGCTCAGTCGACTAATGACTCAGTCTATTATTGGCCTGGAACCACTACCCAATTGTTTAACTGGGACCTTAGATATAACGGATGGATGACAATCCAAGCTGCTATTATGCTATCGCGAAATGTCCCAGCAGTCCGAGCACTGGAAGCCGCAGGACTTGACTATGCTCGATCTTTCTTAAGCAGTTTAGGTATTAACTATCCCGAAATGCACTACTCAAACGCT…	813	271	4	3	PBP1A_TP-3
	71	71	pbp1a-71	GTGATTACAATTAAAAATCCAAAAATCCTTAAGTGGCTAAAGTATGTATTAAGTGCAATTCTTAGCCTTATTATCCTTGTTATTATTATTGGTGGTCTTTTGTTTACCTTCTACATTAGCAGTGCTCCGAAACTGTCAGAAGCCCAGTTAAAATCAACAAACTCTAGCTTGGTTTATGACGGTAATAACAATCTGATTGCTGATTTGGGTTCTGAAAAGCGTGAAAATGTAACAGCTGATAGTATCCCTATTAATCTAGTTAATGCTATTACCTCAATTGAAGATAAACGTTTCTTTAACCATCGTGGAGTAGATCTTTATCGTATTTTTGGTGCTGCCTTTCATAATCTAACGAGTCAGACCACTCAAGGAGGGTCAACGCTTGATCAGCAACTCATT…	2166	722	PBP1A-1	24	ACGATTGTTGATGTGACAAATGGTCATGTTATTGCTCAGCTTGGCGGACGTAATCAAGATGAAAATGTTTCATTTGGGACTAACCAAGCTGTTTTAACTGATCGTGACTGGGGTTCTACCATGAAGCCAATCACAGCCTATGCTCCTGCTATTGAATCTGGTGTTTATACTTCTACTGCTCAGTCGACTAATGACTCAGTCTATTATTGGCCTGGAACCACTACCCAATTGTTTAACTGGGACCTTAGATATAACGGATGGATGACAATCCAAGCTGCTATTATGCTATCGCGAAATGTCCCAGCAGTCCGAGCACTGGAAGCCGCAGGACTTGACTATGCTCGATCTTTCTTAAGCAGTTTAGGTATTAACTATCCCGAAATGCACTACTCAAACGCT…	813	271	1	pbp1a_TP-1		71	71	PBP1A-71	VITIKNPKILKWLKYVLSAILSLIILVIIIGGLLFTFYISSAPNLSEAQLKSTNSSLVYDGNNNLIADLGSEKRENVTADSIPINLVNAITSIEDKRFFNHRGVDLYRIFGAAFHNLTSQTTQGGSTLDQQLIKLAYFSTNESDQTLKRKAQEVWLALQMERKYTKQEILTFYINKVYMGNGNYGMLTAAKSYYGKDLKDLSYAQLALLAGIPQAPSQYDPYLHPEAAQNRRNVVLQQMYMEKHLTKAEYETAIATPVAEGLQSLQQRSTYPKYMDNYLKQVIEEVKKETNKDIFTAGLKVYTNIIPDAQQTLYNIYHSGDYVYYPDQDFQVASTIVDVTNGHVIAQLGGRNQDENVSFGTNQAVLTDRDWGSTMKPITAYAPAIESGVYTSTAQSTND…	721	5	TIVDVTNGHVIAQLGGRNQDENVSFGTNQAVLTDRDWGSTMKPITAYAPAIESGVYTSTAQSTNDSVYYWPGTTTQLFNWDLRYNGWMTIQAAIMLSRNVPAVRALEAAGLDYARSFLSSLGINYPEMHYSNAISSNNSSSDKKYGASSEKMAAAYAAFANGGIYHKPRYVNKVEFSDGTSKTFDEKGKRAMKETTAYMMTDMLKTVLTYGTGTAAAIPGVAQAGKTGTSNYTDEELAKIGEKYGLYPDYVGTLAPDENFVGFTKRYAMAV	271	1	PBP1A_TP-1		71	71	pbp1a_tp-71	ACGATTGTTGATGTGACAAATGGTCATGTTATTGCTCAGCTTGGCGGACGTAATCAAGATGAAAATGTTTCATTTGGGACTAACCAAGCTGTTTTAACTGATCGTGACTGGGGTTCTACCATGAAGCCAATCACAGCCTATGCTCCTGCTATTGAATCTGGTGTTTATACTTCTACTGCTCAGTCGACTAATGACTCAGTCTATTATTGGCCTGGAACCACTACCCAATTGTTTAACTGGGACCTTAGATATAACGGATGGATGACAATCCAAGCTGCTATTATGCTATCGCGAAATGTCCCAGCAGTCCGAGCACTGGAAGCCGCAGGACTTGACTATGCTCGATCTTTCTTAAGCAGTTTAGGTATTAACTATCCCGAAATGCACTACTCAAACGCT…	813	271	4	3	PBP1A_TP-3					min:	271	25721
	72	72	pbp1a-72	GTGATTACAATTAAAAATCCAAAAATCCTTAAGTGGCTAAAGTATGTATTAAGTGCAATTCTTAGCCTTATTATCCTTGTTATTATTATTGGTGGTCTTTTGTTTACCTTCTACATTAGCAGTGCTCCGAAACTGTCAGAAGCCCAGTTAAAATCAACAAACTCTAGCTTGGTTTATGACGGTAATAACAATCTGATTGCTGATTTGGGTTCTGAAAAGCGTGAAAATGTAACAGCTGATAGTATCCCTATTAATCTAGTTAATGCTATTACCTCAATTGAAGATAAACGTTTCTTTAACCATCGTGGAGTAGATCTTTATCGTATTTTTGGTGCTGCCTTTCATAATCTAACGAGTCAGACCACTCAAGGGGGGTCAACGCTTGATCAGCAACTCATT…	2166	722	PBP1A-9	22	ACGATTGTTGATGTGACAAATGGTCATGTTATTGCTCAGCTTGGCGGACGTAATCAAGATGAAAATGTTTCATTTGGGACTAACCAAGCTGTTTTAACTGATCGTGACTGGGGTTCTACCATGAAGCCAATCACAGCCTATGCTCCTGCTATTGAATCTGGTGTTTATACTTCTACTGCTCAGTCGACTAATGACTCAGTCTATTATTGGCCTGGAACCACTACCCAATTGTTTAACTGGGACCTTAGATATAACGGATGGATGACAATCCAAGCTGCTATTATGCTATCGCGAAATGTCCCAGCAGTCCGAGCACTGGAAGCCGCAGGACTTGACTATGCTCGATCTTTCTTAAGCAGTTTAGGTATTAACTATCCCGAAATGCACTACTCAAACGCT…	813	271	7	pbp1a_TP-7		72	72	PBP1A-72	VITIKNPKILKWLKYVLSAILSLIILVIIIGGLLFTFYISSAPKLSEAQLKSTNSSLVYDGNNNLIADLGSEKRENVTADSIPINLVNAITSIEDKRFFNHRGVDLYRIFGAAFHNLTSQTTQGGSTLDQQLIKLAYFSTNESDQTLKRKAQEVWLALQMERKYTKQEILTFYINKVYMGNGNYGMLTAAKSYYGKDLKDLSYAQLALLAGIPQAPSQYDPYLHPEAAKNRRNVVLQQMYMEKHLTKAEYETAIATPVAEGLQSLQQRSTYPKYMDNYLKQVIEEVKKETNKDIFTAGLKVYTNIIPDAQQTLYNIYHSGDYVYYPDQDFQVASTIVDVTNGHVIAQLGGRNQDENVSFGTNQAVLTDRDWGSTMKPITAYAPAIESGVYTSTAQSTND…	721	5	TIVDVTNGHVIAQLGGRNQDENVSFGTNQAVLTDRDWGSTMKPITAYAPAIESGVYTSTAQSTNDSVYYWPGTTTQLFNWDLRYNGWMTIQAAIMLSRNVPAVRALEAAGLDYARSFLSSLGINYPEMHYSNAISSNNSSSDKKYGASSEKMAAAYAAFANGGIYHKPRYVNKVEFSDGTSKTFNEKGKRAMKETTAYMMTDMLKTVLTYGTGTAAAIPGVAQAGKTGTSNYTDEELAKIGEKYGLYPDYVGTLAPDENFVGFTKRYAMAV	271	5	PBP1A_TP-5		72	72	pbp1a_tp-72	ACGATTGTTGATGTGACAAATGGTCATGTTATTGCTCAGCTTGGCGGACGTAATCAAGATGAAAATGTTTCATTTGGGACTAACCAAGCTGTTTTAACTGATCGTGACTGGGGTTCTACCATGAAGCCAATCACAGCCTATGCTCCTGCTATTGAATCTGGTGTTTATACTTCTACTGCTCAGTCGACTAATGACTCAGTCTATTATTGGCCTGGAACCACTACCCAATTGTTTAACTGGGACCTTAGATATAACGGATGGATGACAATCCAAGCTGCTATTATGCTATCGCGAAATGTCCCAGCAGTCCGAGCACTGGAAGCCGCAGGACTTGACTATGCTCGATCTTTCTTAAGCAGTTTAGGTATTAACTATCCCGAAATGCACTACTCAAACGCT…	813	271	4	3	PBP1A_TP-3					max:	271
	73	73	pbp1a-73	GTGATTACAATTAAAAATCCAAAAATCCTTAAGTGGCTAAAGTATGTATTAAGTGCAATTCTTAGCCTTATTATCCTTGTTATTATTATTGGTGGTCTTTTGTTTACCTTCTACATTAGCAGTGCTCCGAAACTGTCAGAAGCCCAGTTAAAATCAACAAACTCTAGCTTGGTTTATGACGGTAATAACAATCTGATTGCTGATTTGGGTTCTGAAAAGCGTGAAAATGTAACAGCTGATAGTATCCCTATTAATCTAGTTAATGCTATTACCTCAATTGAAGATAAACGTTTCTTTAACCATCGTGGAGTAGACCTTTATCGTATTTTTGGTGCTGCCTTTCATAATCTAACGAGTCAGACCACTCAAGGGGGGTCAACGCTTGATCAGCAACTCATT…	2166	722	PBP1A-14	19	ACGATTGTTGATGTGACAAATGGTCATGTTATTGCTCAGCTTGGCGGACGTAATCAAGATGAAAATGTTTCATTTGGAACTAACCAAGCTGTTTTAACTGATCGTGACTGGGGTTCTACCATGAAGCCAATCACAGCCTATGCTCCTGCTATTGAATCTGGTGTTTATACTTCTACTGCTCAGTCGACTAATGACTCAGTCTATTATTGGCCTGGAACCACTACCCAATTGTTTAACTGGGACCTTAGATATAACGGATGGATGACAATCCAAGCTGCTATTATGCTATCGCGAAATGTCCCAGCAGTCCGAGCACTGGAAGCCGCAGGACTTGACTATGCTCGATCTTTCTTAAGCAGTTTAGGTATTAACTATCCCGAAATGCACTACTCAAACGCT…	813	271	36	pbp1a_TP-36		73	73	PBP1A-73	VITIKNPKILKWLKYVLSAILSLIILVIIIGGLLFTFYISSAPKLSEAQLKSTNSSLVYDGNNNLIADLGSEKRENVTADSIPINLVNAITSIEDKRFFNHRGVDLYRIFGAAFHNLTSQTTQGGSTLDQQLIKLAYFSTNESDQTLKRKAQEVWLALQMERKYTKQEILTFYINKVYMGNGNYGMLTAAKSYYGKDLKDLSYAQLALLAGIPQAPSQYDPYLHPEAAQNRRNVVLQQMYMEKHLTKAEYETAIATPVAEGLQSLQQHSTYPKYMDNYLKQVIEEVKKETNKDIFTAGLKVYTNIIPDAQQTLYNIYHSGDYVYYPDQDFQVASTIVDVTNGHVIAQLGGRNQDENVSFGTNQAVLTDRDWGSTMKPITAYAPAIESGVYTSTAQSTND…	721	5	TIVDVTNGHVIAQLGGRNQDENVSFGTNQAVLTDRDWGSTMKPITAYAPAIESGVYTSTAQSTNDSVYYWPGTTTQLFNWDLRYNGWMTIQAAIMLSRNVPAVRALEAAGLDYARSFLSSLGINYPEMHYSNAISSNNSSSDKKYGASSEKMAAAYAAFANGGIYHKPRYVNKVEFSDGTSKTFDEKGKRAMKETTAYMMTDMLKTVLTYGTGTAAAIPGVAQAGKTGTSNYTDEELAKIGEKYGLYPDYVGTLAPDENFVGFTKRYAMAV	271	1	PBP1A_TP-1		73	73	pbp1a_tp-73	ACGATTGTTGATGTGACAAATGGTCATGTTATTGCTCAGCTTGGCGGACGTAATCAAGATGAAAATGTTTCATTCGGGACTAACCAAGCTGTTTTAACTGATCGTGACTGGGGTTCTACCATGAAGCCAATCACAGCCTATGCTCCTGCTATTGAATCTGGTGTTTATACTTCTACTGCTCAGTCGACTAATGACTCAGTCTATTATTGGCCTGGAACCACTACCCAATTGTTTAACTGGGACCTTAGATATAACGGATGGATGACAATCCAAGCTGCTATTATGCTATCGCGAAATGTCCCAGCAGTCCGAGCACTGGAAGCCGCAGGACTTGACTATGCTCGATCTTTCTTAAGCAGTTTAGGTATTAACTATCCCGAAATGCACTACTCAAACGCT…	813	271	4	1	PBP1A_TP-1
	74	74	pbp1a-74	GTGATTACAATTAAAAATCCAAAAATCCTTAAGTGGCTAAAGTATGTATTAAGTGCAATTCTTAGCCTTATTATCCTTGTTATTATTATTGGTGGTCTTTTGTTTACCTTCTACATTAGCAGTGCTCCGAAACTGTCAGAAGCCCAGTTAAAATCAACAAACTCTAGCTTGGTTTATGACGGTAATAACAATCTGATTGCTGATTTGGGTTCTGAAAAGCGTGAAAATGTAACAGCTGATAGTATCCCTATTAATCTAGTTAATGCTATTACCTCAATTGAAGATAAACGTTTCTTTAACCATCGTGGAGTAGATCTTTATCGTATTTTTGGTGCTGCCTTTCATAATCTAACGAGTCAGACCACTCAAGGGGGGTCAACGCTTGATCAGCAACTCATT…	2166	722	PBP1A-33	19	ACGATTGTTGATGTGACAAATGGTCATGTTATTGCTCAGCTTGGCGGACGTAATCAAGATGAAAATGTTTCATTTGGGACTAACCAAGCTGTTTTAACTGATCGTGACTGGGGTTCTACCATGAAGCCAATCACAGCCTATGCTCCTGCTATTGAATCTGGTGTTTATACTTCTACTGCTCAGTCGACTAATGACTCAGTCTATTATTGGCCTGGAACCACTACCCAATTGTTTAACTGGGACCTTAGATATAACGGATGGATGACAATCCAAGCTGCTATTATGCTATCGCGAAATGTCCCAGCAGTCCGAGCACTGGAAGCCGCAGGACTTGACTATGCTCGATCTTTCTTAAGCAGTTTAGGTATTAACTATCCCGAAATGCACTACTCAAACGCT…	813	271	7	pbp1a_TP-7		74	74	PBP1A-74	VITIKNPKILKWLKYVLSAILSLIILVIIIGGLLFTFYISSAPKLSEAQLKSTNSSLVYDGNNNLIADLGSEKRENVTADSIPINLVNAITSIEDKRFFNHRGVDLYRIFGAAFHNLTSQTTQGGSTLDQQLIKLAYFSTNESDQTLKRKAQEVWLALQMERKYTKQEILTFYINKVYMGNGNYGMLTAAKSYYGKDLKDLSYAQLALLAGIPQAPSQYDPYLHPEAAQNRRNVVLQQMYMEKHLTKAEYETAIATPVAEGLQSLQQRSTYPKYMDNYLKQVIEEVKKETNKDIFTAGLKVYTNIIPDAQQTLYNIYHSGDYVYYPDQDFQVASTIIDVTNGHVIAQLGGRNQDENVSFGINQAVLTDRDWGSTMKPITAYAPAIESGVYTSTAQSTND…	721	5	TIIDVTNGHVIAQLGGRNQDENVSFGINQAVLTDRDWGSTMKPITAYAPAIESGVYTSTAQSTNDSVYYWPGTTTQLFNWDLRYNGWMTIQAAIMLSRNVPAVRALEAAGLDYARSFLSSLGINYPEMHYSNAISSNNSSSDKKYGASSEKMAAAYAAFANGGIYHKPRYVNKVEFSDGTSKTFDEKGKRAMKETTAYMMTDMLKTVLTYGTGTAAAIPGVAQAGKTGTSNYTDEELAKIGEKYGLYPDYVGTLAPDENFVGFTKRYAMAV	271	2	PBP1A_TP-2		74	74	pbp1a_tp-74	ACGATTATTGATGTGACAAATGGTCATGTTATTGCTCAGCTTGGCGGACGTAATCAAGATGAAAATGTTTCATTTGGGATTAACCAAGCTGTTTTAACTGATCGTGACTGGGGTTCTACCATGAAGCCAATCACAGCCTATGCTCCTGCTATTGAATCTGGTGTTTATACTTCTACTGCTCAGTCGACTAATGACTCAGTCTATTATTGGCCTGGAACCACTACCCAATTGTTTAACTGGGACCTTAGATATAACGGATGGATGACAATCCAAGCTGCTATTATGCTATCGCGAAATGTCCCAGCAGTCCGAGCACTGGAAGCCGCAGGACTTGACTATGCTCGATCTTTCTTAAGCAGTTTAGGTATTAACTATCCCGAAATGCACTACTCAAACGCT…	813	271	4	2	PBP1A_TP-2
	75	75	pbp1a-75	GTGATTACAATTAAAAATCCAAAAATCCTTAAGTGGCTAAAGTATGTATTAAGTGCAATTCTTAGCCTTATTATCCTTGTTATTATTATTGGTGGTCTTTTGTTTACCTTCTACATTAGCAGTGCTCCGAAACTGTCAGAAGCCCAGTTAAAATCAACAAACTCTAGCTTGGTTTATGACGGTAATAACAATCTGATTGCTGATTTGGGTTCTGAAAAGCGTGAAAATGTAACAGCTGATAGTATCCCTATTAATCTAGTTAATGCTATTACCTCAATTGAAGATAAACGTTTCTTTAACCATCGTGGAGTAGATCTTTATCGTATTTTTGGTGCTGCCTTTCATAACCTAACGAGTCAGACCACTCAAGGGGGGTCAACGCTTGATCAGCAACTCATT…	2166	722	PBP1A-34	18	ACGATTGTTGATGTGACAAATGGTCATGTTATTGCTCAGCTTGGCGGACGTAATCAAGATGAAAATGTTTCATTTGGGACTAACCAAGCTGTTTTAACTGATCGTGACTGGGGTTCTACCATGAAGCCAATCACAGCCTATGCTCCTGCTATTGAATCTGGTGTTTATACTTCTACTGCTCAGTCGACTAATGACTCAGTCTATTATTGGCCTGGAACCACTACCCAATTGTTTAACTGGGACCTTAGATATAACGGATGGATGACAATCCAAGCTGCTATTATGCTATCGCGAAATGTCCCAGCAGTCCGAGCACTGGAAGCCGCAGGACTTGACTATGCTCGATCTTTCTTAAGCAGTTTAGGTATTAACTATCCCGAAATGCACTACTCAAACGCT…	813	271	7	pbp1a_TP-7		75	75	PBP1A-75	VITIKNPKILKWLKYVLSAILSLIILVIIIGGLLFTFYISSAPKLSEAQLKSTNSSLVYDGNNNLIADLGSEKRENVTADSIPINLVNAITSIEDKRFFNHRGVDLYRIFGAAFHNLTSQTTQGGSTLDQQLIKLAYFSTNESDQTLKRKAQEVWLALQMERKYTKQEILTFYINKVYMGNGNYGMLTAAKSYYGKDLKDLSYAQLALLAGIPQAPSQYDPYLHPEAAQNRRNVVLQQMYMEKHLTKAEYETAIATPVAEGLQSLQQRSTYPKYMDNYLKQVIEEVKKETNKDIFTAGLKVYTNIIPDAQQTLYNIYHSGDYVYYPDQDFQVASTIVDVTNGHVIAQLGGRNQDENVSFGTNQAVLTDRDWGSTMKPITAYAPAIESGVYTSTAQSTND…	721	5	TIVDVTNGHVIAQLGGRNQDENVSFGTNQAVLTDRDWGSTMKPITAYAPAIESGVYTSTAQSTNDSVYYWPGTTTQLFNWDLRYNGWMTIQAAIMLSRNVPAVRALEAAGLDYARSFLSSLGINYPEMHYSNAISSNNSSSDKKYGASSEKMAAAYAAFANGGIYHKPRYVNKVEFSDGTSKTFDEKGKRAMKETTAYMMIDMLKTVLTYGTGTAAAIPGVAQAGKTGTSNYTDEELAKIGEKYGLYPDYVGTLAPDENFVGFTKRYAMAV	271	27	PBP1A_TP-27		75	75	pbp1a_tp-75	ACGATTGTTGATGTGACAAATGGTCATGTTATTGCTCAGCTTGGCGGACGTAATCAAGATGAAAATGTTTCATTTGGGACTAACCAAGCTGTTTTAACTGATCGTGACTGGGGTTCTACCATGAAGCCAATCACAGCCTATGCTCCTGCTATTGAATCTGGTGTTTATACTTCTACTGCTCAGTCGACTAATGACTCAGTCTATTATTGGCCTGGAACCACTACCCAATTGTTTAACTGGGACCTTAGATATAACGGATGGATGACAATCCAAGCTGCTATTATGCTATCGCGAAATGTCCCAGCAGTCCGAGCACTGGAAGCCGCAGGACTTGACTATGCTCGATCTTTCTTAAGCAGTTTAGGTATTAACTATCCCGAAATGCACTACTCAAACGCT…	813	271	4	1	PBP1A_TP-1
	76	76	pbp1a-76	GTGATTACAATTAAAAATCCAAAAATCCTTAAGTGGCTAAAGTATGTATTAAGTGCAATTCTTAGCCTTATTATCCTTGTTATTATTATTGGTGGTCTTTTGTTTACCTTCTACATTAGCAGTGCTCCGAAACTGTCAGAAGCCCAGTTAAAATCAACAAACTCTAGCTTGGTTTATGACGGTAATAACAATCTGATTGCTGATTTGGGTTCTGAAAAGCGTGAAAATGTAACAGCTGATAGTATCCCTATTAATCTAGTTAATGCTATTACCTCAATTGAAGATAAACGTTTCTTTAACCATCGTGGAGTAGATCTTTATCGTATTTTTGGTGCTGCCTTTCATAACCTAACGAGTCAGACCACTCAAGGGGGGTCAACGCTTGATCAGCAACTCATT…	2166	722	PBP1A-14	17	ACGATTGTTGATGTGACAAATGGTCATGTTATTGCTCAGCTTGGCGGACGTAATCAAGATGAAAATGTTTCATTTGGGACTAACCAAGCTGTTTTAACTGATCGTGACTGGGGTTCTACCATGAAGCCAATCACAGCCTATGCTCCTGCTATTGAATCTGGTGTTTATACTTCTACTGCTCAGTCGACTAATGACTCAGTCTATTATTGGCCTGGAACCACTACCCAATTGTTTAACTGGGACCTTAGATATAACGGATGGATGACAATCCAAGCTGCTATTATGCTATCGCGAAATGTCCCAGCAGTCCGAGCACTGGAAGCCGCAGGACTTGACTATGCTCGATCTTTCTTAAGCAGTTTAGGTATTAACTATCCCGAAATGCACTACTCAAACGCT…	813	271	1	pbp1a_TP-1		76	76	PBP1A-76	VITIKNPKILKWLKYVLSAILSLIILVIIIGGLLFTFYISSAPKLSEAQLKSTNSSLVYDGNNNLIADLGSEKRENVTADSIPINLVNAITSIEDKRFFNHRGVDLYRIFGAAFHNLTSQTTQGGSTLDQQLIKLAYFSTNESDQTLKRKAQEVWLALQMERKYTKQEILTFYINKVYMGNGNYGMLTAAKSYYGKDLKDLSYAQLALLAGIPQAPSQYDPYLHPEAAQNRRNVVLQQMYMEKHLTKAEYETAIATPVAEGLQSLQQRSTYPKYMDNYLKQVIEEVKKETNKDIFTAGLKVYTNIIPDAQQTLYNIYHSGDYVYYPDQDFQVASTIVDVTNGHVIAQLGGRNQDENVSFGTNQAVLTDRDWGSTMKPITAYAPAIESGVYTSTAQSTND…	721	5	TIVDVTNGHVIAQLGGRNQDENVSFGTNQAVLTDRDWGSTMKPITAYAPAIESGVYTSTAQSTNDSVYYWPGTTTQLFNWDLRYNGWMTIQAAIMLSRNVPAVRALEAAGLDYARSFLSSLGIDYPEMHYSNAISSNNSSSDKKYGASSEKMAAAYAAFANGGIYHKPRYVNKVEFSDGTSKTFDEKGKRAMKETTAYMMTDMLKTVLTYGTGTAAAIPGVAQAGKTGTSNYTDEELAKIGEKYGLYPDYVGTLAPDENFVGFTKRYAMAV	271	28	PBP1A_TP-28		76	76	pbp1a_tp-76	ACGATTGTTGATGTGACAAATGGTCATGTTATTGCTCAGCTTGGCGGACGTAATCAAGATGAAAATGTTTCATTTGGGACTAACCAAGCTGTTTTAACTGATCGTGACTGGGGTTCTACCATGAAGCCAATCACAGCCTATGCTCCTGCTATTGAATCTGGTGTTTATACTTCTACTGCTCAGTCGACTAATGACTCAGTCTATTATTGGCCTGGAACCACTACCCAATTGTTTAACTGGGACCTTAGATATAACGGATGGATGACAATCCAAGCTGCTATTATGCTATCGCGAAATGTCCCAGCAGTCCGAGCACTGGAAGCCGCAGGACTTGACTATGCTCGATCTTTCTTAAGCAGTTTAGGTATTAACTATCCCGAAATGCACTACTCAAATGCT…	813	271	4	1	PBP1A_TP-1
	77	77	pbp1a-77	GTGATTACAATTAAAAATCCAAAAATCCTTAAGTGGCTAAAGTATGTATTAAGTGCAATTCTTAGCCTTATTATCCTTGTTATTATTATTGGTGGTCTTTTGTTTACCTTCTACATTAGCAGTGCTCCGAAACTGTCAGAAGCCCAGTTAAAATCAACAAACTCTAGCTTGGTTTATGACGGTAATAACAATCTGATTGCTGATTTGGGTTCTGAAAAGCGTGAAAATGTAACAGCTGATAGTATCCCTATTAATCTAGTTAATGCTATTACCTCAATTGAAGATAAACGTTTCTTTAACCATCGTGGAGTAGATCTTTATCGTATTTTTGGTGCTGCCTTTCATAATCTAACGAGTCAGACCACTCAAGGGGGGTCAACGCTTGATCAGCAACTCATT…	2166	722	PBP1A-1	17	ACGATTGTTGATGTGACAAATGGTCATGTTATTGCTCAGCTTGGCGGACGTAATCAAGATGAAAATGTTTCATTTGGGACTAACCAAGCTGTTTTAACTGATCGTGACTGGGGTTCTACCATGAAGCCAATCACAGCCTATGCTCCTGCTATTGAATCTGGTGTTTATACTTCTACTGCTCAGTCGACTAATGACTCAGTCTATTATTGGCCTGGAACCACTACCCAATTGTTTAACTGGGACCTTAGATATAACGGATGGATGACAATCCAAGCTGCTATTATGCTATCGCGAAATGTCCCAGCAGTCCGAGCACTGGAAGCCGCAGGACTTGACTATGCTCGATCTTTCTTAAGCAGTTTAGGTATTAACTATCCCGAAATGCACTACTCAAACGCT…	813	271	1	pbp1a_TP-1		77	77	PBP1A-77	VITIKNPKILKWLKYVLSAILSLIILVIIIGGLLFTFYISSAPKLSEAQLKSTNSSLVYDGNNNLIADLGSEKRENVTADSIPINLVNAITSIEDKRFFNHRGVDLYRIFGAAFHNLTSQTTQGGSTLDQQLIKLAYFSTNESDQTLKRKAQEVWLALQMERKYTKQEILTFYINKVYMGNGNYGMLTAAKSYYGKDLKDLSYAQLALLAGIPQAPSQYDPYLHPEAAQNRRNVVLQQMYMEKHLTKAEYETAIATPVTEGLQSLQQRSTYPKYMDNYLKQVIEEVKKETNKDIFTAGLKVYTNIIPDAQQTLYNIYHSGDYVYYPDQDFQVASTIVDVTNGHVIAQLGGRNQDENVSFGTNQAVLTDRDWGSTMKPITAYAPAIESGVYTSTAQSTND…	721	5	TIVDVTNGHVIAQLGGRNQDENVSFGTNQAVLTDRDWGSTMKPITAYAPAIESGVYTSTAQSTNDSVYYWPGTTTQLFNWDLRYNGWMTIQAAIMLSRNVPAVRALEAAGLDYARSFLSSLGINYPEMHYSNAISSNNSSSDKKYGASSEKMAAAYAAFANGGIYHKPRYVNKVEFSDGTSKTFDEKGKRAMKETTAYMMTDMLKTVLTYGTGTAAAIPGVAQAGKTGTSNYTDEELAKIGEKYGLYPDYVGTLAPDENFVGFTKRYAMAV	271	1	PBP1A_TP-1		77	77	pbp1a_tp-77	ACGATTGTTGATGTGACAAATGGTCATGTTATTGCTCAGCTTGGCGGACGTAATCAAGATGAAAATGTTTCATTTGGGACTAACCAAGCTGTTTTAACTGATCGTGACTGGGGTTCTACCATGAAGCCAATCACAGCCTATGCTCCTGCTATTGAATCTGGTGTTTATACTTCTACTGCTCAGTCGACTAATGACTCAGTCTATTATTGGCCTGGAACCACTACCCAATTGTTTAACTGGGACCTTAGATATAACGGATGGATGACAATCCAAGCTGCTATTATGCTATCGCGAAATGTCCCAGCAGTCCGAGCACTGGAAGCCGCAGGACTTGACTATGCTCGATCTTTCTTAAGCAGTTTAGGTATTAACTATCCCGAAATGCACTACTCAAACGCT…	813	271	4	1	PBP1A_TP-1
	78	78	pbp1a-78	GTGATTACAATTAAAAATCCAAAAATCCTTAAGTGGCTAAAGTATGTATTAAGTGCAATTCTTAGCCTTATTATCCTTGTTATTATTATTGGTGGTCTTTTGTTTACCTTCTACATTAGCAGTGCTCCGAAACTGTCAGAAGCCCAGTTAAAATCAACAAACTCTAGCTTGGTTTATGACGGTAATAACAATCTGATTGCTGATTTGGGTTCTGAAAAGCGTGAAAATGTAACAGCTGATAGTATCCCTATTAATCTAGTTAATGCTATTACCTCAATTGAAGATAAACGTTTCTTTAACCATCGTGGAGTAGATCTTTATCGTATTTTTGGTGCTGCCTTTCATAATCTAACGAGTCAGACCACTCAAGGGGGGTCAACGCTTGATCAGCAACTCATT…	2175	725	PBP1A-35	17	ACGATTATTGATGTGACAAATGGTCATGTTATTGCTCAGCTTGGCGGACGTAATCAAGATGAAAATGTTTCATTTGGGATTAACCAAGCTGTTTTAACTGATCGTGACTGGGGTTCTACCATGAAGCCAATCACAGCCTATGCTCCTGCTATTGAATCTGGTGTTTATACTTCTACTGCTCAGTCGACTAATGACTCAGTCTATTATTGGCCTGGAACCACTACCCAATTGTTTAACTGGGACCTTAGATATAACGGATGGATGACAATCCAAGCTGCTATTATGCTATCGCGAAATGTCCCAGCAGTCCGAGCACTGGAAGCCGCAGGACTTGACTATGCTCGATCTTTCTTAAGCAGTTTAGGTATTAACTATCCCGAAATGCACTACTCAAACGCT…	813	271	6	pbp1a_TP-6		78	78	PBP1A-78	VITIKNPKILKWLKYVLSAILSLIILVIIIGGLLFTFYISSAPKLSEAQLKSTNSSLVYDGNNNLIADLGSEKRENVTADSIPINLVNAITSIEDKRFFNHRGVDLYRIFGAAFHNLTSQTTQGGSTLDQQLIKLAYFSTNESDQTLKRKAQEVWLALQMERKYTKQEILTFYINKVYMGNGNYGMLTAAKSYYGKDLKDLSYAQLALLAGIPQAPSQYDPYLHPEAAQNRRNVVLQQMYMEKHLTKAEYETAIATPVAEGLQSLQQRSTYPKYMDNYLKQVIEEVKKETNKDIFTAGLKVYTNIIPDAQQALYNIYHSGDYVYYPDQDFQVASTIVDVTNGHVIAQLGGRNQDENVSFGTNQAVLTDRDWGSTMKPITAYAPAIESGVYTSTAQSTND…	721	4	TIVDVTNGHVIAQLGGRNQDENVSFGTNQAVLTDRDWGSTMKPITAYAPAIESGVYTSTAQSTNDSVYYWPGTTTQLFNWDLRYNGWMTIQAAIMLSRNVPAVRALEAAGLDYARSFLSSLGINYPEMHYSNAISSNNSSSDKKYGASSEKMAAAYAAFANGGIYHKPRYVNKVEFSDGTSKTFDEKGKRAMKETTAYMMTDMLKTVLTYGTGTAAAIPGVAQAGKTGTSNYTDEELAKIGEKYGLYPDYVGTLAPDENFVGFTKRYAMAV	271	1	PBP1A_TP-1		78	78	pbp1a_tp-78	ACGATTGTTGATGTGACAAATGGTCATGTTATTGCTCAGCTTGGCGGACGTAATCAGGATGAAAATGTTTCATTTGGGACTAACCAAGCTGTTTTAACTGATCGTGACTGGGGTTCTACCATGAAGCCAATCACAGCCTATGCTCCTGCTATTGAATCTGGTGTTTATACTTCTACTGCTCAGTCGACTAATGACTCAGTCTATTATTGGCCTGGAACCACTACCCAATTGTTTAACTGGGACCTTAGATATAACGGATGGATGACAATCCAAGCTGCTATTATGCTATCGCGAAATGTCCCAGCAGTCCGAGCACTGGAAGCCGCAGGACTTGACTATGCTCGATCTTTCTTAAGCAGTTTAGGTATTAACTATCCCGAAATGCACTACTCAAACGCT…	813	271	4	1	PBP1A_TP-1
	79	79	pbp1a-79	GTGATTACAATTAAAAATCCAAAAATCCTTAAGTGGCTAAAGTATGTATTAAGTGCAATTCTTAGCCTTATTATCCTTGTTATTATTATTGGTGGTCTTTTGTTTACCTTCTACATTAGCAGTGCTCCGAAACTGTCAGAAGCCCAGTTAAAATCAACAAACTCTAGCTTGGTTTATGACGGTAATAACAATCTGATTGCTGATTTGGGTTCTGAAAAGCGTGAAAATGTAACAGCTGATAGTATCCCTATTAATCTAGTTAATGCTATTACCTCAATTGAAGATAAACGTTTCTTTAACCATCGTGGAGTAGATCTTTATCGTATTTTTGGTGCTGCCTTTCATAATCTAACGAGTCAGACCACTCAAGGGGGGTCAACGCTTGATCAGCAACTCATT…	2166	722	PBP1A-45	17	ACGATTGTTGATGTGACAAATGGTCATGTTATTGCTCAGCTTGGCGGACGTAATCAGGATGAAAATGTTTCATTTGGGACTAACCAAGCTGTTTTAACTGATCGTGACTGGGGTTCTACCATGAAGCCAATCACAGCCTATGCTCCTGCTATTGAATCTGGTGTTTATACTTCTACTGCTCAGTCGACTAATGACTCAGTCTATTATTGGCCTGGAACCACTACCCAATTGTTTAACTGGGACCTTAGATATAACGGATGGATGACAATCCAAGCGGCTATTATGCTATCGCGAAATGTCCCAGCAGTCCGAGCACTGGAAGCCGCAGGACTTGACTATGCTCGATCTTTCTTAAGCAGTTTAGGTATTAACTATCCCGAAATGCACTACTCAAACGCT…	813	271	37	pbp1a_TP-37		79	79	PBP1A-79	VITIKNPKILKWLKYVLSAILSLIILVIIIGGLLFTFYISSAPKLSEAQLKSTNSSLVYDGNNNLIADLGSEKRENVTADSIPINLVNAITSIEDKRFFNHRGVDLYRIFGAAFHNLTSQTTQGGSTLDQQLIKLAYFSTNESDQTLKRKAQEVWLALQMERKYTKQEILTFYINKVYMGNGNYGMLTAAKSYYGKDLKDLSYAQLALLAGIPQAPSQYDPYLHPEAAQNRRNVVLQQMYMEKHLTKAEYETAIATPVAEGLQSLQQRSTYPKYMDNYLKQVIEEVKKETNKDIFTAGLKVYANIIPDAQQTLYNIYHSGDYVYYPDQDFQVASTIVDVTNGHVIAQLGGRNQDENVSFGTNQAVLTDRDWGSTMKPITAYAPAIESGVYTSTAQSTND…	721	4	TIVDVTNGHVIAQLGGRNQDENVSFGTNQAVLTDRDWGSTMKPITAYAPAIESGVYTSTAQSTNDSVYYWPGTTTQLFNWDLRYNGWMTIQAAIMLSRNVPAVRALEAAGLDYARSFLSSLGINYPEMHYSNAISSNNSSSDKKYGASSEKMAAAYAAFANGGIYHKPRYVNKVEFSDGTSKTFDEKGKRAMKETTAYMMTDMLKTVLTYGTGTAAAIPGVAQAGKTGTSNYTDEELAKIGEKYGLYPDYVGTLAPDENFVGFTKRYAMAV	271	1	PBP1A_TP-1		79	79	pbp1a_tp-79	ACGATTGTTGATGTGACAAATGGTCATGTTATTGCTCAGCTTGGCGGACGTAATCAAGATGAAAATGTTTCATTTGGGACTAACCAAGCTGTTTTAACTGATCGTGACTGGGGTTCTACCATGAAGCCAATCACAGCCTATGCTCCTGCTATTGAATTTGGTGTTTATACTTCTACTGCTCAGTCGACTAATGACTCAGTCTATTATTGGCCTGGAACCACTACCCAATTGTTTAACTGGGACCTTAGATATAACGGATGGATGACAATCCAAGCTGCTATTATGCTATCGCGAAATGTCCCAGCAGTCCGAGCACTGGAAGCCGCAGGACTTGACTATGCTCGATCTTTCTTAAGCAGTTTAGGTATTAACTATCCCGAAATGCACTACTCAAACGCT…	813	271	4	29	PBP1A_TP-29
	80	80	pbp1a-80	GTGATTACAATTAAAAATCCAAAAATCCTTAAGTGGCTAAAGTATGTATTAAGTGCAATTCTTAGCCTTATTATCCTTGTTATTATTATTGGTGGTCTTTTGTTTACCTTCTACATTAGCAGTGCTCCGAAACTGTCAGAAGCCCAGTTAAAATCAACAAACTCTAGCTTGGTTTATGACGGTAATAACAATCTGATTGCTGATTTGGGTTCTGAAAAGCGTGAAAATGTAACAGCTGATAGTATCCCTATTAATCTAGTTAATGCTATTACCTCAATTGAAGATAAACGTTTCTTTAACCATCGTGGAGTAGACCTTTATCGTATTTTTGGTGCTGCCTTTCATAATCTAACGAGTCAGACCACTCAAGGGGGGTCAACGCTTGATCAGCAACTCATT…	2166	722	PBP1A-14	16	ACGATTGTTGATGTGACAAATGGTCATGTTATTGCTCAGCTTGGCGGACGTAATCAAGATGAAAATGTTTCATTTGGGACTAACCAAGCTGTTTTAACTGATCGTGACTGGGGTTCTACCATGAAGCCAATCACAGCCTATGCTCCTGCTATTGAATCTGGTGTTTATACTTCTACTGCTCAGTCGACTAATGACTCAGTCTATTATTGGCCTGGAACCACTACCCAATTGTTTAACTGGGACCTTAGATATAACGGATGGATGACAATCCAAGCTGCTATTATGCTATCGCGAAATGTCCCAGCAGTCCGAGCACTGGAAGCCGCAGGACTTGACTATGCTCGATCTTTCTTAAGCAGTTTAGGTATTAACTATCCCGAAATGCACTACTCAAACGCT…	813	271	11	pbp1a_TP-11		80	80	PBP1A-80	VITIKNPKILKWLKYVLSAILSLIILVIIIGGLLFTFYISSAPKLSEAQLKSTNSSLVYDGNNNLIADLGSEKRENVTADSIPINLVNAITSIEDKRFFNHRGVDLYRIFGAAFHNLTSQTTQGGSTLDQQLIKLAYFSTNESDQTLKRKAQEVWLALQMERKYTKQEILTFYINKVYMGNGIYGMLTAAKSYYGKDLKDLSYAQLALLAGIPQAPSQYDPYLHPEAAQNRRNVVLQQMYMEKHLTKAEYETAIATPVAEGLQSLQQRSTYPKYMDNYLKQVIEEVKKETNKDIFTAGLKVYTNIIPDAQQTLYNIYHSGDYVYYPDQDFQVASTIVDVTNGHVIAQLGGRNQDENVSFGTNQAVLTDRDWGSTMKPITAYAPAIESGVYTSTAQSTND…	721	40	TIVDVTNGHVIAQLGGRNQDENVSFGTNQAVLTDRDWGSTMKPITAYAPAIESGVYTSTAQSTNDSVYYWPGTTTQLFNWDLRYNGWMTIQAAIMLSRNVPAVRALEAAGLDYARSFLSSLGINYPEMHYSNAISSNNSSSDKKYGASSEKMAAAYAAFANGGIYHKPRYVNKVEFSDGTSKTFDEKGKRAMKETTAYMMTDMLKTVLTYGTGTAAAIPGVAQAGKTGTSNYTDEELAKIGEKYGLYPDYVGTLAPDENFVGFTKRYAMAV	271	1	PBP1A_TP-1		80	80	pbp1a_tp-80	ACGATTGTTGATGTGACAAATGGTCATGTTATTGCTCAGCTTGGCGGACGTAATCAAGATGAAAATGTTTCATTTGGGACTAACCAAGCTGTTTTAACTGATCGTGACTGGGGTTCTACCATGAAGCCAATCACAGCCTATGCTCCTGCTATTGAGTCTGGTGTTTATACTTCTACTGCTCAGTCGACTAATGACTCAGTCTATTATTGGCCTGGAACCACTACCCAATTGTTTAACTGGGACCTTAGATATAACGGATGGATGACAATCCAAGCTGCTATTATGCTATCGCGAAATGTCCCAGCAGTCCGAGCACTGGAAGCCGCAGGACTTGACTATGCTCGATCTTTCTTAAGCAGTTTAGGTATTAACTATCCCGAAATGCACTACTCAAACGCT…	813	271	4	1	PBP1A_TP-1
	81	81	pbp1a-81	GTGATTACAATTAAAAATCCAAAAATCCTTAAGTGGCTAAAGTATGTATTAAGTGCAATTCTTAGCCTTATTATCCTTGTTATTATTATTGGTGGTCTTTTGTTTACCTTCTACATTAGCAGTGCTCCGAAACTGTCAGAAGCCCAGTTAAAATCAACAAACTCTAGCTTGGTTTATGACGGTAATAACAATCTGATTGCTGATTTGGGTTCTGAAAAGCGTGAAAATGTAACAGCTGATAGTATCCCTATTAATCTAGTTAATGCTATTACCTCAATTGAAGATAAACGTTTCTTTAACCATCGTGGAGTAGATCTTTATCGTATTTTTGGTGCTGCCTTTCATAACCTAACGAGTCAGACCACTCAAGGGGGGTCAACGCTTGATCAGCAACTCATT…	2166	722	PBP1A-8	16	ACGATTATTGATGTGACAAATGGTCATGTTATTGCTCAGCTTGGCGGACGTAATCAAGATGAAAATGTTTCATTTGGGATTAACCAAGCTGTTTTAACTGATCGTGACTGGGGTTCTACCATGAAGCCAATCACAGCCTATGCTCCTGCTATTGAATCTGGTGTTTATACTTCTACTGCTCAGTCGACTAATGACTCAGTCTATTATTGGCCTGGAACCACTACCCAATTGTTTAACTGGGACCTTAGATATAACGGATGGATGACAATCCAAGCTGCTATTATGCTATCGCGAAATGTCCCAGCAGTCCGAGCACTGGAAGCCGCAGGACTTGACTATGCTCGATCTTTCTTAAGCAGTTTAGGTATTAACTATCCCGAAATGCACTACTCAAACGCT…	813	271	6	pbp1a_TP-6		81	81	PBP1A-81	VITIKNPKSLKWLKYVLSAILSLIILVIIIGGLLFTFYISSAPKLSEAQLKSTNSSLVYDGNNNLIADLGSEKRENVTADSIPINLVNAITSIEDKRFFNHRGVDLYRIFGAAFHNLTSQTTQGGSTLDQQLIKLAYFSTNESDQTLKRKAQEVWLALQMERKYTKQEILTFYINKVYMGNGNYGMLTAAKSYYGKDLKDLSYAQLALLAGIPQAPSQYDPYLHPEAAQNRRNVVLQQMYMEKHLTKAEYETAIATPVAEGLQSLQQRSTYPKYMDNYLKQVIEEVKKETNKDIFTAGLKVYTNIIPDAQQTLYNIYHSGDYVYYPDQDFQVASTIVDVTNGHVIAQLGGRNQDENVSFGTNQAVLTDRDWGSTMKPITAYAPAIESGVYTSTAQSTND…	721	4	TIVDVTNGHVIAQLGGRNQDENVSFGTNQAVLTDRDWGSTMKPITAYAPAIESGVYTSTAQSTNDSVYYWPGTTTQLFNWDLRYNGWMTIQAAIMLSRNVPAVRALEAAGLDYARSFLSSLGINYPEMHYSNAISSNNSSSDKKYGASSEKMAAAYAAFANGGIYHKPRYVNKVEFSDGTSKTFDEKGKRAMKETTAYMMTDMLKTVLTYGTGTAAAIPGVAQAGKTGTSNYTDEELAKIGEKYGLYPDYVGTLAPDENFVGFTKRYAMAV	271	1	PBP1A_TP-1		81	81	pbp1a_tp-81	ACGATTGTTGATGTGACAAATGGTCATGTTATTGCTCAGCTTGGCGGACGTAATCAGGATGAAAATGTTTCATTTGGGACTAACCAAGCTGTTTTAACTGATCGTGACTGGGGTTCTACCATGAAGCCAATCACAGCCTATGCTCCTGCTATTGAATCTGGTGTTTATACTTCTACTGCTCAGTCGACTAATGACTCAGTCTATTATTGGCCTGGAACCACTACCCAATTGTTTAACTGGGACCTTAGATATAACGGATGGATGACAATCCAAGCTGCTATTATGCTATCGCGAAATGTCCCAGCAGTCCGAGCACTGGAAGCCGCAGGACTTGACTATGCTCGATCTTTCTTAAGCAGTTTAGGTATTAACTATCCCGAAATGCACTACTCAAACGCT…	813	271	4	5	PBP1A_TP-5
	82	82	pbp1a-82	GTGATTACAATTAAAAATCCAAAAATCCTTAAGTGGCTAAAGTATGTATTAAGTGCAATTCTTAGCCTTATTATCCTTGTTATTATTATTGGTGGTCTTTTGTTTACCTTCTACATTAGCAGTGCTCCGAAACTGTCAGAAGCCCAGTTAAAATCAACAAACTCTAGCTTGGTTTATGACGGTAATAACAATCTGATTGCTGATTTGGGTTCTGAAAAGCGTGAAAATGTAACAGCTGATAGTATCCCTATTAATCTAGTTAATGCTATTACCTCAATTGAAGATAAACGTTTCTTTAACCATCGTGGAGTAGATCTTTATCGTATTTTTGGTGCTGCCTTTCATAATCTAACGAGTCAGACCACTCAAGGGGGGTCAACGCTTGATCAGCAACTCATT…	2166	722	PBP1A-4	16	ACGATTGTTGATGTGACAAATGGTCATGTTATTGCTCAGCTTGGCGGACGTAATCAAGATGAAAATGTTTCATTTGGGACTAACCAAGCTGTTTTAACTGATCGTGACTGGGGTTCTACCATGAAGCCAATCACAGCCTATGCTCCTGCTATTGAATCTGGTGTTTATACTTCTACTGCTCAGTCGACTAATGACTCAGTCTATTATTGGCCTGGAACCACTACCCAATTGTTTAACTGGGACCTTAGATATAACGGATGGATGACAATCCAAGCTGCTATTATGCTATCGCGAAATGTCCCAGCAGTCCGAGCACTGGAAGCCGCAGGACTTGACTATGCTCGATCTTTCTTAAGCAGTTTAGGTATTAACTATCCCGAAATGCACTACTCAAACGCT…	813	271	38	pbp1a_TP-38		82	82	PBP1A-82	VITIKNPKILKWLKYVLSAILSLIILVITIGGLLFTFYISSAPKLSEAQLKSTNSSLVYDGNNNLIADLGSEKRENVTADSIPINLVNAITSIEDKRFFNHRGVDLYRIFGAAFHNLTSQTTQGGSTLDQQLIKLAYFSTNESDQTLKRKAQEVWLALQMERKYTKQEILTFYINKVYMGNGNYGMLTTAKSYYGKDLKDLSYAQLALLAGIPQAPSQYDPYLHPEAAQNRRNVVLQQMYMEKHLTKAEYETAIATPVAEGLQSLQQRSTYPKYMDNYLKQVIEEVKKETNKDIFTAGLKVYTNIIPDAQQTLYNIYHSGDYVYYPDQDFQVASTIVDVTNGHVIAQLGGRNQDENVSFGTNQAVLTDRDWGSTMKPITAYAPAIESGVYTSTAQSTND…	721	4	TIVDVTNGHVIAQLGGRNQDENVSFGTNQAVLTDRDWGSTMKPITAYAPAIESGVYTSTAQSTNDSVYYWPGTTTQLFNWDLRYNGWMTIQAAIMLSRNVPAVRALEAAGLDYARSFLSSLGINYPEMHYSNAISSNNSSSDKKYGASSEKMAAAYAAFANGGIYHKPRYVNKVEFSDGTSKTFDEKGKRAMKETTAYMMTDMLKTVLTYGTGTAAAIPGVAQAGKTGTSNYTDEELAKIGEKYGLYPDYVGTLAPDENFVGFTKRYAMAV	271	1	PBP1A_TP-1		82	82	pbp1a_tp-82	ACGATTATTGATGTGACAAATGGTCATGTTATTGCTCAGCTTGGCGGACGTAATCAAGATGAAAATGTTTCATTTGGGATTAACCAAGCTGTTTTAACTGATCGTGACTGGGGTTCTACCATGAAGCCAATCACAGCCTATGCTCCTGCTATTGAATCTGGTGTTTATACTTCTACTGCTCAGTCGACTAATGACTCAGTCTATTATTGGCCTGGAACCACTACCCAATTGTTTAACTGGGACCTTAGATATAACGGATGGATGACAATCCAAGCTGCTATTATGCTATCGCGAAATGTCCCAGCAGTCCGAGCACTGGAAGCCGCAGGACTTGACTACGCTCGATCTTTCTTAAGCAGTTTAGGTATTAACTATCCCGAAATGCACTACTCAAACGCT…	813	271	3	2	PBP1A_TP-2
	83	83	pbp1a-83	GTGATTACAATTAAAAATCCAAAAATCCTTAAGTGGCTAAAGTATGTATTAAGTGCAATTCTTAGCCTTATTATCCTTGTTATTATTATTGGTGGTCTTTTGTTTACCTTCTACATTAGCAGTGCTCCGAAACTGTCAGAAGCTCAGTTAAAATCAACAAACTCTAGCTTGGTTTATGACGGTAATAACAATCTGATTGCTGATTTGGGTTCTGAAAAGCGTGAAAATGTAACAGCTGATAGTATCCCTATTAATCTAGTTAATGCTATTACCTCAATTGAAGATAAACGTTTCTTTAACCATCGTGGAGTAGATCTTTATCGTATTTTTGGTGCTGCCTTTCATAATCTAACGAGTCAGACCACTCAAGGGGGGTCAACGCTTGATCAGCAACTCATT…	2166	722	PBP1A-1	16	ACGATTGTTGATGTGACAAATGGTCATGTTATTGCTCAGCTTGGCGGACGTAATCAAGATGAAAATGTTTCATTTGGGACTAACCAAGCTGTTTTAACTGATCGTGACTGGGGTTCTACCATGAAGCCAATCACAGCCTATGCTCCTGCTATTGAATCTGGTGTTTATACTTCTACTGCTCAGTCGACTAATGACTCAGTCTATTATTGGCCTGGAACCACTACCCAATTGTTTAACTGGGACCTTAGATATAACGGATGGATGACAATCCAAGCTGCTATTATGCTATCGCGAAATGTCCCAGCAGTCCGAGCACTGGAAGCCGCAGGACTTGACTATGCTCGATCTTTCTTAAGTAGTTTAGGTATTAACTATCCCGAAATGCACTACTCAAACGCT…	813	271	39	pbp1a_TP-39		83	83	PBP1A-83	VITIKNPKILKWLKYVLSAILSLIILVIIIGGLLFTFYISSAPKLSEAQLKSTNSSLVYDGNNNLIADLGSEKRENVTADSIPINLVNAITSIEDKRFFNHRGVDLYRIFGAAFHNLTSQTTQGGSTLDQQLIKLAYFSTNESDQTLKRKAQEVWLALQMERKYTKQEILTFYINKVYMGNGNYGMLTAAKSYYGKDLKDLSYAQLALLAGIPQAPSQYDPYLHPEAAQNRRNVVLQQMYMEKHLTKAEYETAIATPVAEGLQSLQQRSTYPKYMDNYLKQVIEEVKKETNKDIFTAGLKVYTNIIPDAQQTLYNIYHSSDYVYYPDQDFQVASTIVDVTNGHVIAQLGGRNQDENVSFGTNQAVLTDRDWGSTMKPITAYAPAIESGVYTSTAQSTND…	724	4	TIVDVTNGHVIAQLGGRNQDENVSFGTNQAVLTDRDWGSTMKPITAYAPAIESGVYTSTAQSTNDSVYYWPGTTTQLFNWDLRYNGWMTIQAAIMLSRNVPAVRALEAAGLDYARSFLSSLGINYPEMHYSNAISSNNSSSDKKYGASSEKMAAAYAAFANGGIYHKPRYVNKVEFSDGTSKTFDEKGKRAMKETTAYMMTDMLKTVLTYGTGTAAAIPGVAQAGKTGTSNYTDEELAKIGEKYGLYPDYVGTLAPDENFVGFTKRYAMAV	271	1	PBP1A_TP-1		83	83	pbp1a_tp-83	ACGATTGTTGATGTGACAAATGGTCATGTTATTGCTCAGCTTGGCGGACGTAATCAAGATGAAAATGTTTCATTTGGGACTAACCAAGCTGTTTTAACTGATCGTGACTGGGGTTCTACCATGAAGCCAATCACAGCCTATGCTCCTGCTATTGAATCTGGTGTTTATACTTCTACTGCTCAGTCGACTAATGACTCAGTCTATTATTGGCCTGGAACCACTACCCAATTGTTTAACTGGGACCTTAGATATAACGGATGGATGACAATCCAAGCTGCTATTATGCTATCGCGAAATGTCCCAGCAGTCCGAGCACTGGAAGCCGCAGGACTTGACTATGCTCGATCTTTCTTAAGCAGTTTAGGTATTAACTATCCCGAAATGCACTACTCAAACGCT…	813	271	3	1	PBP1A_TP-1
	84	84	pbp1a-84	GTGATTACAATTAAAAATCCAAAAATCCTTAAGTGGCTAAAGTATGTATTAAGTGCAATTCTTAGCCTTATTATCCTTGTTATTATTATTGGTGGTCTTTTGTTTACCTTCTACATTAGCAGTGCTCCGAAACTGTCAGAAGCCCAGTTAAAATCAACAAACTCTAGCTTGGTTTATGACGGTAATAACAATCTGATTGCTGATTTGGGTTCTGAAAAGCGTGAAAATGTAACAGCTGATAGTATCCCTATTAATCTAGTTAATGCTATTACCTCAATTGAAGATAAACGTTTCTTTAACCATCGTGGAGTAGATCTTTATCGTATTTTTGGTGCTGCCTTTCATAATCTAACGAGTCAGACCACTCAAGGGGGGTCAACGCTTGATCAGCAACTCATT…	2166	722	PBP1A-1	15	ACGATTGTTGATGTGACAAATGGTCATGTTATTGCTCAGCTTGGCGGACGTAATCAAGATGAAAATGTTTCATTTGGGACTAACCAAGCTGTTTTAACTGATCGTGACTGGGGTTCTACCATGAAGCCAATCACAGCCTATGCTCCTGCTATTGAATCTGGTGTTTATACTTCTACTGCTCAGTCAACTAATGACTCAGTCTATTATTGGCCTGGAACCACTACCCAATTGTTTAACTGGGACCTTAGATATAACGGATGGATGACAATCCAAGCTGCTATTATGCTATCGCGAAATGTCCCAGCAGTCCGAGCACTGGAAGCCGCAGGACTTGACTATGCTCGATCTTTCTTAAGCAGTTTAGGTATTAACTATCCCGAAATGCACTACTCAAACGCT…	813	271	40	pbp1a_TP-40		84	84	PBP1A-84	VITIKNPKILKWLKYVLSAILSLIILVIIIGGLLFTFYISSAPKLSEAQLKSTNSSLVYDGNNNLIADLGSEKRENVTADSIPINLVNAITSIEDKRFFNHRGVDLYRIFGAAFHNLTSQTTQGGSTLDQQLIKLAYFSTNESDQTLKRKAQEVWLALQMERKYTKQEILTFYINKVYMGNGNYGMLTAAKSYYGKDLKDLSYAQLALLAGIPQAPSQYDPYLHPEAAQNRRNVVLQQMYTEKHLTKAEYETAIATPVAEGLQSLQQRSTYPKYMDNYLKQVIEEVKKETHKDIFTAGLKVYTNIIPDAQQTLYNIYHSGDYVYYPDQDFQVASTIIDVTNGHVIAQLGGRNQDENVSFGINQAVLTDRDWGSTMKPITAYAPAIESGVYTSTAQSTND…	721	311	TIIDVTNGHVIAQLGGRNQDENVSFGINQAVLTDRDWGSTMKPITAYAPAIESGVYTSTAQSTNDSVYYWPGTTTQLFNWDLRYNGWMTIQAAIMLSRNVPAVRALEAAGLDYARSFLSSLGINYPEMHYSNAISSNNSSSDKKYGASSEKMAAAYAAFANGGIYHKPRYVNKVEFSDGTSKTFDEKGKRAMKETTAYMMTDMLKTVLTYGTGTAAAIPGVAQAGKTGTSNYTDEELAKIGEKYGLYPDYVGTLAPDENFVGFTKRYAMAV	271	2	PBP1A_TP-2		84	84	pbp1a_tp-84	ACGATTGTTGATGTGACAAATGGTCATGTTATTGCTCAGCTTGGCGGACGTAATCAAGATGAAAATGTTTCATTTGGGACTAACCAAGCTGTTTTAACTGATCGTGACTGGGGTTCTACCATGAAGCCAATCACAGCCTATGCTCCTGCTATTGAATCTGGTGTTTATACTTCTACTGCTCAGTCGACTAATGACTCAGTCTATTATTGGCCTGGAACCACTACCCAATTGTTTAACTGGGACCTTAGATATAACGGATGGATGACAATCCAAGCTGCTATTATGCTATCGCGAAATGTCCCAGCAGTCCGAGCACTGGAAGCCGCAGGACTTGACTATGCTCGATCTTTCTTAAGCAGTTTAGGTATTAACTATCCCGAAATGCACTACTCAAACGCT…	813	271	3	1	PBP1A_TP-1
	85	85	pbp1a-85	GTGATTACAATTAAAAATCCAAAAATCCTTAAGTGGCTAAAGTATGTATTAAGTGCAATTCTTAGCCTTATTATCCTTGTTATTATTATTGGTGGTCTTTTGTTTACCTTCTACATTAGCAGTGCTCCGAAACTGTCAGAAGCCCAGTTAAAATCAACAAACTCTAGCTTGGTTTATGACGGTAATAACAATCTGATTGCTGATTTGGGTTCTGAAAAGCGTGAAAATGTAACAGCTGATAGTATCCCTATTAATCTAGTTAATGCTATTACCTCAATTGAAGATAAACGTTTCTTTAACCATCGTGGAGTAGATCTTTATCGTATTTTTGGTGCTGCCTTTCATAACCTAACGAGTCAGACCACTCAAGGGGGGTCAACGCTTGATCAGCAACTCATT…	2166	722	PBP1A-8	14	ACGATTATTGATGTGACAAATGGTCATGTTATTGCTCAGCTTGGCGGACGTAATCAAGATGAAAATGTTTCATTTGGGATTAACCAAGCTGTTTTAACTGATCGTGACTGGGGTTCTACCATGAAGCCAATCACAGCCTATGCTCCTGCTATTGAATCTGGTGTTTATACTTCTACTGCTCAGTCGACTAATGACTCAGTCTATTATTGGCCTGGAACCACTACCCAATTGTTTAACTGGGACCTTAGATATAACGGATGGATGACAATCCAAGCTGCTATTATGCTATCGCGAAATGTCCCAGCAGTCCGAGCACTGGAAGCCGCAGGACTTGACTATGCTCGATCTTTCTTAAGCAGTTTAGGTATTAACTATCCCGAAATGCACTACTCAAACGCT…	813	271	6	pbp1a_TP-6		85	85	PBP1A-85	VITIKNPKILKWLKYVLSAILSLIILVIIIGGLLFTFYISSAPKLSEAQLKSTNSSLVYDGNNNLIADLGSEKRENVTADSIPINLVNAITSIEDKRFFNHRGVDLYRIFGAAFHNLTSQTTQGGSTLDQQLIKLAYFSTNESDQTLKRKAQEVWLALQMERKYTKQEILTFYINKVYMGNGNYGMLTAAKSYYGKDLKDLSYAQLALLAGIPQAPSQYDPYLHPEAAQNRRNVVLQQMYMEKHLTKAEYETAIATPVAEGLQSLQQRSTYPKYMDNYLKQVIEEVKKETNKDIFTAGLKVYANIIPDAQQTLYNIYHSGDYVYYPDQDFQVASTIVDVTNGHVIAQLGGRNQDENVSFGTNQAVLTDRDWGSTMKPITAYAPAIESGVYTSTAQSTND…	721	6	TIVDVTNGHVIAQLGGRNQDENVSFGTNQAVLTDRDWGSTMKPITAYAPAIESGVYTSTAQSTNDSVYYWPGTTTQLFNWDLRYNGWMTIQAAIMLSRNVPAVRALEAAGLDYARSFLSSLGINYPEMHYSNAISSNNSSSDKKYGASSEKMAAAYAAFANGGIYHKPRYVNKVEFSDGTSKTFDEKGKRAMKETTAYMMTDMLKTVLTYGTGTAAAIPGVAQAGKTGTSNYTDEELAKIGEKYGLYPDYVGTLAPDENFVGFTKRYAMAV	271	1	PBP1A_TP-1		85	85	pbp1a_tp-85	ACGATTGTTGATGTGACAAATGGTCATGTTATTGCTCAGCTTGGCGGACGTAATCAAGATGAAAATGTTTCATTTGGGACTAACCAAGCTGTTTTAACTGATCGTGACTGGGGTTCTACCATGAAGCCAATCACAGCCTATGCTCCTGCTATTGAATCTGGTGTTTATACTTCTACTGCTCAGTCGACTAATGACTCAGTCTATTATTGGCCTGGAACCACTACCCAATTGTTTAACTGGGACCTTAGATATAACGGATGGATGACAATCCAAGCTGCTATTATGCTATCGCGAAATGTCCCAGCAGTCCGAGCACTGGAAGCCGCAGGACTTGACTATGCTCGATCTTTCTTAAGCAGTTTAGGTATTAACTATCCCGAAATGCACTACTCAAACGCT…	813	271	3	31	PBP1A_TP-31
	86	86	pbp1a-86	GTGATTACAATTAAAAATCCAAAAATCCTTAAGTGGCTAAAGTATGTATTAAGTGCAATTCTTAGCCTTATTATCCTTGTTATTATTATTGGTGGTCTTTTGTTTACCTTCTACATTAGCAGTGCTCCGAAACTGTCAGAAGCCCAGTTAAAATCAACAAACTCTAGCTTGGTTTATGACGGTAATAACAATCTGATTGCTGATTTGGGTTCTGAAAAGCGTGAAAATGTAACAGCTGATAGTATCCCTATTAATCTAGTTAATGCTATTACCTCAATTGAAGATAAACGTTTCTTTAACCATCGTGGAGTAGATCTTTATCGTATTTTTGGTGCTGCCTTTCATAACCTAACGAGTCAGACCACTCAAGGGGGGTCAACGCTTGATCAGCAACTCATT…	2166	722	PBP1A-1	14	ACGATTGTTGATGTGACAAATGGTCATGTTATTGCTCAGCTTGGCGGACGTAATCAAGATGAAAATGTTTCATTTGGGACTAACCAAGCTGTTTTAACTGATCGTGACTGGGGTTCTACCATGAAGCCAATCACAGCCTATGCTCCTGCTATTGAATCTGGTGTTTATACTTCTACTGCTCAGTCGACTAATGACTCAGTCTATTATTGGCCTGGAACCACTACCCAATTGTTTAACTGGGACCTTAGATATAATGGATGGATGACAATCCAAGCTGCTATTATGCTATCGCGAAATGTCCCAGCAGTCCGAGCACTGGAAGCCGCAGGACTTGACTATGCTCGATCTTTCTTAAGCAGTTTAGGTATTAACTATCCCGAAATGCACTACTCAAACGCT…	813	271	42	pbp1a_TP-42		86	86	PBP1A-86	VITIKNPKILKWLKYVLSAILSLIILVIIIGGLLFTFYISSAPKLSEAQLKSTNSSLVYDGNNNLIADLGSEKRENVTADSIPINLVNAITSIEDKRFFNHRGVDLYRIFGAAFHNLTSQTTQGGSTLDQQLIKLAYFSTNESDQTLKRKAQEVWLALQMERKYTKQEILTFYINKVYMGNGNYGMLTAAKSYYGKDLKDLSYAQLALLAGIPQAPSQYDPYLHPEAAQNRRNVVLQQMYMEKHLTKAEYETAIATPVAEGLQSLQQRSTYPKYMDNYLKQVIEEVKKETNKDIFTAGLKVYTNIIPDAQQTLYNIYHSGDYVYYPDQDFQVASTIVDVTNGHVIAQLGGRNQDENVSFGTNQAVLTDRDWGSTMKPITAYAPAIESGVYTSTAQSTND…	730	4	TIVDVTNGHVIAQLGGRNQDENVSFGTNQAVLTDRDWGSTMKPITAYAPAIESGVYTSTAQSTNDSVYYWPGTTTQLFNWDLRYNGWMTIQAAIMLSRNVPAVRALEAAGLDYARSFLSSLGINYPEMHYSNAISSNNSSSDKKYGASSEKMAAAYAAFANGGIYHKPRYVNKVEFSDGTSKTFDEKGKRAMKETTAYMMTDMLKTVLTYGTGTAAAIPGVAQAGKTGTSNYTDEELAKIGEKYGLYPDYVGTLAPDENFVGFTKRYAMAV	271	1	PBP1A_TP-1		86	86	pbp1a_tp-86	ACGATTGTTGATGTGACAAATGGTCATGTTATTGCTCAGCTTGGCGGACGTAATCAGGATGAAAATGTTTCATTTGGGACTAACCAAGCTGTTTTAACTGATCGTGACTGGGGTTCTACCATGAAGCCAATCACAGCCTATGCTCCTGCTATTGAATCTGGTGTTTATACTTCTACTGCTCAGTCGACTAATGACTCAGTCTATTATTGGCCTGGAACCACTACCCAATTGTTTAACTGGGACCTTAGATATAACGGATGGATGACAATCCAAGCTGCTATTATGCTATCGCGAAATGTCCCAGCAGTCCGAGCACTGGAAGCCGCAGGACTTGACTATGCTCGATCTTTCTTAAGCAGTTTAGGTATTAACTATCCCGAAATGCACTACTCAAACGCT…	813	271	3	32	PBP1A_TP-32
	87	87	pbp1a-87	GTGATTACAATTAAAAATCCAAAAATCCTTAAGTGGCTAAAGTATGTATTAAGTGCAATTCTTAGCCTTATTATCCTTGTTATTATTATTGGTGGTCTTTTGTTTACCTTCTACATTAGCAGTGCTCCGAAACTGTCAGAAGCCCAGTTAAAATCAACAAACTCTAGCTTGGTTTATGACGGTAATAACAATCTGATTGCTGATTTGGGTTCTGAAAAGCGTGAAAATGTAACAGCTGATAGTATCCCTATTAATCTAGTTAATGCTATTACCTCAATTGAAGATAAACGTTTCTTTAACCATCGTGGAGTAGATCTTTATCGTATTTTTGGTGCTGCCTTTCATAATCTAACGAGTCAGACCACTCAAGGGGGGTCAACGCTTGATCAGCAACTCATT…	2166	722	PBP1A-15	14	ACGATTGTTGATGTGACAAATGGTCATGTTATTGCTCAGCTTGGCGGACGTAATCAAGATGAAAATGTTTCATTTGGGACTAACCAAGCTGTTTTAACTGATCGTGACTGGGGTTCTACCATGAAGCCAATCACAGCCTATGCTCCTGCTATTGAATCTGGTGTTTATACTTCTACTGCTCAGTCGACTAATGACTCAGTCTATTATTGGCCTGGAACCACTACCCAATTGTTTAACTGGGACCTTAGATATAACGGATGGATGACAATCCAAGCTGCTATTATGCTATCGCGAAATGTCCCAGCAGTCCGAGCACTGGAAGCCGCAGGACTTGACTATGCTCGATCTTTCTTAAGCAGTTTAGGTATTAACTATCCCGAAATACACTACTCAAACGCT…	813	271	12	pbp1a_TP-12		87	87	PBP1A-87	VITIKNPKILKWLKYVLSAILSLIILVIIIGGLLFTFYISSAPKLSEAQLKSTNSSLVYDGNNNLIADLGSEKRENVTADSIPINLVNAITSIEDKRFFNHRGVDLYRIFGAAFHNLTSQTTQGGSTLDQQLIKLAYFSTNESDQTLKRKAQEVWLALQMERKYTKQEILTFYINKVYMGNGNYGMLTAAKSYYGKDLKDLSYAQLALLAGIPQAPSQYDPYLHPEAAQNRRNVVLQQMYMEKHLTKAEYETAIATPVAEGLQSLQQRSTYPKYMDNYLKQVIEEVKKETNKDIFTAGLKVYTNIIPDAQQTLYNIYHSGDYVYYPDQDFQVASTIVDVTNGHVIAQLGGRNQDENVSFGTNQAVLTDRDWGSTMKPITAYAPAIEFGVYTSTAQSTND…	721	5	TIVDVTNGHVIAQLGGRNQDENVSFGTNQAVLTDRDWGSTMKPITAYAPAIEFGVYTSTAQSTNDSVYYWPGTTTQLFNWDLRYNGWMTIQAAIMLSRNVPAVRALEAAGLDYARSFLSSLGINYPEMHYSNAISSNNSSSDKKYGASSEKMAAAYAAFANGGIYHKPRYVNKVEFSDGTSKTFDEKGKRAMKETTAYMMTDMLKTVLTYGTGTAAAIPGVAQAGKTGTSNYTDEELAKIGEKYGLYPDYVGTLAPDENFVGFTKRYAMAV	271	29	PBP1A_TP-29		87	87	pbp1a_tp-87	ACGATTGTTGATGTGACAAATGGTCATGTTATTGCTCAGCTTGGCGGACGTAATCAGGATGAAAATGTTTCATTTGGGACTAACCAAGCTGTTTTAACTGATCGTGACTGGGGTTCTACCATGAAGCCAATCACAGCCTATGCTCCTGCTATTGAATCTGGTGTTTATACTTCTACTGCTCAGTCGACTAATGACTCAGTCTATTATTGGCCTGGAACCACTACCCAATTGTTTAACTGGGACCTTAGATATAACGGATGGATGACAATCCAAGCTGCTATTATGCTATCGCGAAATGTCCCAGCAGTCCGAGCACTGGAAGCCGCAGGACTTGACTATGCTCGATCTTTCTTAAGCAGTTTAGGTATTAACTATCCCGAAATGCACTACTCAAACGCT…	813	271	3	10	PBP1A_TP-10
	88	88	pbp1a-88	GTGATTACAATTAAAAATCCAAAAATCCTTAAGTGGCTAAAGTATGTATTAAGTGCAATTCTTAGCCTTATTATCCTTGTTATTATTATTGGTGGTCTTTTGTTTACCTTCTACATTAGCAGTGCTCCGAAACTGTCAGAAGCTCAGTTAAAATCAACAAACTCTAGCTTGGTTTATGACGGTAATAACAATCTGATTGCTGATTTGGGTTCTGAAAAGCGTGAAAATGTAACAGCTGATAGTATCCCTATTAATCTAGTTAATGCTATTACCTCAATTGAAGATAAACGTTTCTTTAACCATCGTGGAGTAGATCTTTATCGTATTTTTGGTGCTGCCTTTCATAATCTAACGAGTCAGACCACTCAAGGGGGGTCAACGCTTGATCAGCAACTCATT…	2175	725	PBP1A-36	14	ACGATTGTTGATGTGACAAATGGTCATGTTATTGCTCAGCTTGGCGGACGTAATCAAGATGAAAATGTTTCATTTGGGACTAACCAAGCTGTTTTAACTGATCGTGACTGGGGTTCTACCATGAAGCCAATCACAGCCTATGCTCCTGCTATTGAATCTGGTGTTTATACTTCTACTGCTCAGTCGACTAATGACTCAGTCTATTATTGGCCTGGAACCACTACCCAATTGTTTAACTGGGACCTTAGATATAACGGATGGATGACAATCCAAGCTGCTATTATGCTATCGCGAAATGTCCCAGCAGTCCGAGCACTGGAAGCCGCAGGACTTGACTATGCTCGATCTTTCTTAAACAGTTTAGGTATTAACTATCCCGAAATGCACTACTCAAACGCT…	813	271	34	pbp1a_TP-34		88	88	PBP1A-88	VITIKNPKILKWLKYVLSAILSLIILVIIIGGLLFTFYISSAPKLSEAQLKSTNSSLVYDGNNNLIADLGSEKRENVTADSIPINLVNAITSIEDKRFFNHRGVDLYRIFGAAFHNLTSQTTQGGSTLDQQLIKLAYFSTNESDQTLKRKAQEVWLALQMERKYTKQEILTFYINKVYMGNGNYGMLTAAKSYYGKDLKDLSYAQLALLAGIPQAPSQYDPYLHPEAAQNRRNVVLQQMYMEKHLTKAEYETAIATPVAEGLQSLQQRSIYPKYMDNYLKQVIEEVKKETNKDIFTAGLKVYTNIIPDAQQTLYNIYHSGDYVYYPDQDFQVASTIVDVTNGHVIAQLGGRNQDENVSFGTNQAVLTDRDWGSTMKPITAYAPAIESGVYTSTAQSTND…	724	4	TIVDVTNGHVIAQLGGRNQDENVSFGTNQAVLTDRDWGSTMKPITAYAPAIESGVYTSTAQSTNDSVYYWPGTTTQLFNWDLRYNGWMTIQAAIMLSRNVPAVRALEAAGLDYARSFLSSLGINYPEMHYSNAISSNNSSSDKKYGASSEKMAAAYAAFANGGIYHKPRYVNKVEFSDGTSKTFDEKGKRAMKETTAYMMTDMLKTVLTYGTGTAAAIPGVAQAGKTGTSNYTDEELAKIGEKYGLYPDYVGTLAPDENFVGFTKRYAMAV	271	1	PBP1A_TP-1		88	88	pbp1a_tp-88	ACGATTATTGATGTGACAAATGGTCATGTTATTGCTCAGCTTGGCGGACGTAATCAAGATGAAAATGTTTCATTTGGAACTAACCAAGCTGTTTTAACTGATCGTGACTGGGGTTCTACCATGAAGCCAATCACAGCCTATGCTCCTGCTATTGAATCTGGTGTTTATACTTCTACTGCTCAGTCGACTAATGACTCAGTCTATTATTGGCCTGGAACCACTACCCAATTGTTTAACTGGGACCTTAGATATAACGGATGGATGACAATCCAAGCTGCTATTATGCTATCGCGAAATGTCCCAGCAGTCCGAGCACTGGAAGCCGCAGGACTTGACTATGCTCGATCTTTCTTAAGCAGTTTAGGTATTAACTATCCCGAAATGCACTACTCAAACGCT…	813	271	3	33	PBP1A_TP-33
	89	89	pbp1a-89	GTGATTACAATTAAAAATCCAAAAATCCTTAAGTGGCTAAAGTATGTATTAAGTGCAATTCTTAGCCTTATTATCCTTGTTATTATTATTGGTGGTCTTTTGTTTACCTTCTACATTAGCAGTGCTCCGAAACTGTCAGAAGCCCAGTTAAAATCAACAAACTCTAGCTTGGTTTATGACGGTAATAACAATCTGATTGCTGATTTGGGTTCTGAAAAGCGTGAAAATGTAACAGCTGATAGTATCCCTATTAATCTAGTTAATGCTATTACCTCAATTGAAGATAAACGTTTCTTTAACCATCGTGGAGTAGATCTTTATCGTATTTTTGGTGCTGCCTTTCATAACCTAACGAGTCAGACCACTCAAGGGGGGTCAACGCTTGATCAGCAACTCATT…	2166	722	PBP1A-37	13	ACGATTGTTGATGTGACAAATGGTCATGTTATTGCTCAGCTTGGCGGACGTAATCAAGATGAAAATGTTTCATTTGGGACTAACCAAGCTGTTTTAACTGATCGTGACTGGGGTTCTACCATGAAGCCAATCACAGCCTATGCTCCTGCTATTGAATCTGGTGTTTATACTTCTACTGCTCAGTCGACTAATGACTCAGTCTATTATTGGCCTGGAACCACTACCCAATTGTTTAACTGGGACCTTAGATATAACGGATGGATGACAATCCAAGCTGCTATTATGCTATCGCGAAATGTCCCAGCAGTCCGAGCACTGGAAGCCGCAGGACTTGACTATGCTCGATCTTTCTTAAGCAGTTTAGGTATTAACTATCCCGAAATGCACTACTCAAACGCT…	813	271	43	pbp1a_TP-43		89	89	PBP1A-89	VITIKNPKILKWLKYLLSAILSLIILVIIIGGLLFTFYISSAPKLSEAQLKSTNSSLVYDGNNNLIADLGSEKRENVTADSIPINLVNAITSIEDKRFFNHRGVDLYRIFGAAFHNLTSQTTQGGSTLDQQLIKLAYFSTNESDQTLKRKAQEVWLALQMERKYTKQEILTFYINKVYMGNGNYGMLTAAKSYYGKDLKDLSYAQLALLAGIPQAPSQYDPYLHPEAAQNRRNVVLQQMYMEKHLTKAEYETAIATPVAEGLQSLQQRSTYPKYMDNYLKQVIEEVKKETNKDIFTAGLKVYTNIIPDAQQTLYNIYHSGDYVYYPDQDFQVASTIVDVTNGHVIAQLGGRNQDENVSFGTNQAVLTDRDWGSTMKPITAYAPAIESGVYTSTAQSTND…	721	4	TIVDVTNGHVIAQLGGRNQDENVSFGTNQAVLTDRDWGSTMKPITAYAPAIESGVYTSTAQSTNDSVYYWPGTTTQLFNWDLRYNGWMTIQAAIMLSRNVPAVRALEAAGLDYARSFLSSLGINYPEMHYSNAISSNNSSSDKKYGASSEKIAAAYAAFANGGIYHKPRYVNKVEFSDGTSKTFDEKGKRAMKETTAYMMTDMLKTVLTYGTGTAAAIPGVAQAGKTGTSNYTDEELAKIGEKYGLYPDYVGTLAPDENFVGFTKRYAMAV	271	3	PBP1A_TP-3		89	89	pbp1a_tp-89	ACGATTGTTGATGTGACAAATGGTCATGTTATTGCTCAGCTTGGCGGACGTAATCAAGATGAAAATGTTTCATTTAGGACTAACCAAGCTGTTTTAACTGATCGTGACTGGGGTTCTACCATGAAGCCAATCACAGCCTATGCTCCTGCTATTGAATCTGGTGTTTATACTTCTACTGCTCAGTCGACTAATGACTCAGTCTATTATTGGCCTGGAACCACTACCCAATTGTTTAACTGGGACCTTAGATATAACGGATGGATGACAATCCAAGCTGCTATTATGCTATCGCGAAATGTCCCAGCAGTCCGAGCACTGGAAGCCGCAGGACTTGACTATGCTCGATCTTTCTTAAGCAGTTTAGGTATTAACTATCCCGAAATGCACTACTCAAACGCT…	813	271	3	30	PBP1A_TP-30
	90	90	pbp1a-90	GTGATTACAATTAAAAATCCAAAAATCCTTAAGTGGCTAAAGTATGTATTAAGTGCAATTCTTAGCCTTATTATCCTTGTTATTATTATTGGTGGTCTTTTGTTTACCTTCTACATTAGCAGTGCTCCGAAACTGTCAGAAGCCCAGTTAAAATCAACAAACTCTAGCTTGGTTTATGACGGTAATAACAATCTGATTGCTGATTTGGGTTCTGAAAAGCGTGAAAATGTAACAGCTGATAGTATCCCTATTAATCTAGTTAATGCTATTACCTCAATTGAAGATAAACGTTTCTTTAACCATCGTGGAGTAGATCTTTATCGTATTTTTGGTGCTGCCTTTCATAATCTAACGAGTCAGACCACTCAAGGGGGGTCAACGCTTGATCAGCAACTCATT…	2166	722	PBP1A-38	13	ACGATTGTTGATGTGACAAATGGTCATGTTATTGCTCAGCTTGGCGGACGTAATCAAGATGAAAATGTTTCATTTGGGACTAACCAAGCTGTTTTAACTGATCGTGACTGGGGTTCTACCATGAAGCCAATCACAGCCTATGCTCCTGCTATTGAATCTGGTGTTTATACTTCTACTGCTCAGTCGACTAATGACTCAGTCTATTATTGGCCTGGAACCACTACCCAATTGTTTAACTGGGACCTTAGATATAACGGATGGATGACAATCCAAGCTGCTATTATGCTATCGCGAAATGTCCCAGCAGTCCGAGCACTGGAAGCCGCAGGACTTGACTATGCTCGATCTTTCTTAAGCAGTTTAGGTATTAACTATCCCGAAATGCACTACTCAAACGCT…	813	271	44	pbp1a_TP-44		90	90	PBP1A-90	VITIKNPKILKWLKYVLSAILSLIILVIIIGGLLFTFYISSAPKLSEAQLKSTNSSLVYDGNNNLIADLGSEKRENVTADSIPINLVNAITSIEDKRFFNHRGVDLYRIFGAAFHNLTSQTTQGGSTLDQQLIKLAYFSTNESDQTLKRKAQEVWLALQMERKYTKQEILTFYINKVYMGNGNYGMLTAAKSYYGKDLKDLSYAQLALLAGIPQAPSQYDPYLHPEAAQNRRNVVLQQMYMEKHLTKAEYETAIATPVAEGLQSLQQRSTYPKYMDNYLKQVIEEVKKETNKDIFTAGLKVYTNIIPDAQQTLYNIYHSGDYVYYPDQDFQVASTIVDVTNGHVIAQLGGRNQDENVSFGTNQAVLTDRDWGSTMKPITAYAPAIESGVYTSTAQSTND…	721	3	TIVDVTNGHVIAQLGGRNQDENVSFGTNQAVLTDRDWGSTMKPITAYAPAIESGVYTSTAQSTNDSVYYWPGTTTQLFNWDLRYNGWMTIQAAIMLSRNVPAVRALEAAGLDYARSFLSSLGINYPEMHYSNAISSNNSSSDKKYGASSEKMAAAYAAFANGGIYHKPRYVNKVEFSDGTSKTFNEKGKRAMKETTAYMMTDMLKTVLTYGTGTAAAIPGVAQAGKTGTSNYTDEELAKIGEKYGLYPDYVGTLAPDENFVGFTKRYAMAV	271	5	PBP1A_TP-5		90	90	pbp1a_tp-90	ACGATTGTTGATGTGACAAATGGTCATGTTATTGCTCAGCTCGGCGGACGTAATCAAGATGAAAATGTTTCATTTGGGACTAACCAAGCTGTTTTAACTGATCGTGACTGGGGTTCTACCATGAAGCCAATCACAGCCTATGCTCCTGCTATTGAATCTGGTGTTTATACTTCTACTGCTCAGTCGACTAATGACTCAGTCTATTATTGGCCTGGAACCACTACCCAATTGTTTAACTGGGACCTTAGATATAACGGATGGATGACAATCCAAGCTGCTATTATGCTATCGCGAAATGTCCCAGCAGTCCGAGCACTGGAAGCCGCAGGACTTGACTATGCTCGATCTTTCTTAAGCAGTTTAGGTATTAACTATCCCGAAATGCACTACTCAAACGCT…	813	271	2	1	PBP1A_TP-1
	91	91	pbp1a-91	GTGATTACAATTAAAAATCCAAAAATCCTTAAGTGGCTAAAGTATGTATTAAGTGCAATTCTTAGCCTTATTATCCTTGTTATTATTATTGGTGGTCTTTTGTTTACCTTCTACATTAGCAGTGCTCCGAAACTGTCAGAAGCCCAGTTAAAATCAACAAACTCTAGCTTGGTTTATGACGGTAATAACAATCTGATTGCTGATTTGGGTTCTGAAAAGCGTGAAAATGTAACAGCTGATAGTATCCCTATTAATCTAGTTAATGCTATTACCTCAATTGAAGATAAACGTTTCTTTAACCATCGTGGAGTAGATCTTTATCGTATTTTTGGTGCTGCCTTTCATAATCTAACGAGTCAGACCACTCAAGGGGGGTCAACGCTTGATCAGCAACTCATT…	2166	722	PBP1A-8	13	ACGATTATTGATGTGACAAATGGTCATGTTATTGCTCAGCTTGGCGGACGTAATCAAGATGAAAATGTTTCATTTGGGATTAACCAAGCTGTTTTAACTGATCGTGACTGGGGTTCTACCATGAAGCCAATCACAGCCTATGCTCCTGCTATTGAATCTGGTGTTTATACTTCTACTGCTCAGTCGACTAATGACTCAGTCTATTATTGGCCTGGAACCACTACCCAATTGTTTAACTGGGACCTTAGATATAACGGATGGATGACAATCCAAGCTGCTATTATGCTATCGCGAAATGTCCCAGCAGTCCGAGCACTGGAAGCCGCAGGACTTGACTATGCTCGATCTTTCTTAAGCAGTTTAGGTATTAACTATCCCGAAATGCACTACTCAAACGCT…	813	271	6	pbp1a_TP-6		91	91	PBP1A-91	VITIKNPKILKWLKYVLSAILSLIILVIIIGGLLFTFYISSAPKLSEAQLKSTNSSLVYDGNNNLIADLGSEKRENVTADSIPINLVNAITSIEDKRFFNHRGVDLYRIFGAAFHNLTSQTTQGGSTLDQQLIKLAYFSTNESDQTLKRKAQEVWLALQMERKYTKQEILTFYINKVYMGNGNYGMLTAAKSYYGKDLKDLSYAQLALLAGIPQAPSQYDPYLHPEAAQNRRNVVLQQMYMEKHLTKAEYETAIATPVAEGLQSLQQRSTYPKYMDNYLKQVIEEVKKETNKDIFTAGLKVYTNIIPDAQQTLYNIYHSGDYVYYPDQDFQVASTIVDVTNGHVIAQLGGRNQDENVSFGTNQAVLTDRDWGSTMKPITAYAPAIESGVYTSTAQSTND…	721	3	TIVDVTNGHVIAQLGGRNQDENVSFGTNQAVLTDRDWGSTMKPITAYAPAIESGVYTSTAQSTNDSVYYWPGTTTQLFNWDLRYNGWMTIQAAIMLSRNVPAVRALEAAGLDYARSFLSSLGINYPEMHYSNAISSNNSSSDKKYGASSEKMAAAYAAFANGGIYHKPRYVNKVEFSDGTSKTFDEKGKHAMKETTAYMMTDMLKTVLTYGTGTAAAIPGVAQAGKTGTSNYTDEELAKIGEKYGLYPDYVGTLAPDENFVGFTKRYAMAV	271	31	PBP1A_TP-31		91	91	pbp1a_tp-91	ACGATTGTTGATGTGACAAATGGTCATGTTATTGCTCAGCTTGGCGGACGTAATCAAGATGAAAATGTTTCATTTGGGACTAACCAAGCTGTTTTAACTGATCGTGACTGGGGTTCTACCATGAAGCCAATCACAGCCTATGCTCCTGCTATTGAATCTGGTGTTTATACTTCTACTGCTCAGTCGACTAATGACTCAGTCTATTATTGGCCTGGAACCACTACCCAATTGTTTAACTGGGACCTTAGATATAACGGATGGATGACAATCCAAGCTGCTATTATGCTATCGCGAAATGTCCCAGCAGTCCGAGCACTGGAAGCCGCAGGACTTGACTATGCTCGATCTTTCTTAAGCAGTTTAGGTATTAACTATCCCGAAATGCACTACTCAAACGCT…	813	271	2	3	PBP1A_TP-3
	92	92	pbp1a-92	GTGATTACAATTAAAAATCCAAAAATCCTTAAGTGGCTAAAGTATGTATTAAGTGCAATTCTTAGCCTTATTATCCTTGTTATTACTATTGGTGGTCTTTTGTTTACCTTCTACATTAGCAGTGCTCCGAAACTGTCAGAAGCCCAGTTAAAATCAACAAACTCTAGCTTGGTTTATGACGGTAATAACAATCTGATTGCTGATTTGGGTTCTGAAAAGCGTGAAAATGTAACAGCTGATAGTATCCCTATTAATCTAGTTAATGCTATTACCTCAATTGAAGATAAACGTTTCTTTAACCATCGTGGAGTAGATCTTTATCGTATTTTTGGTGCTGCCTTTCATAATCTAACGAGTCAGACCACTCAAGGGGGGTCAACGCTTGATCAGCAACTCATT…	2166	722	PBP1A-39	12	ACGATTGTTGATGTGACAAATGGTCATGTTATTGCTCAGCTTGGCGGACGTAATCAAGATGAAAATGTTTCATTTGGGACTAACCAGGCTGTTTTAACTGATCGTGACTGGGGTTCTACCATGAAGCCAATCACAGCCTATGCTCCTGCTATTGAATCTGGTGTTTATACTTCTACTGCTCAGTCGACTAATGACTCAGTCTATTATTGGCCTGGAACCACTACCCAATTGTTTAACTGGGACCTTAGATATAACGGATGGATGACAATCCAAGCTGCTATTATGCTATCGCGAAATGTCCCAGCAGTCCGAGCACTGGAAGCCGCAGGACTTGACTATGCTCGATCTTTCTTAAGCAGTTTAGGTATTAACTATCCCGAAATGCACTACTCAAACGCT…	813	271	4	pbp1a_TP-4		92	92	PBP1A-92	VITIKNPKILKWLKYVLSAILSLIILVIIIGGLLFTFYISSAPKLSEAQLKSTNSSLVYDGNNNLIADLGSEKRENVTADSIPINLVNAITSIEDKRFFNHRGVDLYRIFGAAFHNLTSQTTQGGSTLDQQLIKLAYFSTNESDQTLKRKAQEVWLALQMERKYTKQEILTFYINKVYMGNGNYGMLTAAKSYYGKDLKDLSYAQLALLAGIPQAPSQYDPYLHPEAAQNRRNVVLQQMYMEKHLTKAEYETAIATPVAEGLQSLQQRSTYPKYMDNYLKQVIEEVKKETNKDIFTAGLKVYTNIIPDAQQTLYNIYHSGDYVYYPDQDFQVASTIVDVTNGHVIAQLGGRNQDENVSFGTNQAVLTDRDWGSTMKPITAYAPAIESGVYTSTAQSTND…	721	3	TIVDVTNGHVIAQLGGRNQDENVSFGTNQAVLTDRDWGSTMKPITAYAPAIESGVYTSTAQSTNDSVYYWPGTTTQLFNWDLRYNGWMTIQAAIMLSRNVPAVRALEAAGLDYARSFLSSLGINYPEMHYSNAISSNNSSSDKKYGASSEKMAAAYATFANGGIYHKPRYVNKVEFSDGTSKTFDEKGKRAMKETTAYMMTDMLKTVLTYGTGTAAAIPGVAQAGKTGTSNYTDEELAKIGEKYGLYPDYVGTLAPDENFVGFTKHYAMAV	271	32	PBP1A_TP-32		92	92	pbp1a_tp-92	ACGATTGTTGATGTGACAAATGGTCATGTTATTGCTCAGCTTGGCGGACGTAATCAAGATGAAAATGTTTCATTTGGGACTAACCAAGCTGTTTTAACTGATCGTGACTGGGGTTCTACCATGAAGCCAATCACAGCCTATGCTCCTGCTATTGAATCTGGTGTTTATACTTCTACTGCTCAGTCGACTAATGACTCAGTCTATTATTGGCCTGGAACCACTACCCAATTGTTTAACTGGGACCTTAGATATAACGGATGGATGACAATCCAAGCTGCTATTATGCTATCGCGAAATGTCCCAGCAGTCCGAGCACTGGAAGCCGCAGGACTTGACTATGCTCGATCTTTCTTAAGCAGTTTAGGTATTAACTATCCCGAAATGCACTACTCAAACGCT…	813	271	2	1	PBP1A_TP-1
	93	93	pbp1a-93	GTGATTACAATTAAAAATCCAAAAATCCTTAAGTGGCTAAAGTATGTATTAAGTGCAATTCTTAGCCTTATTATCCTTGTTATTATTATTGGTGGTCTTTTGTTTACCTTCTACATTAGCAGTGCTCCGAAACTGTCAGAAGCCCAGTTAAAATCAACAAACTCTAGCTTAGTTTATGACGGTAATAACAATCTGATTGCTGATTTGGGTTCTGAAAAGCGTGAAAATGTAACAGCTGATAGTATCCCTATTAATCTAGTTAATGCTATTACCTCAATTGAAGATAAACGTTTCTTTAACCATCGTGGAGTAGATCTTTATCGTATTTTTGGTGCTGCCTTTCATAATCTAACGAGTCAGACCACTCAAGGGGGGTCAACGCTTGATCAGCAACTCATT…	2166	722	PBP1A-1	12	ACGATTGTTGATGTGACAAATGGTCATGTTATTGCTCAGCTTGGCGGACGTAATCAAGATGAAAATGTTTCATTTGGGACTAACCAAGCTGTTTTAACTGATCGTGACTGGGGTTCTACCATGAAGCCAATCACAGCCTATGCTCCTGCTATTGAATCTGGTGTTTATACTTCTACTGCTCAGTCGACTAATGACTCAGTCTATTATTGGCCTGGAACCACTACCCAATTGTTTAACTGGGACCTTAGATATAACGGATGGATGACAATCCAAGCTGCTATTATGCTATCGCGAAATGTCCCAGCAGTCCGAGCACTGGAAGCCGCAGGACTTGACTATGCTCGATCTTTCTTAAGCAGTTTAGGTATTAACTATCCCGAAATGCACTACTCAAACGCT…	813	271	46	pbp1a_TP-46		93	93	PBP1A-93	VITIKNPKILKWLKYVLSAILSLIILVIIIGGLLFTFYISSAPKLSEAQLKSTNSSLVYDGNNNLIADLGSEKRENVTADSIPINLVNAITSIEDKRFFNHRGVDLYRIFGAAFHNLTSQTTQGGSTLDQQLIKLAYFSTNESDQTLKRKAQEVWLALQMERKYTKQEILTFYINKVYMGNGNYGMLTAAKSYYGKDLKDLSYAQLALLAGIPQAPSQYDPYLHPEAAQNRRNVVLQQMYMEKHLTKAEYETAIATPVAEGLQSLQQRSTYPKYMDNYLKQVIEEVKKETNKDIFTAGLKVYTNIIPDAQQTLYNIYHSGDYVYYPDQDFQVASTIVDVTNGHVIAQLGGRNQDENVSFGTNQAVLTDRDWGSTMKPITAYAPAIESGVYTSTAQSTND…	724	3	TIVDVTNGHVIAQLGGRNQDENVSFGTNQAVLTDRDWGSTMKPITAYAPAIESGVYTSTAQSTNDSVYYWPGTTTQLFNWDLRYNGWMTIQAAIMLSRNVPAVRALEAAGLDYARSFLSSLGINYPEMHYSNAISSNNSSSDKKYGASSEKMAAAYAAFANGGIYHKPRYVNKVEFSDGTSKTFDEKGKRAMKETTAYMMTDMLKTVLTYGTGTAAAIPGVAQAGKTGTSNYTDEELAKIGEKYGLYPDYVGTLAPDENFVGFTKRYAMAV	271	1	PBP1A_TP-1		93	93	pbp1a_tp-93	ACGATTGTTGATGTGACAAATGGTCATGTTATTGCTCAGCTTGGCGGACGTAATCAAGATGAAAATGTTTCATTTGGGACTAACCAAGCTGTTTTAACTGATCGTGACTGGGGTTCTACCATGAAGCCAATCACAGCCTATGCTCCTGCTATTGAATCTGGTGTTTATACTTCTACTGCTCAGTCGACTAATGACTCAGTCTATTATTGGCCTGGAACCACTACCCAATTGTTTAACTGGGACCTTAGATATAATGGATGGATGACAATCCAAGCTGCTATTATGCTATCGCGAAATGTCCCAGCAGTCCGAGCACTGGAAGCCGCAGGACTTGACTATGCTCGATCTTTCTTAAGCAGTTTAGGTATTAACTATCCCGAAATGCACTACTCAAACGCT…	813	271	2	35	PBP1A_TP-35
	94	94	pbp1a-94	GTGATTACAATTAAAAATCCAAAAATCCTTAAGTGGCTAAAGTATGTATTAAGTGCAATTCTTAGCCTTATTATCCTTGTTATTATTATTGGTGGTCTTTTGTTTACCTTCTACATTAGCAGTGCTCCGAAACTGTCAGAAGCCCAGTTAAAATCAACAAACTCTAGCTTGGTTTATGACGGTAATAACAATCTGATTGCTGATTTGGGTTCTGAAAAGCGTGAAAATGTAACAGCTGATAGTATCCCTATTAATCTAGTTAATGCTATTACCTCAATTGAAGATAAACGTTTCTTTAACCATCGTGGAGTAGATCTTTATCGTATTTTTGGTGCTGCCTTTCATAACCTAACGAGTCAGACCACTCAAGGGGGGTCAACGCTTGATCAGCAACTCATT…	2166	722	PBP1A-9	12	ACGATTGTTGATGTGACAAATGGTCATGTTATTGCTCAGCTTGGCGGACGTAATCAAGATGAAAATGTTTCATTTGGGACTAACCAAGCTGTTTTAACTGATCGTGACTGGGGTTCTACCATGAAGCCAATCACAGCCTATGCTCCTGCTATTGAATCTGGTGTTTATACTTCTACTGCTCAGTCGACTAATGACTCAGTCTATTATTGGCCTGGAACCACTACCCAATTGTTTAACTGGGACCTTAGATATAACGGATGGATGACAATCCAAGCTGCTATTATGCTATCGCGAAATGTCCCAGCAGTCCGAGCACTGGAAGCCGCAGGACTTGACTATGCTCGATCTTTCTTAAGCAGTTTAGGTATTAACTATCCCGAAATGCACTACTCAAACGCT…	813	271	7	pbp1a_TP-7		94	94	PBP1A-94	VITIKNPKILKWLKYVLSAILSLIILVIIIGGLLFTFYISSAPKLSEAQLKSTNSSLVYDGNNNLIADLGSEKRENVTADSIPINLVNAITSIEDKRFFNHRGVDLYRIFGAAFHNLTSQTTQGGSTLDQQLIKLAYFSTNESDQTLKRKAQEVWLALQMERKYTKQEILTFYINKVYMGNGNYGMLTAAKSYYGKNLKDLSYAQLALLAGIPQAPSQYDPYLHPEAAQNRRNVVLQQMYMEKHLTKAEYETAIATPVAEGLQSLQQRSTYPKYMDNYLKQVIEEVKKETNKDIFTAGLKVYTNIIPDAQQTLYNIYHSGDYVYYPDQDFQVASTIVDVTNGHVIAQLGGRNQDENVSFGTNQAVLTDRDWGSTMKPITAYAPAIESGVYTSTAQSTND…	721	3	TIVDVTNGHVIAQLGGRNQDENVSFGTNQAVLTDRDWGSTMKPITAYAPAIESGVYTSTAQSTNDSVYYWPGTTTQLFNWDLRYNGWMTIQAAIMLSRNVPAVRALEAAGLDYARSFLSSLGINYPEMHYSNAISSNNSSSDKKYGASSEKIAAAYAAFANGGIYHKPRYVNKVEFSDGTSKTFDEKGKRAMKETTAYMMTDMLKTVLTYGTGTAAAIPGVAQAGKTGTSNYTDEELAKIGEKYGLYPDYVGTLAPDENFVGFTKRYAMAV	271	3	PBP1A_TP-3		94	94	pbp1a_tp-94	ACGATTGTTGATGTGACAAATGGTCATGTTATTGCTCAGCTTGGCGGACGTAATCAAGATGAAAATGTTTCATTTGGGACTAACCAAGCTGTTTTAACTGATCGTGACTGGGGTTCTACCATGAAGCCAATCACAGCCTATGCTCCTGCTATTGAATCTGGTGTTTATACTTCTACTACTCAGTCGACTAATGACTCAGTCTATTATTGGCCTGGAACCACTACCCAATTGTTTAACTGGGACCTTAGATATAACGGATGGATGACAATCCAAGCTGCTATTATGCTATCGCGAAATGTCCCAGCAGTCCGAGCACTGGAAGCCGCAGGACTTGACTATGCTCGATCTTTCTTAAGCAGTTTAGGTATTAACTATCCCGAAATGCACTACTCAAACGCT…	813	271	2	36	PBP1A_TP-36
	95	95	pbp1a-95	GTGATTACAATTAAAAATCCAAAAATCCTTAAGTGGCTAAAGTATGTATTAAGTGCAATTCTTAGCCTTATTATCCTTGTTATTATTATTGGTGGTCTTTTGTTTACCTTCTACATTAGCAGTGCTCCGAAACTGTCAGAAGCCCAGTTAAAATCAACAAACTCTAGCTTGGTTTATGACGGTAATAACAATCTGATTGCTGATTTGGGTTCTGAAAAGCGTGAAAATGTAACAGCTGATAGTATCCCTATTAATCTAGTTAATGCTATTACCTCAATTGAAGATAAACGTTTCTTTAACCATCGTGGAGTAGATCTTTATCGTATTTTTGGTGCTGCCTTTCATAATCTAACGAGTCAGACCACTCAAGGGGGGTCAACGCTTGATCAGCAACTCATT…	2166	722	PBP1A-1	12	ACGATTGTTGATGTGACAAATGGTCATGTTATTGCTCAGCTTGGCGGACGTAATCAAGATGAAAATGTTTCATTTGGGACTAACCAAGCTGTTTTAACTGATCGTGACTGGGGTTCTACCATGAAGCCAATCACAGCCTATGCTCCTGCTATTGAATCTGGTGTTTATACTTCTACTGCTCAGTCGACTAATGACTCAGTCTATTATTGGCCTGGAACCACTACCCAATTGTTTAACTGGGACCTTAGATATAACGGATGGATGACAATCCAAGCTGCTATTATGCTATCGCGAAATGTCCCAGCAGTCCGAGCACTGGAAGCCGCAGGACTTGACTATGCTCGATCTTTCTTAAGCAGTTTAGGTATTAACTATCCCGAAATGCACTACTCAAACGCT…	813	271	1	pbp1a_TP-1		95	95	PBP1A-95	VITIKNPKILKWLKYVLSAILSLIILVIIIGGLLFTFYISSAPKLSEAQLKSTNSSLVYDGNNNLIADLGSEKRENVTADSIPINLVNAITSIEDKRFFNHRGVDLYRIFGAAFHNLTSQTTQGGSTLDQQLIKLAYFSTNESDQTLKRKAQEVWLALQMERKYTKQEILTFYINKVYMGNGNYGMLTAAKSYYGKDLKDLSYAQLALLAGIPQAPSQYDPYLHPEAAQNRRNVVLQQMYMEKHLTKAEYETAIATPVAEGLQSLQQRSTYPKYMDNYLKQVIEEVKKETNKDIFTAGLKVYTNIIPDAQQTLYNIYHSGDYVYYPDQDFQVASTIVDVTNGHVIAQLGGRNQDENVSFGTNQAVLTDRDWGSTMKPITAYAPAIESGVYTSTAQSTND…	721	3	TIVDVTNGHVIAQLGGRNQDENVSFGTNQAVLTDRDWGSTMKPITAYAPAIESGVYTSTAQSTNDSVYYWPGTTTQLFNWDLRYNGWMTIQAAIMLSRNVPAVRALEAAGLDYARSFLSSLGINYPEMHYSNAISSNNSSSDKKYGASSEKMAAAYAAFANGGIYHKPRYVNKVEFSDGTSKTFDEKGKRAMKETTAYMMTDMLKTVLTYGTGTAAAIPGVTQAGKTGTSNYTDEELAKIGEKYGLYPDYVGTLAPDENFVGFTKRYAMAV	271	10	PBP1A_TP-10		95	95	pbp1a_tp-95	ACGATTGTTGATGTGACAAATGGTCATGTTATTGCTCAGCTTGGCGGACGTAATCAAGATGAAAATGTTTCATTTGGGACTAACCAAGCTGTTTTAACTGATCGTGACTGGGGTTCTACCATGAAGCCAATCACAGCCTATGCTCCTGCTATTGAATCTGGTGTTTATACTTCTACTGCTCAGTCGACTAATGACTCAGTCTATTATTGGCCTGGAACCACTACCCAATTGTTTAACTGGGACCTTAAATATAACGGATGGATGACAATCCAAGCTGCTATTATGCTATCGCGAAATGTCCCAGCAGTCCGAGCACTGGAAGCCGCAGGACTTGACTATGCTCGATCTTTCTTAAGCAGTTTAGGTATTAACTATCCCGAAATGCACTACTCAAACGCT…	813	271	2	37	PBP1A_TP-37
	96	96	pbp1a-96	GTGATTACAATTAAAAATCCAAAAATCCTTAAGTGGCTAAAGTATGTATTAAGTGCAATTCTTAGCCTTATTATCCTTGTTATTATTATTGGTGGTCTTTTGTTTACCTTCTACATTAGCAGTGCTCCGAAACTGTCAGAAGCCCAGTTAAAATCAACAAACTCTAGCTTGGTTTATGACGGTAATAACAATCTGATTGCTGATTTGGGTTCTGAAAAGCGTGAAAATGTAACAGCTGATAGTATCCCTATTAATCTAGTTAATGCTATTACCTCAATTGAAGATAAACGTTTCTTTAACCATCGTGGAGTAGATCTTTATCGTATTTTTGGTGCTGCCTTTCATAATCTAACGAGTCAGACCACTCAAGGGGGGTCAACGCTTGATCAGCAACTCATT…	2166	722	PBP1A-40	12	ACGATTGTTGATGTGACAAATGGTCATGTTATTGCTCAGCTTGGCGGACGTAATCAAGATGAAAATGTTTCATTTGGGACTAACCAAGCTGTTTTAACTGATCGTGACTGGGGTTCTACCATGAAGCCAATCACAGCCTATGCTCCTGCTATTGAATCTGGTGTTTATACTTCTACTGCTCAGTCGACTAATGACTCAGTCTATTATTGGCCTGGAACCACTACCCAATTGTTTAACTGGGACCTTAGATATAACGGATGGATGACAATCCAAGCTGCTATTATGCTATCGCGAAATGTCCCAGCAGTCCGAGCACTGGAAGCCGCAGGACTTGACTATGCTCGATCTTTCTTAAGCAGTTTAAGTATTAACTATCCCGAAATGCACTACTCAAACGCT…	813	271	47	pbp1a_TP-47		96	96	PBP1A-96	VITIKNPKILKWLKYVLSAILSLIILVIIIGGLLFTFYISSAPKLSEAQLKSTNSSLVYDGNNNLIADLGSEKRENVTADSIPINLVNAITSIEDKRFFNHRGVDLYRIFGAAFHNLTSQTTQGGSTLDQQLIKLAYFSTNESDQTLKRKAQEVWLALQMERKYTKQEILTFYINKVYMGNGNYGMLTAAKSYYGKDLKDLSYAQLALLAGIPQAPSQYDPYLHPEAAQNRRNVVLQQMYMEKHLTKAEYETAIATPVAEGLQSLQQRSTYPKYMDNYLKQVIEEVKKETNKDIFTAGLKVYTNIIPDAQQTLYNIYHSGDYVYYPDQDFQVASTIIDVTNGHVIAQLGGRNQDENVSFGTNQAVLTDRDWGSTMKPITAYAPAIESGVYTSTAQSTND…	721	3	TIIDVTNGHVIAQLGGRNQDENVSFGTNQAVLTDRDWGSTMKPITAYAPAIESGVYTSTAQSTNDSVYYWPGTTTQLFNWDLRYNGWMTIQAAIMLSRNVPAVRALEAAGLDYARSFLSSLGINYPEMHYSNAISSNNSSSDKKYGASSEKMAAAYAAFANGGIYHKPRYVNKVEFSDGTSKTFDEKGKRAMKETTAYMMTDMLKTVLTYGTGTAAAIPGVAQAGKTGTSNYTDEELAKIGEKYGLYPDYVGTLAPDENFVGFTKRYAMAV	271	33	PBP1A_TP-33		96	96	pbp1a_tp-96	ACGATTGTTGATGTGACAAATGGTCATGTTATTGCTCAGCTTGGCGGACGTAATCAAGATGAAAATGTTTCATTTGGGACTAACCAAGCTGTTTTAACTGATCGTGACTGGGGTTCTACCATGAAGCCAATCACAGCCTATGCTCCTGCTATTGAATCTGGTGTTTATACTTCTACTGCTCAGTCGACTAATGACTCAGTCTATTATTGGCCTGGAACCACTACCCAATTGTTTAACTGGGACCTTAGATATAACGGATGGATGACAATCCAAGCTGCTATTATGCTATCGCGAAATGTCCCAGCAGTCCGAGCACTGGAAGCCGCAAGACTTGACTATGCTCGATCTTTCTTAAGCAGTTTAGGTATTAACTATCCCGAAATGCACTACTCAAACGCT…	813	271	2	38	PBP1A_TP-38
	97	97	pbp1a-97	GTGATTACAATTAAAAATCCAAAAATCCTTAAGTGGCTAAAGTATGTATTAAGTGCAATTCTTAGCCTTATTATCCTTGTTATTATTATTGGTGGTCTTTTGTTTACCTTCTACATTAGCAGTGCTCCGAAACTGTCAGAAGCCCAGTTAAAATCAACAAACTCTAGCTTGGTTTATGACGGTAATAACAATCTGATTGCTGATTTGGGTTCTGAAAAGCGTGAAAATGTAACAGCTGATAGTATCCCTATTAATCTAGTTAATGCTATTACCTCAATTGAAGATAAACGTTTCTTTAACCATCGTGGAGTAGATCTTTATCGTATTTTTGGTGCTGCCTTTCATAATCTAACGAGTCAGACCACTCAAGGGGGGTCAACGCTTGATCAGCAACTCATT…	2166	722	PBP1A-41	12	ACGATTATTGATGTGACAAATGGTCATGTTATTGCTCAGCTTGGCGGACGTAATCAAGATGAAAATGTTTCATTTGGGACTAACCAAGCTGTTTTAACTGATCGTGACTGGGGTTCTACCATGAAGCCAATCACAGCCTATGCTCCTGCTATTGAATCTGGTGTTTATACTTCTACTGCTCAGTCGACTAATGACTCAGTCTATTATTGGCCTGGAACCACTACCCAATTGTTTAACTGGGACCTTAGATATAACGGATGGATGACAATCCAAGCTGCTATTATGCTATCGCGAAATGTCCCAGCAGTCCGAGCACTGGAAGCCGCAGGACTTGACTATGCTCGATCTTTCTTAAGCAGTTTAGGTATTAACTATCCCGAAATGCACTACTCAAACGCT…	813	271	48	pbp1a_TP-48		97	97	PBP1A-97	VITIKNPKILKWLKYVLSAILSLIILVIIIGGLLFTFYISSAPKLSEAQLKSTNSSLVYDGNNNLIADLGSEKRENVTADSIPINLVNAITSIEDKRFFNHRGVDLYRIFGAAFHNLTSQTTQGGSTLDQQLIKLAYFSTNESDQTLKRKAQEVWLALQMERKYTKQEILTFYINKVYMGNGNYGMLTAAKSYYGKDLKDLSYAQLALLAGIPQAPSQYDPYLHPEAAQNRRNVVLQQMYMEKHLTKAEYETAIATPVAEGLQSLQQRSTYPKYMDNYLKQVIEEVKKETNKDIFTAGLKVYTNIIPDAQQTLYNIYHSGDYVYYPDQDFQVASTIVDVTNGHVIAQLGGRNQDENVSFGTNQAVLTDRDWGSTMKPITAYAPAIESGVYTSTAQSTND…	721	3	TIVDVTNGHVIAQLGGRNQDENVSFGTNQAVLTDRDWGSTMKPITAYAPAIESGVYTSTAQSTNDSVYYWPGTTTQLFNWDLRYNGWMTIQAAIMLSRNVPAVRALEAAGLDYARSFLSSLGINYPEMHYSNAISSNNSSSDKKYGASSEKMAAAYAAFANGGIYHKPRYVNKVEFSDGTSKTFDEKGKRAMKETTAYMMTDMLKTVLTYGTGTAAAIPGVAQAGKTGTSNYTDEELAKIGEKYGLYPDYVGTLAPDENFVGFTKRYAMAV	271	1	PBP1A_TP-1		97	97	pbp1a_tp-97	ACGATTGTTGATGTGACAAATGGTCATGTTATTGCTCAGCTTGGCGGACGTAATCAAGATGAAAATGTTTCATTTGGGACTAACCAAGCTGTTTTAACTGATCGTGACTGGGGTTCTACCATGAAGCCAATCACAGCCTATGCTCCTGCTATTGAATCTGGTGTTTATACTTCTACTGCTCAGTCGACTAATGACTCAGTCTATTATTGGCCTGGAACCACTACCCAATTGTTTAACTGGGACCTTAGATATAACGGATGGATGACAATCCAAGCTGCTATTATGCTATCGCGAAATGTCCCAGCAGTCCGAGCACTGGAAGCCGCAGGACTTGACTATGCTCGATCTTTCTTAAGCAGTTTAGATATTAACTATCCCGAAATGCACTACTCAAACGCT…	813	271	2	39	PBP1A_TP-39
	98	98	pbp1a-98	GTGATTACAATTAAAAATCCAAAAATCCTTAAGTGGCTAAAGTATGTATTAAGTGCAATTCTTAGCCTTATTATCCTTGTTATTATTATTGGTGGTCTTTTGTTTACCTTCTACATTAGCAGTGCTCCGAAACTGTCAGAAGCCCAGTTAAAATCAACAAACTCTAGCTTGGTTTATGACGGTAATAACAATCTGATTGCTGATTTGGGTTCTGAAAAGCGTGAAAATGTAACAGCTGATAGTATCCCTATTAATCTAGTTAATGCTATTACCTCAATTGAAGATAAACGTTTCTTTAACCATCGTGGAGTAGATCTTTATCGTATTTTTGGTGCTGCCTTTCATAATCTAACGAGTCAGACCACTCAAGGGGGGTCAACGCTTGATCAGCAACTCATT…	2166	722	PBP1A-42	12	ACGATTGTTGATGTGACAAATGGTCATGTTATTGCTCAGCTTGGCGGACGTAATCAAGATGAAAATGTTTCATTTGGGACTAACCAAGCTGTTTTAACTGATCGTGACTGGGGTTCTACCATGAAGCCAATCACAGCCTATGCTCCTGCTATTGAATCTGGTGTTTATACTTCTACTGCTCAGTCGACTAATGACTCAGTCTATTATTGGCCTGGAACCACTACCCAATTGTTTAACTGGGACCTTAGATATAACGGATGGATGACAATCCAAGCTGCTATTATGCTATCGCGAAATGTCCCAGCAGTCCGAGCACTGGAAGCCGCAGGACTTGACTATGCTCGATCTTTCTTAAGCAGTTTAGGTATTAACTATCCCGAAATGCACTACTCAAACGCT…	813	271	1	pbp1a_TP-1		98	98	PBP1A-98	VITIKNPKILKWLKYVLSAILSLIILVIIIGGLLFTFYISSAPKLSEAQLKSTNSSLVYDGNNNLIADLGSEKRENVTADSIPINLVNAITSIEDKRFFNHRGVDLYRIFGAAFHNLTSQTTQGGSTLDQQLIKLAYFSTNESDQTLKRKAQEVWLALQMERKYTKQEILTFYINKVYMGNGNYGMLTAAKSYYGKDLKDLSYAQLALLAGIPQAPSQYDPYLHPEAAQNRRNVVLQQMYMKKHLTKAEYETAIATPVAEGLQSLQQRSTYPKYMDNYLKQVIEEVKKETNKDIFTAGLKVYTNIIPDAQQTLYNIYHSGDYVYYPDQDFQVASTIVDVTNGHVIAQLGGRNQDENVSFGTNQAVLTDRDWGSTMKPITAYAPAIESGVYTSTAQSTND…	721	3	TIVDVTNGHVIAQLGGRNQDENVSFGTNQAVLTDRDWGSTMKPITAYAPAIESGVYTSTAQSTNDSVYYWPGTTTQLFNWDLRYNGWMTIQAAIMLSRNVPAVRALEAAGLDYARSFLSSLGINYPEMHYSNAISSNNSSSDKKYGASSEKMAAAYAAFANGGIYHKPRYVNKVEFSDGTSKTFDEKGKRAMKETTAYMMTDMLKTVLTYGTGTAAAIPGVAQAGKTGTSNYTDEELAKIGEKYGLYPDYVGTLAPDENFVGFTKRYAMAV	271	1	PBP1A_TP-1		98	98	pbp1a_tp-98	ACGATTGTTGATGTGACAAATGGTCATGTTATTGCTCAGCTTGGCGGACGTAATCAAGATGAAAATGTTTCATTTGGGACTAACCAAGCTGTTTTAACTGATCGTGACTGGGGTTCTACCATGAAGCCAATCACAGCCTATGCTCCTGCTATTGAATCTGGTGTTTATACTTCTACTGCTCAGTCGACTAATGACTCAGTCTATTATTGGCCTGGAACCACTACCCAATTGTTTAACTGGGACCTTAGATATAACGGATGGATGACAATCCAAGCTGCTATTATGCTATCGCGAAATGTCCCAGCAGTCCGAGCACTGGAAGCCGCAGGACTTGACTATGCTCGATCTTTCTTAAGCAGTTTAGGTATTAACTATCCCGAAATGCACTACTCAAACGCT…	813	271	2	40	PBP1A_TP-40
	99	99	pbp1a-99	GTGATTACAATTAAAAATCCAAAAATCCTTAAGTGGCTAAAGTATGTATTAAGTGCAATTCTTAGCCTTATTATCCTTGTTATTATTATTGGTGGTCTTTTGTTTACCTTCTACATTAGCAGTGCTCCGAAACTGTCAGAAGCCCAGTTAAAATCAACAAACTCTAGCTTGGTTTATGACGGTAATAACAATCTGATTGCTGATTTGGGTTCTGAAAAGCGTGAAAATGTAACAGCTGATAGTATCCCTATTAATCTAGTTAATGCTATTACCTCAATTGAAGATAAACGTTTCTTTAACCATCGTGGAGTAGATCTTTATCGTATTTTTGGTGCTGCCTTTCATAATCTAACGAGTCAGACCACTCAAGGGGGGTCAACGCTTGATCAGCAACTCATT…	2166	722	PBP1A-43	12	ACGATTGTTGATGTGACAAATGGTCATGTTATTGCTCAGCTTGGCGGACGTAATCAAGATGAAAATGTTTCATTTGGGACTAACCAAGCTGTTTTAACTGATCGTGACTGGGGTTCTACCATGAAGCCAATCACAGCCTATGCTCCTGCTATTGAATCTGGTGTTTATACTTCTACTGCTCAGTCGACTAATGACTCAGTCTATTATTGGCCTGGAACCACTACCCAATTGTTTAACTGGGACCTTAGATATAACGGATGGATGACAATCCAAGCTGCTATTATGCTATCGCGAAATGTCCCAGCAGTCCGAGCACTGGAAGCCGCAGGACTTGACTATGCTCGATCTTTCTTAAGCAGTTTAGGTATTAACTATCCCGAAATGCACTACTCAAACGCT…	813	271	1	pbp1a_TP-1		99	99	PBP1A-99	VITIKNPKILKWLKYVLSAILSLIILVIIIGGLLFTFYISSAPKLSEAQLKSTNSSLVYDGNNNLIADLGSEKRENVTADSIPINLVNAITSIEDKRFFNHRGVDLYRIFGAAFHNLTSQTTQGGSTLDQQLIKLAYFSTNESDQTLKRKAQEVWLALQMERKYTKQEILTFYINKVYMGNGNYGMLTAAKSYYGKDLKDLSYAQLALLAGIPQAPSQYDPYLHPEAAQNRRNVVLQQMYMEKHLTKAEYETAIATPVAEGLQSLQQRSTYPKYMDNYLKQVIEEVKKETNKDIFTAGLKVYTNIIPDAQQTLYNIYHSGDYVYYPDQDFQVASTIVDVTNGHVIAQLGGRNQDENVSFGTNQAVLTDRDWGSTMKPITAYAPAIESGVYTSTAQSTND…	721	3	TIVDVTNGHVIAQLGGRNQDENVSFGTNQAVLTDRDWGSTMKPITAYAPAIESGVYTSTAQSTNDSVYYWPGTTTQLFNWDLRYNGWMTIQAAIMLSRNVPAVRALEAAGLDYARSFLSSLGINYPEMHYSNAISSNNSSSDKKYGASSEKMAAAYAAFANGGIYHKPRYVNKVEFSDGTSKTFDEKGKRAMKETTAYMMTDMLKTVLTYGTGTAAAIPGVAQAGKTGTSNYTDEELAKIGEKYGLYPDYVGTLAPDENFVGFTKRYAMAV	271	1	PBP1A_TP-1		99	99	pbp1a_tp-99	ACGATTGTTGATGTGACAAATGGTCATGTTATTGCTCAGCTTGGCGGACGTAATCAAGATGAAAATGTTTCATTTGGGACTAACCAAGCTGTTTTAACTGATCGTGACTGGGGTTCTACCATGAAGCCAATCACAGCCTATGCTCCTGCTATTGAATCTGGTGTTTATACTTCTACTGCTCAGTCGACTAATGACTCAGTCTATTATTGGCCTGGAACCACTACCCAATTGTTTAACTGGGACCTTAGATATAACGGATGGATGACAATCCAAGCTGCTATTATGCTATCGCGAAATGTCCCAGCAGTCCGAGCACTGGAAGCCGCAGGGCTTGACTATGCTCGATCTTTCTTAAGCAGTTTAGGTATTAACTATCCCGAAATGCACTACTCAAACGCT…	813	271	2	1	PBP1A_TP-1
	100	100	pbp1a-100	GTGATTACAATTAAAAATCCAAAAATCCTTAAGTGGCTAAAGTATGTATTAAGTGCAATTCTTAGCCTTATTATCCTTGTTATTATTATTGGTGGTCTTTTGTTTACCTTCTACATTAGCAGTGCTCCGAAACTGTCAGAAGCCCAGTTAAAATCAACAAACTCTAGCTTGGTTTATGACGGTAATAACAATCTGATTGCTGATTTGGGTTCTGAAAAGCGTGAAAATGTAACAGCTGATAGTATCCCTATTAATCTAGTTAATGCTATTACCTCAATTGAAGATAAACGTTTCTTTAACCATCGTGGAGTAGATCTTTATCGTATTTTTGGTGCTGCCTTTCATAATCTAACGAGTCAGACCACTCAAGGGGGGTCAACGCTTGATCAGCAACTCATT…	2166	722	PBP1A-44	12	ACGATTGTTGATGTGACAAATGGTCATGTTATTGCTCAGCTTGGCGGACGTAATCAAGATGAAAATGTTTCATTTGGGACTAACCAAGCTGTTTTAACTGATCGTGACTGGGGTTCTACCATGAAGCCAATCACAGCCTATGCTCCTGCTATTGAATCTGGTGTTTATACTTCTACTGCTCAGACGACTAATGACTCAGTCTATTATTGGCCTGGAACCACTACCCAATTGTTTAACTGGGACCTTAGATATAACGGATGGATGACAATCCAAGCTGCTATTATGCTATCGCGAAATGTCCCAGCAGTCCGAGCACTGGAAGCCGCAGGACTTGACTATGCTCGATCTTTCTTAAGCAGTTTAGGTATTAACTATCCCGAAATGCACTACTCAAACGCT…	813	271	49	pbp1a_TP-49		100	100	PBP1A-100	VITIKNPKILKWLKYVLSAILSLIILVIIIGGLLFTFYISSAPKLSEAQLKSTNSSLVYDGNNNLIADLGSEKRENVTADSIPINLVNAITSIEDKRFFNHRGIDLYRIFGAAFHNLTSQTTQGGSTLDQQLIKLAYFSTNESDQTLKRKAQEVWLALQMERKYTKQEILTFYINKVYMGNGNYGMLTAAKSYYGKDLKDLSYAQLALLAGIPQAPSQYDPYLHPEAAQNRRNVVLQQMYMEKHLTKAEYETAIATPVAEGLQSLQQRSTYPKYMDNYLKQVIEEVKKETNKDIFTAGLKVYTNIIPDAQQTLYNIYHSGDYVYYPDQDFQVASTIVDVTNGHVIAQLGGRNQDENVSFGTNQAVLTDRDWGSTMKPITAYAPAIESGVYTSTAQSTND…	721	3	TIVDVTNGHVIAQLGGRNQDENVSFGTNQAVLTDRDWGSTMKPITAYAPAIESGVYTSTAQSTNDSVYYWPGTTTQLFNWDLRYNGWMTIQAAIMLSRNVPAVRALEAAGLDYARSFLSSLGINYPEMHYSNAISSNNSSSDKKYGASSEKMAAAYAAFANGGIYHKPRYVNKVEFSDGTSKTFDEKGKRAMKETTAYMMTDMLKTVLTYGTGTAAAIPGVAQAGKTGTSNYTDEELAKIGEKYGLYPDYVGTLAPDENFVGFTKRYAMAV	271	1	PBP1A_TP-1		100	100	pbp1a_tp-100	ACGATTGTTGATGTGACAAATGGTCATGTTATTGCTCAGCTTGGCGAACGTAATCAAGATGAAAATGTTTCATTTGGGACTAACCAAGCTGTTTTAACTGATCGTGACTGGGGTTCTACCATGAAGCCAATCACAGCCTATGCTCCTGCTATTGAATCTGGTGTTTATACTTCTACTGCTCAGTCGACTAATGACTCAGTCTATTATTGGCCTGGAACCACTACCCAATTGTTTAACTGGGACCTTAGATATAACGGATGGATGACAATCCAAGCTGCTATTATGCTATCGCGAAATGTCCCAGCAGTCCGAGCACTGGAAGCCGCAGGACTTGACTATGCTCGATCTTTCTTAAGCAGTTTAGGTATTAACTATCCCGAAATGCACTACTCAAACGCT…	813	271	2	41	PBP1A_TP-41
	101	101	pbp1a-101	GTGATTACAATTAAAAATCCAAAAATCCTTAAGTGGCTAAAGTATGTATTAAGTGCAATTCTTAGCCTTATTATCCTTGTTATTATTATTGGTGGTCTTTTGTTTACCTTCTACATTAGCAGTGCTCCGAAACTGTCAGAAGCCCAGTTAAAATCAACAAACTCTAGCTTGGTTTATGACGGTAATAACAATCTGATTGCTGATTTGGGTTCTGAAAAGCGTGAAAATGTAACAGCTGATAGTATCCCTATTAATCTAGTTAATGCTATTACCTCAATTGAAGATAAACGTTTCTTTAACCATCGTGGAGTAGATCTTTATCGTATTTTTGGTGCTGCCTTTCATAATCTAACGAGTCAGACCACTCAAGGGGGGTCAACGCTTGATCAGCAACTCATT…	2166	722	PBP1A-9	12	ACGATTGTTGATGTGACAAATGGTCATGTTATTGCTCAGCTTGGCGGACGTAATCAAGATGAAAATGTTTCATTTGGGACTAACCAAGCTGTTTTAACTGATCGTGACTGGGGTTCTACCATGAAGCCAATCACAGCCTATGCTCCTGCTATTGAATCTGGTGTTTATACTTCTACTGCTCAGTCGACTAATGACTCAGTCTATTATTGGCCTGGAACCACTACCCAATTGTTTAACTGGGACCTTAGATATAACGGATGGATGACAATCCAAGCTGCTATTATGCTATCGCGAAATGTCCCAGCAGTCCGAGCACTGGAAGCCGCAGGACTTGACTATGCTCGATCTTTCTTAAGCAGTTTAGGTATTAACTATCCCGAAATGCACTACTCAAACGCT…	813	271	7	pbp1a_TP-7		101	101	PBP1A-101	VITIKNPKILKWLKYVLSAILSLIILVIIIGGLLFTFYISSAPKLSEAQLKSTNSSLVYDGNNNLIADLGSEKRENVTADSIPVNLVNAITSIEDKRFFNHRGVDLYRIFGAAFHNLTSQTTQGGSTLDQQLIKLAYFSTNESDQTLKRKAQEVWLALQMERKYTKQEILTFYINKVYMGNGNYGMLTAAKSYYGKDLKDLSYAQLALLAGIPQAPSQYDPYLHPEAAQNRRNVVLQQMYMEKHLTKAEYETAIATPVAEGLQSLQQRSTYPKYMDNYLKQVIEEVKKETNKDIFTAGLKVYTNIIPDAQQTLYNIYHSGDYVYYPDQDFQVASTIVDVTNGHVIAQLGGRNQDENVSFGTNQAVLTDRDWGSTMKPITAYAPAIESGVYTSTAQSTND…	721	2	TIVDVTNGHVIAQLGGRNQDENVSFGTNQAVLTDRDWGSTMKPITAYAPAIESGVYTSTAQSTNDSVYYWPGTTTQLFNWDLRYNGWMTIQAAIMLSRNVPAVRALEAAGLDYARSFLSSLGINYPEMHYSNAISSNNSSSDKKYGASSEKMAAAYAAFANGGIYHKPRYVNKVEFSDGTSKTFDEKGKRAMKETTAYMMTDMLKTVLTYGTGTAAAIPGVAQAGKTGTSNYTDEELAKIGEKYGLYPDYVGTLAPDENFVGFTKRYAMAV	271	1	PBP1A_TP-1		101	101	pbp1a_tp-101	ACGATTGTTGATGTGACAAATGGTCATGTTATTGCTCAGCTTGGCGGACGTAATCAAGATGAAAATGTTTCATTTGGGACTAACCAAGCTGTTTTAACTGATCGTGACTGGGGTTCTACCATGAAGCCAATCACAGCCTATGCTCCTGCTATTGAATCTGGTGTTTATACTTCTACTGCTCAGTCGACTAATGACTCAGTCTATTATTGGCCTGGAACCACTACCCAATTGTTTAACTGGGACCTTAGATATAACGGATGGATGACAATCCAAGCTGCTATTATGCTATCGCGAAATGTCCCAGCAGTCCGAGCACTGGAAGCCGCAGGACTTGACTATGCTCGATCTTTCTTAAGCAGTTTAGGTATTAACTATCCCGAAATGCACTACTCAAACGCT…	813	271	2	1	PBP1A_TP-1
	102	102	pbp1a-102	GTGATTACAATTAAAAATCCAAAAATCCTTAAGTGGCTAAAGTATGTATTAAGTGCAATTCTTAGCCTTATTATCCTTGTTATTATTATTGGTGGTCTTTTGTTTACCTTCTACATTAGCAGTGCTCCGAAACTGTCAGAAGCCCAGTTAAAATCAACAAACTCTAGCTTGGTTTATGACGGTAATAACAATCTGATTGCTGATTTGGGTTCTGAAAAGCGTGAAAATGTAACAGCTGATAGTATCCCTATTAATCTAGTTAATGCTATTACCTCAATTGAAGATAAACGTTTCTTTAACCATCGTGGAGTAGATCTTTATCGTATTTTTGGTGCTGCCTTTCATAACCTAACGAGTCAGACCACTCAAGGGGGGTCAACGCTTGATCAGCAACTCATT…	2166	722	PBP1A-20	11	ACGATTGTTGATGTGACAAATGGTCATGTTATTGCTCAGCTTGGCGGACGTAATCAAGATGAAAATGTTTCATTTGGGACTAACCAAGCTGTTTTAACTGATCGTGACTGGGGTTCTACCATGAAGCCAATCACAGCCTATGCTCCTGCTATTGAATCTGGTGTTTATACTTCTACTGCTCAGTCGACTAATGACTCAGTCTATTATTGGCCTGGAACCACTACCCAATTGTTTAACTGGGACCTTAGATATAACGGATGGATGACAATCCAAGCTGCTATTATGCTATCGCGAAATGTCCCAGCAGTCCGAGCACTGGAAGCCGCAGGACTTGACTATGCTCGATCTTTCTTAAGCAGTTTAGGTATTAACTATCCCGAAATACACTACTCAAACGCT…	813	271	16	pbp1a_TP-16		102	102	PBP1A-102	VITIKNPKILKWLKYVLSAILILIILVIIIGGLLFTFYISSAPKLSEAQLKSTNSSLVYDGNNNLIADLGSEKRENVTADSIPINLVNAITSIEDKRFFNHRGVDLYRIFGAAFHNLTSQTTQGGSTLDQQLIKLAYFSTNESDQTLKRKAQEVWLALQMERKYTKQEILTFYINKVYMGNGNYGMLTAAKSYYGKDLKDLSYAQLALLAGIPQAPSQYDPYLHPEAAQNRRNVVLQQMYMEKHLTKAEYETAIATPVAEGLQSLQQRSTYPKYMDNYLKQVIEEVKKETNKDIFTAGLKVYTNIIPDAQQTLYNIYHSGDYVYYPDQDFQVASTIVDVTNGHVIAQLGGRNQDENVSFGTNQAVLTDRDWGSTMKPITAYAPAIESGVYTSTAQSTND…	721	2	TIVDVTNGHVIAQLGGRNQDENVSFGTNQAVLTDRDWGSTMKPITAYAPAIESGVYTSTAQSTNDSVYYWPGTTTQLFNWDLRYNGWMTIQAAIMLSRNVPAVRALEAAGLDYARSFLSSLGINYPEMHYSNAISSNNSSSDKKYGASSEKMAAAYAAFANGGIYHKPRYVNKVEFSDGTSKTFDEKGKRAMKETTAYMMTDMLKTVLTYGTGTAAAIPGVAQAGKTGTSNYTDEELAKIGEKYGLYPDYVGTLAPDENFVGFTKRYAMAV	271	1	PBP1A_TP-1		102	102	pbp1a_tp-102	ACGATTGTTGATGTGACAAATGGTCATGTTATTGCTCAGCTTGGCGGACGTAATCAAGATGAAAATGTTTCATTTGGGACTAACCAAGCTGTTTTAACTGATCGTGACTGGGGTTCTACCATGAAGCCAATCACAGCCTATGCTCCTGCTATTGAATCTGGTGTTTATACTTCTACTGCTCAGTCGACTAATGACTCAGTCTATTATTGGCCTGGAACCACTACCCAATTGTTTAACTGGGACCTTAGATATAACGGATGGATGACAATCCAAGCTGCTATTATGCTATCGCGAAATGTCCCAGCAGTCCGAGCACTGGAAGCCGCAGGACTTGACTATGCTCGATCTTTCTTAAGCAGTTTAGGTATTAACTATCCCGAAATGCACTACTCAAACGCT…	813	271	2	34	PBP1A_TP-34
	103	103	pbp1a-103	GTGATTACAATTAAAAATCCAAAAATCCTTAAGTGGCTAAAGTATGTATTAAGTGCAATTCTTAGCCTTATTATCCTTGTTATTATTATTGGTGGTCTTTTGTTTACCTTCTACATTAGCAGTGCTCCGAAACTGTCAGAAGCCCAGTTAAAATCAACAAACTCTAGCTTGGTTTATGACGGTAATAACAATCTGATTGCTGATTTGGGTTCTGAAAAGCGTGAAAATGTAACAGCTGATAGTATCCCTATTAATCTAGTTAATGCTATTACCTCAATTGAAGATAAACGTTTCTTTAACCATCGTGGAGTAGATCTTTATCGTATTTTTGGTGCTGCCTTTCATAATCTAACGAGTCAGACCACTCAAGGGGGGTCAACGCTTGATCAGCAACTCATT…	2166	722	PBP1A-45	11	ACGATTGTTGATGTGACAAATGGTCATGTTATTGCTCAGCTTGGCGGACGTAATCAGGATGAAAATGTTTCATTTGGGACTAACCAAGCTGTTTTAACTGATCGTGACTGGGGTTCTACCATGAAGCCAATCACAGCCTATGCTCCTGCTATTGAATCTGGTGTTTATACTTCTACTGCTCAGTCGACTAATGACTCAGTCTATTATTGGCCTGGAACCACTACCCAATTGTTTAACTGGGACCTTAGATATAACGGATGGATGACAATCCAAGCTGCTATTATGCTATCGCGAAATGTCCCAGCAGTCCGAGCACTGGAAGCCGCAGGACTTGACTATGCTCGATCTTTCTTAAGCAGTTTAGGTATTAACTATCCCGAAATGCACTACTCAAACGCT…	813	271	18	pbp1a_TP-18		103	103	PBP1A-103	VITIKNPKILKWLKYVLNAILSLIILVIIIGGLLFTFYISSAPKLSEAQLKSTNSSLVYDGNNNLIADLGSEKRENVTADSIPINLVNAITSIEDKRFFNHRGVDLYRIFGAAFHNLTSQTTQGGSTLDQQLIKLAYFSTNESDQTLKRKAQEVWLALQMERKYTKQEILTFYINKVYMGNGNYGMLTAAKSYYGKDLKDLSYAQLALLAGIPQAPSQYDPYLHPEAAQNRRNVVLQQMYMEKHLTKAEYETAIATPVAEGLQSLQQRSTYPKYMDNYLKQVIEEVKKETNKDIFTAGLKVYTNIIPDAQQTLYNIYHSGDYVYYPDQDFQVASTIVDVTNGHVIAQLGGRNQDENVSFGTNQAVLTDRDWGSTMKPITAYAPAIESGVYTSTAQSTND…	721	2	TIVDVTNGHVIAQLGGRNQDENVSFGTNQAVLTDRDWGSTMKPITAYAPAIESGVYTSTAQSTNDSVYYWPGTTTQLFNWDLRYNGWMTIQAAIMLSRNVPAVRALEAAGLDYARSFLSSLGINYPEMHYSNAISSNNSSSDKKYGASSEKMAAAYAAFANGGIYHKPRYVNKVEFSDGTSKTFDEKGKRAMKETTAYMMTDMLKTVLTYGTGTAAAIPGVAQAGKTGTSNYTDEELAKIGEKYGLYPDYVGTLAPDENFVGFTKRYAMAV	271	1	PBP1A_TP-1		103	103	pbp1a_tp-103	ACGATTGTTGATGTGACAAATGGTCATGTTATTGCTCAGCTTGGCGGACGTAATCAAGATGAAAATGTTTCATTTGGGACTAACCAAGCTGTTTTAACTGATCGTGACTGGGGTTCTACCATGAAGCCAATCACAGCCTATGCTCCTGCTATTGAATCTGGTGTTTATACTTCTACTGCTCAGTCGACTAATGACTCAGTCTATTATTGGCCTGGAACCACTACCCAATTGTTTAACTGGGACCTTAGATATAACGGATGGATGACAATCCAAGCTGCTATTATGCTATCGCGAAATGTCCCAGCAGTCCGAGCACTGGAAGCCGCAGGACTTGACTATGCTCGATCTTTCTTAAGCAGTTTAGGTATTAACTATCCCGAAATGAACTACTCAAACGCT…	813	271	2	42	PBP1A_TP-42
	104	104	pbp1a-104	GTGATTACAATTAAAAATCCAAAAATCCTTAAGTGGCTAAAGTATGTATTAAGTGCAATTCTTAGCCTTATTATCCTTGTTATTATTATTGGTGGTCTTTTGTTTACCTTCTACATTAGCAGTGCTCCGAAACTGTCAGAAGCCCAGTTAAAATCAACAAACTCTAGCTTGGTTTATGACGGTAATAACAATCTGATTGCTGATTTGGGTTCTGAAAAGCGTGAAAATGTAACAGCTGATAGTATCCCTATTAATCTAGTTAATGCTATTACCTCAATTGAAGATAAACGTTTCTTTAACCATCGTGGAGTAGATCTTTATCGTATTTTTGGTGCTGCCTTTCATAATCTAACGAGTCAGACCACTCAAGGGGGGTCAACGCTTGATCAGCAACTCATT…	2166	722	PBP1A-46	11	ACGATTGTTGATGTGACAAATGGTCATGTTATTGCTCAGCTTGGCGGACGTAATCAAGATGAAAATGTTTCATTTGGGACTAACCAAGCTGTTTTAACTGATCGTGACTGGGGTTCTACCATGAAGCCAATCACAGCCTATGCTCCTGCTATTGAATCTGGTGTTTATACTTCTACTGCTCAGTCGACTAATGACTCAGTCTATTATTGGCCTGGAACCACTACCCAATTGTTTAACTGGGACCTTAGATATAACGGATGGATGACAATCCAAGCTGCTATTATGCTATCGCGAAATGTCCCAGCAGTCCGAGCACTGGAAGCCGCAGGACTTGACTATGCTCGATCTTTCTTAAGCAGTTTAGGTATTAACTATCCCGAAATGCACTACTCAAACGCT…	813	271	51	pbp1a_TP-51		104	104	PBP1A-104	VITIKNPKILKWLKYVLSTILSLIILVIIIGGLLFTFYVSSAPKLSEAQLKSTNSSLVYDGNNNLIADLGSEKRENVTADSIPINLVNAITSIEDKRFFNHRGVDLYRIFGAAFHNLTSQTTQGGSTLDQQLIKLAYFSTNESDQTLKRKAQEVWLALQMERKYTKQEILTFYINKVYMGNGNYGMLTAAKSYYGKDLKDLSYAQLALLAGIPQAPSQYDPYLHPEAAQNRRNVVLQQMYMEKHLTKAEYETAIATPVAEGLQSLQQRSTYPKYMDNYLKQVIEEVKKETNKDIFTAGLKVYTNIIPDAQQTLYNIYHSGDYVYYPDQDFQVASTIVDVTNGHVIAQLGGRNQDENVSFGTNQAVLTDRDWGSTMKPITAYAPAIESGVYTSTAQSTND…	721	2	TIVDVTNGHVIAQLGGRNQDENVSFGTNQAVLTDRDWGSTMKPITAYAPAIESGVYTSTAQSTNDSVYYWPGTTTQLFNWDLRYNGWMTIQAAIMLSRNVPAVRALEAAGLDYARSFLSSLGINYPEMHYSNAISSNNSSSDKKYGASSEKMAAAYAAFANGGIYHKPRYVNKVEFSDGTSKTFNEKGKRAMKETTAYMMTDMLKTVLTYGTGTAAAIPGVAQAGKTGTSNYTDEELAKIGEKYGLYPDYVGTLAPDENFVGFTKRYAMAV	271	5	PBP1A_TP-5		104	104	pbp1a_tp-104	ACGATTGTTGATGTGACAAATGGTCATGTTATTGCTCAGCTTGGCGGACGTAATCAAGATGAAAATGTTTCATTTGGGACTAACCAAGCTGTTTTAACTGATCGTGACTGGGGTTCTACCATGAAGCCAATCACAGCCTATGCTCCTGCTATTGAATCTGGTGTTTATACTTCTACTGCTCAGTCGACTAATGACTCAGTCTATTATTGGCCTGGAACCACTACCCAATTGTTTAACTGGGACCTTAGATATAACGGATGGATGACAATCCAAGCTGCTATTATGCTATCGCGAAATGTCCCAGCAGTCCGAGCACTGGAAGCCGCAGGACTTGACTATGCTCGATCTTTCTTAAGCAGTTTAGGTATTAACTATCCCGAAATGCACTACTCAAACGCT…	813	271	2	43	PBP1A_TP-43
	105	105	pbp1a-105	GTGATTACAATTAAAAATCCAAAAATCCTTAAGTGGCTAAAGTATGTATTAAGTGCAATTCTTAGCCTTATTATCCTTGTTATTATTATTGGTGGTCTTTTGTTTACCTTCTACATTAGCAGTGCTCCGAGACTGTCAGAAGCCCAGTTAAAATCAACAAACTCTAGCTTGGTTTATGACGGTAATAACAATCTGATTGCTGATTTGGGTTCTGAAAAGCGTGAAAATGTAACAGCTGATAGTATCCCTATTAATCTAGTTAATGCTATTACCTCAATTGAAGATAAACGTTTCTTTAACCATCGTGGAGTAGATCTTTATCGTATTTTTGGTGCTGCCTTTCATAACCTAACGAGTCAGACCACTCAAGGGGGGTCAACGCTTGATCAGCAACTCATT…	2166	722	PBP1A-17	11	ACGATTGTTGATGTGACAAATGGTCATGTTATTGCTCAGCTTGGCGGACGTAATCAAGATGAAAATGTTTCATTTGGGACTAACCAAGCTGTTTTAACTGATCGTGACTGGGGTTCTACCATGAAGCCAATCACAGCCTATGCTCCTGCTATTGAATCTGGTGTTTATACTTCTACTGCTCAGTCGACTAATGACTCAGTCTATTATTGGCCTGGAACCACTACCCAATTGTTTAACTGGGACCTTAGATATAACGGATGGATGACAATCCAAGCTGCTATTATGCTATCGCGAAATGTCCCAGCAGTCCGAGCACTGGAAGCCGCAGGACTTGACTATGCTCGATCTTTCTTAAGCAGTTTAGGTATTAACTATCCCGAAATGCACTACTCAAACGCT…	813	271	1	pbp1a_TP-1		105	105	PBP1A-105	VITIKNPKILKWLKYVLSAILSLIILVIIIGGLLFTFYISSAPKLSEAQLKSTNSSLVYDGNNNLIADLGSEKRENITADSIPINLVNAIASIEDKRFFNHRGVDLYRIFGAAFHNLTSQTTQGGSTLDQQLIKLAYFSTNESDQTLKRKAQEVWLALQMERKYTKQEILTFYINKVYMGNGNYGMLTAAKSYYGKDLKDLSYAQLALLAGIPQAPSQYDPYLHPEAAQNRRNVVLQQMYMEKHLTKAEYETAIATPVAEGLQSLQQRSTYPKYMDNYLKQVIEEVKKETNKDIFTAGLKVYANIIPDAQQTLYNIYHSGDYVYYPDQDFQVASTIVDVTNGHVIAQLGGRNQDENVSFGTNQAVLTDRDWGSTMKPITAYAPAIESGVYTSTAQSTND…	721	2	TIVDVTNGHVIAQLGGRNQDENVSFGTNQAVLTDRDWGSTMKPITAYAPAIESGVYTSTAQSTNDSVYYWPGTTTQLFNWDLRYNGWMTIQAAIMLSRNVPAVRALEAAGLDYARSFLSSLGINYPEMHYSNAISSNNSSSDKKYGASSEKMAAAYAAFANGGIYHKPRYVNKVEFSDGTSKTFDEKGKRAMKETTAYMMTDMLKTVLTYGTGTAAAIPGVAQAGKTGTSNYTDEELAKIGEKYGLYPDYVGTLAPDENFVGFTKRYAMAV	271	1	PBP1A_TP-1		105	105	pbp1a_tp-105	ACGATTGTTGATGTGACAAATGGTCATGTTATTGCTCAGCTTGGCGGACGTAATCAAGATGAAAATGTTTCATTTGGGACTAACCAAGCTGTTTTAACTGATCGTGACTGGGGTTCTACCATGAAGCCAATCACAGCCTATGCTCCTGCTATTGAATCTGGTGTTTATACTTCTACTGCTCAGTCGACTAATGACTCAGTCTATTATTGGCCTGGAACCACTACCCAATTGTTTAACTGGGACCTTAGATATAACGGATGGATGACAATCCAAGCTGCTATTATGCTATCGCGAAATGTCCCAGCAGTCCGAGCACTGGAAGCCGCAGGACTTGACTATGCTCGATCTTTCTTAAGCAGTTTAGGTATTAACTATCCCGAAATGCACTACTCAAACGCT…	813	271	2	44	PBP1A_TP-44
	106	106	pbp1a-106	GTGATTACAATTAAAAATCCAAAAATCCTTAAGTGGCTAAAGTATGTATTAAGTGCAATTCTTAGCCTTATTATCCTTGTTATTATTATTGGTGGTCTTTTGTTTACCTTCTACATTAGCAGTGCTCCGAAACTGTCAGAAGCCCAGTTAAAATCAACAAACTCTAGCTTGGTTTATGACGGTAATAACAATCTGATTGCTGATTTGGGTTCTGAAAAGCGTGAAAATGTAACAGCTGATAGTATCCCTATTAATCTAGTTAATGCTATTACCTCAATTGAAGATAAACGTTTCTTTAACCATCGTGGAGTAGATCTTTATCGTATTTTTGGTGCTGCCTTTCATAACCTAACGAGTCAGACCACTCAAGGGGGGTCAACGCTTGATCAGCAACTCATT…	2166	722	PBP1A-47	10	ACGATTGTTGATGTGACAAATAGTCATGTTATTGCTCAGCTTGGCGGACGTAATCAAGATGAAAATGTTTCATTTGGGACTAACCAAGCTGTTTTAACTGATCGTGACTGGGGTTCTACCATGAAGCCAATCACAGCCTATGCTCCTGCTATTGAATCTGGTGTTTATACTTCTACTGCTCAGTCGACTAATGACTCAGTCTATTATTGGCCTGGAACCACTACCCAATTGTTTAACTGGGACCTTAGATATAACGGATGGATGACAATCCAAGCTGCTATTATGCTATCGCGAAATGTCCCAGCAGTCCGAGCACTGGAAGCCGCAGGACTTGACTATGCTCGATCTTTCTTAAGCAGTTTAGGTATTAACTATCCCGAAATGCACTACTCAAACGCT…	813	271	52	pbp1a_TP-52		106	106	PBP1A-106	VITIKNPKILKWLKYVLSAILSLIILVIIIGGLLFTFYISSAPKLSEAQLKSTNSSLVYDGNNNLIADLGSEKRENVTADSIPINLVNAITPIEDKRFFNHRGVDLYRIFGAAFHNLTSQTTQGGSTLDQQLIKLAYFSTNESDQTLKRKAQEVWLALQMERKYTKQEILTFYINKVYMGNGNYGMLTAAKSYYGKDLKDLSYAQLALLAGIPQAPSQYDPYLHPEAAQNRRNVVLQQMYMEKHLTKAEYETAIATPVAEGLQSLQQRSTYPKYMDNYLKQVIEEVKKETNKDIFTAGLKVYTNIIPDAQQTLYNIYHSGDYVYYPDQDFQVASTIVDVTNGHVIAQLGGRNQDENVSFGTNQAVLTDRDWGSTMKPITAYAPAIESGVYTSTAQSTND…	721	2	TIVDVTNGHVIAQLGGRNQDENVSFGTNQAVLTDRDWGSTMKPITAYAPAIESGVYTSTAQSTNDSVYYWPGTTTQLFNWDLRYNGWMTIQAAIMLSRNVPAVRALEAAGLDYARSFLSSLGINYPEMHYSNAISSNNSSSDKKYGASSEKIAAAYAAFANGGIYHKPRYVNKVEFSDGTSKTFDEKGKRAMKETTAYMMTDMLKTVLTYGTGTAAAIPGVAQAGKTGTSNYTDEELAKIGEKYGLYPDYVGTLAPDENFVGFTKRYAMAV	271	3	PBP1A_TP-3		106	106	pbp1a_tp-106	ACGATTGTTGATGTGACAAATGGTCATGTTATTGCTCAGCTTGGCGGACGTAATCAAGATGAAAATGTTTCATTTGGGACTAACCAAGCTGTTTTAACTGATCGTGACTGGGGTTCTACCATGAAGCCAATCACAGCCTATGCTCCTGCTATTGAATCTGGTGTTTATACTTCTACTGCTCAGTCGACTAATGACTCAGTCTATTATTGGCCTGGAACCACTACCCAATTGTTTAACTGGGACCTTAGATATAACGGATGGATGACAATCCAAGCTGCTATTATGCTATCGCGAAATGTCCCAGCAGTCCGAGCACTGGAAGCCGCAGGACTTGACTATGCTCGATCTTTCTTAAGCAGTTTAGGTATTAACTATCCCGAAATGCACTACTCAAACGCT…	813	271	2	45	PBP1A_TP-45
	107	107	pbp1a-107	GTGATTACAATTAAAAATCCAAAAATCCTTAAGTGGCTAAAGTATGTATTAAGTGCAATTCTTAGCCTTATTATCCTTGTTATTATTATTGGTGGTCTTTTGTTTACCTTCTACATTAGCAGTGCTCCGAAACTGTCAGAAGCCCAGTTAAAATCAACAAACTCTAGCTTGGTTTATGACGGTAATAACAATCTGATTGCTGATTTGGGTTCTGAAAAGCGTGAAAATGTAACAGCTGATAGTATCCCTATTAATCTAGTTAATGCTATTACCTCAATTGAAGATAAACGTTTCTTTAACCATCGTGGAGTAGATCTTTATCGTATTTTTGGTGCTGCCTTTCATAACCTAACGAGTCAGACCACTCAAGGGGGGTCAACGCTTGATCAGCAACTCATT…	2166	722	PBP1A-84	10	ACGATTGTTGATGTGACAAATGGTCATGTTATTGCTCAGCTTGGCGGACGTAATCAAGATGAAAATGTTTCATTTGGGACTAACCAAGCTGTTTTAACTGATCGTGACTGGGGTTCTACCATGAAGCCAATCACAGCCTATGCTCCTGCTATTGAATCTGGTGTTTATACTTCTACTGCTCAGTCGACTAATGACTCAGTCTATTATTGGCCTGGAACCACTACCCAATTGTTTAACTGGGACCTTAGATATAACGGATGGATGACAATCCAAGCTGCTATTATGCTATCGCGAAATGTCCCAGCAGTCCGAGCACTGGAAGCCGCAGGACTTGACTATGCTCGATCTTTCTTAAGCAGTTTAGGTATTAACTATCCCGAAATGCACTACTCAAACGCT…	813	271	7	pbp1a_TP-7		107	107	PBP1A-107	VITIKNPKILKWLKYVLSAILSLIILVIIIGGLLFTFYISSAPKLSEAQLKSTNSSLVYDGNNNLIADLGSEKRENVTADSIPINLVNAITSIEDKRFFNHRGVDLYRIFGAAFHNLTSQTTQGGSTLDQQLIKLAYFSTNESDQTLKRKAQEVWLALQMERKYTKQEILTFYINKVYMGNGNYGMLTAAKSYYGKDLKDLSYTQLALLAGIPQAPSQYDPYLHPEAAQNRRNVVLQQMYMEKHLTKAEYETAIATPVAEGLQSLQQRSTYPKYMDNYLKQVIEEVKKETNKDIFTAGLKVYTNIIPDAQQTLYNIYHSGDYVYYPDQDFQVASTIVDVTNGHVIAQLGGRNQDENVSFGTNQAVLTDRDWGSTMKPITAYAPAIESGVYTSTAQSTND…	721	4	TIVDVTNGHVIAQLGGRNQDENVSFGTNQAVLTDRDWGSTMKPITAYAPAIESGVYTSTAQSTNDSVYYWPGTTTQLFNWDLRYNGWMTIQAAIMLSRNVPAVRALEAAGLDYARSFLSSLGINYPEMHYSNAISSNNSSSDKKYGASSEKIAAAYAAFANGGIYHKPRYVNKVEFSDGTSKTFDEKGKRAMKETTAYMMTDMLKTVLTYGTGTAAAIPGVAQAGKTGTSNYTDEELAKIGEKYGLYPDYVGTLAPDENFVGFTKRYAMAV	271	3	PBP1A_TP-3		107	107	pbp1a_tp-107	ACGATTGTTGATGTGACAAATGGTCATGTTATTGCTCAGCTTGGCGGACGTAATCAAGATGAAAATGTTTCATTTGGGACTAACCAAGCTGTTTTAACTGATCGTGACTGGGGTTCTACCATGAAGCCAATCACAGCCTATGCTCCTGCTATTGAATCTGGTGTTTATACTTCTACTGCTCAGTCGACTAATGACTCAGTCTATTATTGGCCTGGAACCACTACCCAATTGTTTAACTGGGACCTTAGATATAACGGATGGATGACAATCCAAGCTGCTATTATGCTATCGCGAAATGTCCCAGCAGTCCGAGCACTGGAAGCCGCAGGACTTGACTATGCTCGATCTTTCTTAAGCAGTTTAGGTATTAACTATCCCGAAATGCACTACTCAAACGCT…	813	271	1	1	PBP1A_TP-1
	108	108	pbp1a-108	GTGATTACAATTAAAAATCCAAAAATCCTTAAGTGGCTAAAGTATGTATTAAGTGCAATTCTTAGCCTTATTATCCTTGTTATTATTATTGGTGGTCTTTTGTTTACCTTCTACATTAGCAGTGCTCCGAAACTGTCAGAAGCCCAGTTAAAATCAACAAACTCTAGCTTGGTTTATGACGGTAATAACAATCTGATTGCTGATTTGGGTTCTGAAAAGCGTGAAAATGTAACAGCTGATAGTATCCCTATTAATCTAGTTAATGCTATTACCTCAATTGAAGATAAACGTTTCTTTAACCATCGTGGAGTAGATCTTTATCGTATTTTTGGTGCTGCCTTTCATAATCTAACGAGTCAGACCACTCAAGGGGGGTCAACGCTTGATCAGCAACTCATT…	2166	722	PBP1A-48	10	ACGATTGTTGATGTGACAAATGGTCATGTTATTGCTCAGCTTGGCGGACGTAATCAAGATGAAAATGTTTCATTTGGGACTAACCAAGCTGTTTTAACTGATCGTGACTGGGGTTCTACCATGAAGCCAATCACAGCCTATGCTCCTGCTATTGAATCTGGTGTTTATACTTCTACTGCTCAGTCGACTAATGACTCAGTCTATTATTGGCCTGGAACCACTACCCAATTGTTTAACTGGGACCTTAGATATAACGGATGGATGACAATCCAAGCTGCTATTATGCTATCGCGAAATGTCCCAGCAGTCCGAGCACTGGAAGCCGCAGGACTTGACTATGCTCGATCTTTCTTAAGCAGTTTAGGTATTAACTATCCCGAAATACACTACTCAAACGCT…	813	271	16	pbp1a_TP-16		108	108	PBP1A-108	VITIKNPKILKWLKYVLSAILSLIILVIIIGGLLFTFYISSAPKLSEAQLKSTNSSLVYDGNNNLIADLGSEKRENVTADSIPINLVNAITSIEDKRFFNHRGVDLYRIFGAAFHNLTSQTTQGGSTLDQQLIKLAYFSTNESDQTLKRKAQEVWLALQMERKYTKQEILTFYINKVYMGNGNYGMLTAAKSYYGKDLKDLSYAQLALLAGIPQAPSQYDPYLHPEAAQNRRNVVLQQMYMEKHLTKAEYETAIATPVAEGLQSLQQRSTYPKYMDNYLKQVIEEVKKETNKDIFTAGLKVYTNIIPDAQQTLYNIYHSGDYVYYPDQDFQVASTIVDVTNGHVIAQLGGRNQDENVSFGTNQAVLTDRDWGSTMKPITAYAPAIESGVYTSTAQSTND…	721	2	TIVDVTNGHVIAQLGGRNQDENVSFGTNQAVLTDRDWGSTMKPITAYAPAIESGVYTSTAQSTNDSVYYWPGTTTQLFNWDLRYNGWMTIQAAIMLSRNVPAVRALEAAGLDYARSFLSSLGINYPEMHYSNAISSNNSSSDKKYGASSEKIAAAYAAFANGGIYHKPRYVNKVEFSDGTSKTFDEKGKRAMKETTAYMMTDMLKTVLTYGTGTAAAIPGVTQAGKTGTSNYTDEELAKIGEKYGLYPDYVGTLAPDENFVGFTKRYAMAV	271	35	PBP1A_TP-35		108	108	pbp1a_tp-108	ACAATTGTTGATGTGACAAATGGTCATGTTATTGCTCAGCTTGGCGGACGTAATCAAGATGAAAATGTTTCATTTGGGACTAACCAAGCTGTTTTAACTGATCGTGACTGGGGTTCTACCATGAAGCCAATCACAGCCCATGCTCCTGCTATTGAATCTGGTGTTTATACTTCTACTGCTCAGTCGACTAATGACTCAGTCTATTATTGGCCTGGAACCACTACCCAATTGTTTAACTGGGACCTTAGATATAACGGATGGATGACAATCCAAGCTGCTATTATGCTATCGCGAAATGTCCCAGCAGTCCGAGCACTGGAAGCCGCAGGACTTGACTATGCTCGATCTTTCTTAAGCAGTTTAGGTATTAACTATCCCGAAATGCACTACTCAAACGCT…	813	271	1	46	PBP1A_TP-46
	109	109	pbp1a-109	GTGATTACAATTAAAAATCCAAAAATCCTTAAGTGGCTAAAGTATGTATTAAGTGCAATTCTTAGCCTTATTATCCTTGTTATTATTATTGGTGGTCTTTTGTTTACCTTCTACATTAGCAGTGCTCCGAAACTGTCAGAAGCCCAGTTAAAATCAACAAACTCTAGCTTGGTTTATGACGGTAATAACAATCTGATTGCTGATTTGGGTTCTGAAAAGCGTGAAAATGTAACAGCTGATAGTATCCCTATTAATCTAGTTAATGCTATTACCTCAATTGAAGATAAACGTTTCTTTAACCATCGTGGAGTAGATCTTTATCGTATTTTTGGTGCTGCCTTTCATAATCTAACGAGTCAGACCACTCAAGGGGGGTCAACGCTTGATCAGCAACTCATT…	2166	722	PBP1A-122	10	ACGATTGTTGATGTGACAAATGGTCATGTTATTGCTCAGCTTGGCGGACGTAATCAAGATGAAAATGTTTCATTTGGGACTAACCAAGCTGTTTTAACTGATCGTGACTGGGGTTCTACCATGAAGCCAATCACAGCCTATGCTCCTGCTATTGAATCTGGTGTTTATACTTCTACTGCTCAGTCGACTAATGACTCAGTCTATTATTGGCCTGGAACCACTACCCAATTGTTTAACTGGGACCTTAGATATAACGGATGGATGACAATCCAAGCTGCTATTATGCTATCGCGAAATGTCCCAGCAGTCCGAGCACTGGAAGCCGCAGGACTTGACTATGCTCGATCTTTCTTAAGCAGTTTAGGTATTAACTATCCCGAAATGCACTATTCAAACGCT…	813	271	53	pbp1a_TP-53		109	109	PBP1A-109	VITIKNPKILKWLKYVLSAILSLIILVIIIGGLLFTFYISSAPKLSEAQLKSTNSSLVYDGNNNLIADLGSEKRENVTADSIPINLVNAITSIEDKRFFNHRGVDLYRIFGAAFHNLTSQTTQGGSTLDQQLIKLAYFSTNESDQTLKRKAQEVWLALQMERKYTKQEILTFYINKVYMGNGNYGMLTATKSYYGKDLKDLSYAQLALLAGIPQAPSQYDPYLHPEAAQNRRNVVLQQMYMEKHLTKAEYETAIATPVAEGLQSLQQRSTYPKYMDNYLKQVIEEVKKETNKDIFTAGLKVYTNIIPDAQQTLYNIYHSGDYVYYPDQDFQVASTIVDVTNGHVIAQLGGRNQDENVSFGTNQAVLTDRDWGSTMKPITAYAPAIESGVYTSTAQSTND…	721	2	TIVDVTNGHVIAQLGGRNQDENVSFGTNQAVLTDRDWGSTMKPITAYAPAIESGVYTSTAQSTNDSVYYWPGTTTQLFNWDLRYNGWMTIQAAIMLSRNVPAVRALEAAGLDYARSFLSSLGINYPEMHYSNAISSNNSSSDKKYGASSEKMAAAYAAFANGGIYHKPRYVNKVEFSDGTSKTFDEKGKRAMKETTAYMMTDMLKTVLTYGTGTAAAIPGVAQAGKTGTSNYTDEELAKIGEKYGLYPDYVGTLAPDENFVGFTKRYAMAV	271	1	PBP1A_TP-1		109	109	pbp1a_tp-109	ACGATTGTTGATGTGACAAATGGTCATGTTATTGCTCAGCTTGGCGGACGTAATCAAGATGAAAATGTTTCATTTGGGACTAACCAAGCTGTTTTAACTGATCGTGACTGGGGTTCTACCATGAAGCCAATCACAGCCTATGCTCCTGCTATTGAATCTGGTGTTTATACTTCTACTGCTCAGTCGACTAATGACTCAGTCTATTATTGGCCTGGAACCACTACCCAATTGTTTAACTGGGACCTTAGATATAACGGATGGATGACAATCCAAGCTGCTATTATGCTATCGCGAAATGTCCCAGCAGTCCGAGCACTGGAAGCCGCAGGACTTGACTATGCTCGATCTTTCTTAAGCAGTTTAGGTATTAACTATCCCGAAATGCACTACTCAAACGCT…	813	271	1	47	PBP1A_TP-47
	110	110	pbp1a-110	GTGATTACAATTAAAAATCCAAAAATCCTTAAGTGGCTAAAGTATGTATTAAGTGCAATTCTTAGCCTTATTATCCTTATTATTATTATTGGTGGTCTTTTGTTTACCTTCTACATTAGCAGTGCTCCGAAACTGTCAGAAGCTCAGTTAAAATCAACAAACTCTAGCTTGGTTTATGACGGTAATAACAATCTGATTGCTGATTTGGGTTCTGAAAAGCGTGAAAATGTAACAGCTGATAGTATCCCTATTAATCTAGTTAATGCTATTACCTCAATTGAAGATAAACGTTTCTTTAACCATCGTGGAGTAGATCTTTATCGTATTTTTGGTGCTGCCTTTCATAATCTAACGAGTCAGACCACTCAAGGGGGGTCAACGCTTGATCAGCAACTCATT…	2166	722	PBP1A-3	9	ACAATTGTTGATGTGACAAATGGTCATGTTATTGCTCAGCTTGGCGGACGTAATCAAGATGAAAATGTTTCATTTGGGACTAACCAAGCTGTTTTAACTGATCGTGACTGGGGTTCTACCATGAAGCCAATCACAGCCTATGCTCCTGCTATTGAATCTGGTGTTTATACTTCTACTGCTCAGTCGACTAATGACTCAGTCTATTATTGGCCTGGAACCACTACCCAATTGTTTAACTGGGACCTTAGATATAACGGATGGATGACAATCCAAGCTGCTATTATGCTATCGCGAAATGTCCCAGCAGTCCGAGCACTGGAAGCCGCAGGACTTGACTATGCTCGCTCTTTCTTAAGCAGTTTAGGTATTAACTATCCCGAAATGCACTACTCAAACGCT…	813	271	54	pbp1a_TP-54		110	110	PBP1A-110	VITIKNPKILKWLKYVLSAILSLIILVIIIGGLLFTFYISSAPKLSEAQLKSTNSSLVYDGNNNLIADLGSEKRENVTADSIPINLVNAITSIEDKRFFNHRGVDLYRIFGAAFHNLTSQTTQGGSTLDQQLIKLAYFSTNESDQTLKRKAQEVWLALQMERKYTKQEILTFYINKVYMGNGNYGMLTAAKSYYDKDLKDLSYAQLALLAGIPQAPSQYDPYLHPEAAQNRRNVVLQQMYMEKHLTKAEYETAIATPVAEGLQSLQQRSTYPKYMDNYLKQVIEEVKKETNKDIFTAGLKVYTNIIPDAQQTLYNIYHSGDYVYYPDQDFQVASTIVDVTNGHVIAQLGGRNQDENVSFGTNQAVLTDRDWGSTMKPITAYAPAIESGVYTSTAQSTND…	721	2	TIVDVTNGHVIAQLGGRNQDENVSFGTNQAVLTDRDWGSTMKPITAYAPAIESGVYTSTAQSTNDSVYYWPGTTTQLFNWDLRYNGWMTIQAAIMLSRNVPAVRALEAAGLDYARSFLSSLGINYPEMHYSNAISSNNSSSDKKYGASSEKMAAAYAAFANGGIYHKPRYVNKVEFSDGTSKTFDEKGKRAMKETTAYMMTDMLKTVLTYGTGTAAAIPGVAQAGKTGTSNYTDEELAKIGEKYGLYPDYVGTLAPDENFVGFTKRYAMAV	271	1	PBP1A_TP-1		110	110	pbp1a_tp-110	ACGATTGTTGATGTGACAAATGGTCATGTTATTGCTCAGCTTGGCGGACGTAATCAAGATGAAAATGTTTCATTTGGGACTAACCAAGCTGTTTTAACTGATCGTGACTGGGGTTCTACCATGAAGCCAATCACAGCCTATGCTCCTGCTATTGAATCTGGTGTTTATACTTCTACTGCTCAGTCGACTAATGACTCAGTCTATTATTGGCCTGGAACCACTACCCAATTGTTTAACTGGGACCTTAGATATAACGGATGGATGACAATCCAAGCTGCTATTATGCTATCGCGAAATGTCCCAGCAGTCCGAGCACTGGAAGCCGCAGGACTTGACTATGCTCGATCTTTCTTAAGCAGTTTAGGTATTAACTATCCCGAAATGCACTACTCAAACGCT…	813	271	1	3	PBP1A_TP-3
	111	111	pbp1a-111	GTGATTACAATTAAAAATCCAAAAATCCTTAAGTGGCTAAAGTATGTATTAAGTGCAATTCTTAGCCTTATTATCCTTGTTATTATTATTGGTGGTCTTTTGTTTACCTTCTACATTAGCAGTGCTCCGAAACTGTCAGAAGCCCAGTTAAAATCAACAAACTCTAGCTTGGTTTATGACGGTAATAACAATCTGATTGCTGATTTGGGTTCTGAAAAGCGTGAAAATGTAACAGCTGATAGTATCCCTATTAATCTAGTTAATGCTATTACCTCAATTGAAGATAAACGTTTCTTTAACCATCGTGGAGTAGATCTTTATCGTATTTTTGGTGCTGCCTTTCATAACCTAACGAGTCAGACCACTCAAGGGGGGTCAACGCTTGATCAGCAACTCATT…	2166	722	PBP1A-45	9	ACGATTGTTGATGTGACAAATGGTCATGTTATTGCTCAGCTTGGCGGACGTAATCAAGATGAAAATGTTTCATTTGGGACTAACCAAGCTGTTTTAACTGATCGTGACTGGGGTTCTACCATGAAGCCAATCACAGCCTATGCTCCTGCTATTGAATCTGGTGTTTATACTTCTACTGCTCAGTCGACTAATGACTCAGTCTATTATTGGCCTGGAACCACTACCCAATTGTTTAACTGGGACCTTAGATATAACGGATGGATGACAATCCAAGCTGCTATTATGCTATCGCGAAATGTCCCAGCAGTCCGAGCACTGGAAGCCGCAGGACTTGACTATGCTCGATCTTTCTTAAGCAGTTTAGGTATTAACTATCCCGAAATGCACTACTCAAACGCT…	813	271	35	pbp1a_TP-35		111	111	PBP1A-111	VITIKNPKILKWLKYVLSAILSLIILVIIIGGLLFTFYISSAPKLSEAQLKSTNSSLVYDGNNNLIADLGSEKRENVTADSIPINLVNAITSIEDKRFFNHRGVDLYRIFGAAFHNLTSQTTQGGSTLDQQLIKLAYFSTNESDQTLKRKAQEVWLALQMERKYTKQEILTFYINKVYMGNGNYGMLTAAKSYYGKDLKDLSYAQLALLAGIPQAPSQYDPYLHPEAAQNRRNVVLQQMYMEKHLTKAEYETAIATPVAEGLQSLQQRSTYPKYMDNYLKQVIEEVKKETNKDIFTAGLKVYTNIIPDAQQTLYNIYHSGDYVYYPDQDFQVASTIVDVTNGHVIAQLGGRNQDENVSFGTNQAVLTDRDWGSTMKPITAYAPAIESGVYTSTAQSTND…	721	2	TIVDVTNGHVIAQLGGRNQDENVSFGTNQAVLTDRDWGSTMKPITAYAPAIESGVYTSTAQSTNDSVYYWPGTTTQLFNWDLRYNGWMTIQAAIMLSRNVPAVRALEAAGLDYARSFLSSLGINYPEMHYSNAISSNNSSSDKKYGASSEKMAAAYAAFANGGIYHKPRYVNKVEFSDGTSKTFDEKGKRAMKETTAYMMTDMLKTVLTYGTGTAAAIPGVAQAGKTGTSNYTDEELAKIGEKYGLYPDYVGTLAPDENFVGFTKRYAMAV	271	1	PBP1A_TP-1		111	111	pbp1a_tp-111	ACGATTGTTGATGTGACAAATGGTCATGTTATTGCTCAGCTTGGCGGACGTAATCAAGATGAAAATGTTTCATTTGGGACTAACCAAGCTGTTTTAACTGATCGTGACTGGGGTTCTACCATGAAGCCAATCACAGCCTATGCTCCTGCTATTGAATCTGGTGTTTATACTTCTACTGCTCAGTCGACTAATGACTCAGTCTATTATTGGCCTGGAACCACTACCCAATTGTTTAACTGGGACCTTAGATATAACGGATGGATGACAATCCAAGCTGCTATTATGCTATCGCGAAATGTCCCAGCAGTCCGAGCACTGGAAGCCGCAGGACTTGACTATGCTCGATCTTTCTTAAGCAGTTTAGGTATTAACTATCCCGAAATGCACTACTCAAACGCT…	813	271	1	48	PBP1A_TP-48
	112	112	pbp1a-112	GTGATTACAATTAAAAATCCAAAAATCCTTAAGTGGCTAAAGTATGTATTAAGTGCAATTCTTAGCCTTATTATCCTTGTTATTATTATTGGTGGTCTTTTGTTTACCTTCTACATTAGCAGTGCTCCGAAACTGTCAGAAGCCCAGTTAAAATCAACAAACTCTAGCTTGGTTTATGACGGTAATAACAATCTGATTGCTGATTTGGGTTCTGAAAAGCGTGAAAATGTAACAGCTGATAGTATCCCTATTAATCTAGTTAATGCTATTACCTCAATTGAAGATAAACGTTTCTTTAACCATCGTGGAGTAGATCTTTATCGTATTTTTGGTGCTGCCTTTCATAACCTAACGAGTCAGACCACTCAAGGGGGGTCAACGCTTGATCAGCAACTCATT…	2166	722	PBP1A-1	9	ACGATTGTTGATGTGACAAATGGTCATGTTATTGCTCAGCTTGGCGGACGTAATCAAGATGAAAATGTTTCATTTGGGACTAACCAAGCTGTTTTAACTGATCGTGACTGGGGTTCTACCATGAAGCCAATCACAGCCTATGCTCCTGCTATTGAATCTGGTGTTTATACTTCTACTGCTCAGTCGACTAATGACTCAGTCTATTATTGGCCTGGAACCACTACCCAATTGTTTAACTGGGACCTTAGATATAACGGATGGATGACAATCCAAGCTGCTATTATGCTATCGCGAAATGTCCCAGCAGTCCGAGCACTGGAAGCCGCAGGACTTGACTATGCTCGATCTTTCTTAAGCAGTTTAGGTATTAACTATCCCGAAATGCACTACTCAAACGCT…	813	271	45	pbp1a_TP-45		112	112	PBP1A-112	VITIKNPKILKWLKYVLSAILSLIILVIIIGGLLFTFYISSAPKLSEAQLKSTNSSLVYDGNNNLIADLGSEKRENVTADSIPINLVNAITSIEDKRFFNHRGVDLYRIFGAAFHNLTSQTTQGGSTLDQQLIKLAYFSTNESDQTLKRKAQEVWLALQMERKYTKQEILTFYINKVYMGNGNYGMLTAAKSYYGKDLKDLSYAQLALLAGIPQAPSQYDPYLHPEAAQNRRNVVLQQMYMEKHLTKAEYETAIATPVAEGLQSLQQRSTYPKYMDNYLKQVIEEVKKETNKDIFTAGLKVYTNIIPDAQQTLYNIYHSGDYVYYPDQDFQVASTIVDVTNGHVIAQLGGRNQDENVSFGTNQAVLTDRDWGSTMKPITAYAPAIESGVYTSTAQSTND…	721	2	TIVDVTNGHVIAQLGGRNQDENVSFGTNQAVLTDRDWGSTMKPITAYAPAIESGVYTSTAQSTNDSVYYWPGTTTQLFNWDLRYNGWMTIQAAIMLSRNVPAVRALEAAGLDYARSFLSSLGINYPEMHYSNAISSNNSSSDKKYGASSEKIAAAYAAFANGGIYHKPRYVNKVEFSDGTSKTFDEKGKRAMKETTAYMMTDMLKTVLTYGTGTAAAIPGVAQAGKTGTSNYTDEELAKIGEKYGLYPDYVGTLAPDENFVGFTKRYAMAV	271	3	PBP1A_TP-3		112	112	pbp1a_tp-112	ACGATTGTTGATGTGACAAATGGTCATGTTATTGCTCAGCTTGGCGTACGTAATCAAGATGAAAATGTTTCATTTGGGACTAACCAAGCTGTTTTAACTGATCGTGACTGGGGTTCTACCATGAAGCCAATCACAGCCTATGCTCCTGCTATTGAATCTGGTGTTTATACTTCTACTGCTCAGTCGACTAATGACTCAGTCTATTATTGGCCTGGAACCACTACCCAATTGTTTAACTGGGACCTTAGATATAACGGATGGATGACAATCCAAGCTGCTATTATGCTATCGCGAAATGTCCCAGCAGTCCGAGCACTGGAAGCCGCAGGACTTGACTATGCTCGATCTTTCTTAAGCAGTTTAGGTATTAACTATCCCGAAATGCACTACTCAAACGCT…	813	271	1	49	PBP1A_TP-49
	113	113	pbp1a-113	GTGATTACAATTAAAAATCCAAAAATCCTTAAGTGGCTAAAGTATGTATTAAGTGCAATTCTTAGCCTTATTATCCTTGTTATTATTATTGGTGGTCTTTTGTTTACCTTCTACATTAGCAGTGCTCCGAAACTGTCAGAAGCCCAGTTAAAATCAACAAACTCTAGCTTGGTTTATGACGGTAATAACAATCTGATTGCTGATTTGGGTTCTGAAAAGCGTGAAAATGTAACAGCTGATAGTATCCCTATTAATCTAGTTAATGCTATTACCTCAATTGAAGATAAACGTTTCTTTAACCATCGTGGAGTAGATCTTTATCGTATTTTTGGTGCTGCCTTTCATAATCTAACGAGTCAGACCACTCAAGGGGGGTCAACGCTTGATCAGCAACTCATT…	2166	722	PBP1A-49	9	ACGATTGTTGATGTGACAAATGGTCATGTTATTGCTCAGCTTGGCGGACGTAATCAAGATGAAAATGTTTCATTTGGGACTAACCAAGCTGTTTTAACTGATCGTGACTGGGGTTCTACCATGAAGCCAATCACAGCCTATGCTCCTGCTATTGAATCTGGTGTTTATACTTCTACTGCTCAGTCGACTAATGACTCAGTCTATTATTGGCCTGGAACCACTACCCAATTGTTTAACTGGGACCTTAGATATAACGGATGGATGACAATCCAAGCTGCTATTATGCTATCGCGAAATGTCCCAGCAGTCCGAGCACTGGAAGCCGCAGGACTTGACTATGCTCGATCTTTCTTAAACAGTTTAGGTATTAACTATCCCGAAATGCACTACTCAAACGCT…	813	271	34	pbp1a_TP-34		113	113	PBP1A-113	VITIKNPKILKWLKYVLSAILSLIILVIIIGGLLFTFYISSAPKLSEAQLKSTNSSLVYDGNNNLIADLGSEKRENVTADSIPINLVNAITSIEDKRFFNHRGVDLYRIFGAAFHNLTSQTTQGGSTLDQQLIKLAYFSTNESDQTLKRKAQEVWLALQMERKYTKQEILTFYINKVYMGNGNYGMLTAAKSYYGKDLKDLSYAQLALLAGIPQAPSQYDPYLHPEAAQNRRNVVLQQMYMEKHLTKAEYETAIATPVAEGLQSLQQRSTYPKYMDNYLKQVIEEVKKETNKDIFTAGLKVYTNIIPDAQQTLYNIYHSGDYVYYPDQDFQVASTIIDVTNGHVIAQLGGRNQDENVSFGINQAVLTDRDWGSTMKPITAYAPAIESGVYTSTAQSTND…	721	2	TIIDVTNGHVIAQLGGRNQDENVSFGINQAVLTDRDWGSTMKPITAYAPAIESGVYTSTAQSTNDSVYYWPGTTTQLFNWDLRYNGWMTIQAAIMLSRNVPAVRALEAAGLDYARSFLSSLGINYPEMHYSNAISSNNSSSDKKYGASSEKMAAAYAAFANGGIYHKPRYVNKVEFSDGTSKTFDEKGKRAMKETTAYMMTDMLKTVLTYGTGTAAAIPGVAQAGKTGTSNYTDEELAKIGEKYGLYPDYVGTLAPDENFVGFTKRYAMAV	271	2	PBP1A_TP-2		113	113	pbp1a_tp-113	ACGATTGTTGATGTGACAAATGGTCATGTTATTGCTCAGCTTGGCGGACGTAATCAAGATGAAAATGTTTCATTTGGGACTAACCAAGCTGTTTTAACTGATCGTGACTGGGGTTCTACCATGAAGCCAATCACAGCCTATGCTCCTGCTATTGAATCTGGTGTTTATACTTCTACTGCTCAGTCGACTAATGACTCAGTCTATTATTGGCCTGGAACCACTACCCAATTGTTTAACTGGGACCTTAGATATAACGGATGGATGACAATCCAAGCTGCTATTATGCTATCGCGCAATGTCCCAGCAGTCCGAGCACTGGAAGCCGCAGGACTTGACTATGCTCGATCTTTCTTAAGCAGTTTAGGTATTAACTATCCCGAAATGCACTACTCAAACGCT…	813	271	1	1	PBP1A_TP-1
	114	114	pbp1a-114	GTGATTACAATTAAAAATCCAAAAATCCTTAAGTGGCTAAAGTATGTATTAAGTGCAATTCTTAGCCTTATTATCCTTGTTATTATTATTGGTGGTCTTTTGTTTACCTTCTACATTAGCAGTGCTCCGAAACTGTCAGAAGCCCAGTTAAAATCAACAAACTCTAGCTTGGTTTATGACGGTAATAACAATCTGATTGCTGATTTGGGTTCTGAAAAGCGTGAAAATGTAACAGCTGATAGTATCCCTATTAATCTAGTTAATGCTATTACCTCAATTGAAGATAAACGTTTCTTTAACCATCGTGGAGTAGATCTTTATCGTATTTTTGGTGCTGCCTTTCATAATCTAACGAGTCAGACCACTCAAGGGGGGTCAACGCTTGATCAGCAACTCATT…	2175	725	PBP1A-50	9	ACGATTGTTGATGTGACAAATGGTCATGTTATTGCTCAGCTTGGCGGACGTAATCAAGATGAAAATGTTTCATTTGGGACTAACCAAGCTGTTTTAACTGATCGTGACTGGGGTTCTACCATGAAGCCAATCACAGCCTATGCTCCTGCTATTGAATCTGGTGTTTATACTTCTACTGCTCAGTCGACTAATGACTCAGTCTATTATTGGCCTGGAACCACTACCCAATTGTTTAACTGGGACCTTAGATATAACGGATGGATGACAATCCAAGCTGCTATTATGCTATCGCGAAATGTCCCAGCAGTCCGAGCACTGGAAGCCGCAGGACTTGACTATGCTCGATCTTTCTTAAGCAGTTTAGGTATTAACTATCCCGAAATGCACTACTCAAACGCT…	813	271	1	pbp1a_TP-1		114	114	PBP1A-114	VITIKNPKILKWLKYVLSAILSLIILVIIIGGLLFTFYISSAPKLSEAQLKSTNSSLVYDGNNNLIADLGSEKRENVTADSIPINLVNAITSIEDKRFFNHRGVDLYRIFGAAFHNLTSQTTQGGSTLDQQLIKLAYFSTNESDQTLKRKAQEVWLALQMERKYTKQEILTFYINKVYMGNGNYGMLTAAKSYYGKDLKDLSYAQLALLAGIPQAPSQYDPYLHPEAAQNRRNVVLQQMYMEKHLTKAEYETAIATPVAEGLQSLQQRSTYPKYMDNYLKQVIEEVKKETNKDIFTAGLKVYTNIIPDAQQTLYNIYHSGDYVYYPDQDFQVASTIVDVTNGHVIAQLGGRNQDENVSFRTNQAVLTDRDWGSTMKPITAYAPAIESGVYTSTAQSTND…	721	2	TIVDVTNGHVIAQLGGRNQDENVSFRTNQAVLTDRDWGSTMKPITAYAPAIESGVYTSTAQSTNDSVYYWPGTTTQLFNWDLRYNGWMTIQAAIMLSRNVPAVRALEAAGLDYARSFLSSLGINYPEMHYSNAISSNNSSSDKKYGASSEKMAAAYAAFANGGIYHKPRYVNKVEFSDGTSKTFDEKGKRAMKETTAYMMTDMLKTVLTYGTGTAAAIPGVAQAGKTGTSNYTDEELAKIGEKYGLYPDYVGTLAPDENFVGFTKRYAMAV	271	30	PBP1A_TP-30		114	114	pbp1a_tp-114	ACGATTATTGATGTGACAAATGGTCATGTTATTGCTCAGCTTGGCGGACGTAATCAAGATGAAAATGTTTCATTTGGGATTAACCAAGCTGTTTTAATTGATCGTGACTGGGGTTCTACCATGAAGCCAATCACAGCCTATGCTCCTGCTATTGAATCTGGTGTTTATACTTCTACTGCTCAGTCGACTAATGACTCAGTCTATTATTGGCCTGGAACCACTACCCAATTGTTTAACTGGGACCTTAGATATAACGGATGGATGACAATCCAAGCTGCTATTATGCTATCGCGAAATGTCCCAGCAGTCCGAGCACTGGAAGCCGCAGGACTTGACTATGCTCGATCTTTCTTAAGCAGTTTAGGTATTAACTATCCCGAAATGCACTACTCAAACGCT…	813	271	1	50	PBP1A_TP-50
	115	115	pbp1a-115	GTGATTACAATTAAAAATCCAAAAATCCTTAAGTGGCTAAAGTATGTATTAAGTGCAATTCTTAGCCTTATTATCCTTGTTATTATTATTGGTGGTCTTTTGTTTACCTTCTACATTAGCAGTGCTCCGAAACTGTCAGAAGCCCAGTTAAAATCAACAAACTCTAGCTTGGTTTATGACGGTAATAACAATCTGATTGCTGATTTGGGTTCTGAAAAGCGTGAAAATGTAACAGCTGATAGTATCCCTATTAATCTAGTTAATGCTATTACCTCAATTGAAGATAAACGTTTCTTTAACCATCGTGGAGTAGATCTTTATCGTATTTTTGGTGCTGCCTTTCATAATCTAACGAGTCAGACCACTCAAGGGGGGTCAACGCTTGATCAGCAACTCATT…	2166	722	PBP1A-1	9	ACGATTGTTGATGTGACAAATGGTCATGTTATTGCTCAGCTTGGCGGACGTAATCAAGATGAAAATGTTTCATTTGGGACTAACCAAGCTGTTTTAACTGATCGTGACTGGGGTTCTACCATGAAGCCAATCACAGCCTATGCTCCTGCTATTGAATCTGGTGTTTATACTTCTACTGCTCAGTCGACTAATGACTCAGTCTATTATTGGCCTGGAACCACTACCCAATTGTTTAACTGGGACCTTAGATATAACGGATGGATGACAATCCAAGCTGCTATTATGCTATCGCGAAATGTCCCAGCAGTCCGAGCACTGGAAGCCGCAGGACTTGACTATGCTCGATCTTTCTTAAGCAGTTTAGGTATTAACTATCCCGAAATGCACTACTCAAACGCT…	813	271	1	pbp1a_TP-1		115	115	PBP1A-115	VITIKNPKILKWLKYVLSAILSLIILVIIIGGLLFTFYISSAPKLSEAQLKSTNSSLVYDGNNNLIADLGSEKRENVTADSIPINLVNAITSIEDKRFFNHRGVDLYRIFGAAFHNLTSQTTQGGSTLDQQLIKLAYFSTNESDQTLKRKAQEVWLALQMERKYTKQEILTFYINKVYMGNGNYGMLTAAKSYYGKDLKDLSYAQLALLAGIPQAPSQYDPYLHPEAAQNRRNVVLQQMYMEKHLTKAEYETAIATPVAEGLQSLQQRSTYPKYMDNYLKQVIEEVKKETNKDIFTAGLKVYTNIIPDAQQTLYNIYHSGDYVYYPDQDFQVASTIVDVTNGHVIAQLGGRNQDENVSFGTNQAVLTDRDWGSTMKPITAYAPAIESGVYTSTTQSTND…	721	2	TIVDVTNGHVIAQLGGRNQDENVSFGTNQAVLTDRDWGSTMKPITAYAPAIESGVYTSTTQSTNDSVYYWPGTTTQLFNWDLRYNGWMTIQAAIMLSRNVPAVRALEAAGLDYARSFLSSLGINYPEMHYSNAISSNNSSSDKKYGASSEKMAAAYAAFANGGIYHKPRYVNKVEFSDGTSKTFDEKGKRAMKETTAYMMTDMLKTVLTYGTGTAAAIPGVAQAGKTGTSNYTDEELAKIGEKYGLYPDYVGTLAPDENFVGFTKRYAMAV	271	36	PBP1A_TP-36		115	115	pbp1a_tp-115	ACGATTGTTGATGTGACAAATGGTCATGTTATTGCTCAGCTTGGCGGACGTAATCAAGATGAAAATGTTTCATTTGGGACTAACCAAGCTGTTTTAACTGATCGTGACTGGGGTTCTACCATGAAGCCAATCACAGCCTATGCTCCTGCTATTGAATCTGGTGTTTATACTTCTACTGCTCAGTCGACTAATGACTCAGTCTATTATTGGCCTGGAACCACTACCCAATTATTTAACTGGGACCTTAGATATAACGGATGGATGACAATCCAAGCTGCTATTATGCTATCGCGAAATGTCCCAGCAGTCCGAGCACTGGAAGCCGCAGGACTTGACTATGCTCGATCTTTCTTAAGCAGTTTAGGTATTAACTATCCCGAAATGCACTACTCAAACGCT…	813	271	1	1	PBP1A_TP-1
	116	116	pbp1a-116	GTGATTACAATTAAAAATCCAAAAATCCTTAAGTGGCTAAAGTATGTATTAAGTGCAATTCTTAGCCTTATTATCCTTGTTATTATTATTGGTGGTCTTTTGTTTACCTTCTACATTAGCAGTGCTCCGAAACTGTCAGAAGCCCAGTTAAAATCAACAAACTCTAGCTTGGTTTATGACGGTAATAACAATCTGATTGCTGATTTGGGTTCTGAAAAGCGTGAAAATGTAACAGCTGATAGTATCCCTATTAATCTAGTTAATGCTATTACCTCAATTGAAGATAAACGTTTCTTTAACCATCGTGGAGTAGATCTTTATCGTATTTTTGGTGCTGCCTTTCATAATCTAACGAGTCAGACCACTCAAGGGGGGTCAACGCTTGATCAGCAACTCATT…	2166	722	PBP1A-46	9	ACGATTGTTGATGTGACAAATGGTCATGTTATTGCTCAGCTTGGCGGACGTAATCAAGATGAAAATGTTTCATTTGGGACTAACCAAGCTGTTTTAACTGATCGTGACTGGGGTTCTACCATGAAGCCAATCACAGCCTATGCTCCTGCTATTGAATCTGGTGTTTATACTTCTACTGCTCAGTCGACTAATGACTCAGTCTATTATTGGCCTGGAACCACTACCCAATTGTTTAACTGGGACCTTAGATATAACGGATGGATGACAATCCAAGCTGCTATTATGCTATCGCGAAATGTCCCAGCAGTCCGAGCACTGGAAGCCGCAGGACTTGACTATGCTCGATCTTTCTTAAGCAGTTTAGGTATTAACTATCCCGAAATGCACTACTCAAACGCT…	813	271	55	pbp1a_TP-55		116	116	PBP1A-116	VITIKNPKILKWLKYVLSAILSLIILVIIIGGLLFTFYISSAPKLSEAQLKSTNSSLVYDGNNNLIADLGSEKRENVTADSIPINLVNAITSIEDKRFFNHRGVDLYRIFGAAFHNLTSQTTQGGSTLDQQLIKLAYFSTNESDQTLKRKAQEVWLALQMERKYTKQEILTFYINKVYMGNGNYGMLTAAKSYYGKDLKDLSYAQLALLAGIPQAPSQYDPYLHPEAAQNRRNVVLQQMYMEKHLTKAEYETAIATPVAEGLQSLQQRSTYPKYMDNYLKQVIEEVKKETNKDIFTAGLKVYTNIIPDAQQTLYNIYHSGDYVYYPDQDFQVASTIVDVTNGHVIAQLGGRNQDENVSFGTNQAVLTDRDWGSTMKPITAYAPAIESGVYTSTAQSTND…	721	2	TIVDVTNGHVIAQLGGRNQDENVSFGTNQAVLTDRDWGSTMKPITAYAPAIESGVYTSTAQSTNDSVYYWPGTTTQLFNWDLKYNGWMTIQAAIMLSRNVPAVRALEAAGLDYARSFLSSLGINYPEMHYSNAISSNNSSSDKKYGASSEKMAAAYAAFANGGIYHKPRYVNKVEFSDGTSKTFDEKGKRAMKETTAYMMTDMLKTVLTYGTGTAAAIPGVAQAGKTGTSNYTDEELAKIGEKYGLYPDYVGTLAPDENFVGFTKRYAMAV	271	37	PBP1A_TP-37		116	116	pbp1a_tp-116	ACGATTGTTGATGTGACAAATGGTCATGTTATTGCTCAGCTTGGCGGACGTAATCAAGATGAAAATGTTTCATTTGGGACTAACCAAGCTGTTTTAACTGATCGTGACTGGGGTTCTACCATGAAGCCAATCACAGCCTATGCTCCTGCTATTGAATCTGGTGTTTATACTTCTACTGCTCAGTCGACTAATGACTCAGTCTATTATTGGCCTGGAACCACTACCCAATTGTTTAACTGGGACCTTAGATATAACGGATGGATGACAATCCAAGCTGCTATTATGCTATCGCGAAATGTCCCAGCAGTCCGAGCACTGGAAGCCGCAGGACTTGACTATGCTCGATCTTTCTTAAGCAGTTTAGGTATTAACTATCCCGAAATGCACTACTCAAACGCT…	813	271	1	51	PBP1A_TP-51
	117	117	pbp1a-117	GTGATTACAATTAAAAATCCAAAAATCCTTAAGTGGCTAAAGTATGTATTAAGTGCAATTCTTAGCCTTATTATCCTTGTTATTATTATTGGTGGTCTTTTGTTTACCTTCTACATTAGCAGTGCTCCGAAACTGTCAGAAGCCCAGTTAAAATCAACAAACTCTAGCTTGGTTTATGACGGTAATAACAATCTGATTGCTGATTTGGGTTCTGAAAAGCGTGAAAATGTAACAGCTGATAGTATCCCTATTAATCTAGTTAATGCTATTACCTCAATTGAAGATAAACGTTTCTTTAACCATCGTGGAGTAGATCTTTATCGTATTTTTGGTGCTGCCTTTCATAATCTAACGAGTCAGACCACTCAAGGGGGGTCAACGCTTGATCAGCAACTCATT…	2166	722	PBP1A-1	9	ACGATTGTTGATGTGACAAATGGTCATGTTATTGCTCAGCTTGGCGGACGTAATCAAGATGAAAATGTTTCATTTGGGACTAACCAAGCTGTTTTAACTGATCGTGACTGGGGTTCTACCATGAAGCCAATCACAGCCTATGCTCCTGCTATTGAATCTGGTGTTTATACTTCTACTGCTCAGTCGACTAATGACTCAGTCTATTATTGGCCTGGAACCACTACCCAATTGTTTAACTGGGACCTTAGATATAACGGATGGATGACAATCCAAGCTGCTATTATGCTATCGCGAAATGTCCCAGCAGTCCGAGCACTGGAAGCCGCAGGACTTGACTATGCTCGATCTTTCTTAAGCAGTTTAGGTATTAACTATCCCGAAATGCACTACTCAAACGCT…	813	271	1	pbp1a_TP-1		117	117	PBP1A-117	VITIKNPKILKWLKYVLSAILSLIILVIIIGGLLFTFYISSAPKLSEAQLKSTNSSLVYDGNNNLIADLGSEKRENVTADSIPINLVNAITSIEDKRFFNHRGVDLYRIFGAAFHNLTSQTTQGGSTLDQQLIKLAYFSTNESDQTLKRKAQEVWLALQMERKYTKQEILTFYINKVYMGNGNYGMLTAAKSYYGKDLKDLSYAQLALLAGIPQAPSQYDPYLHPEAAQNRRNVVLQQMYMEKHLTKAEYETAIATPVAEGLQSLQQRSTYPKYMDNYLKQVIEEVKKETNKDIFTAGLKVYTNIIPDAQQTLYNIYHSGDYVYYPDQDFQVASTIVDVTNGHVIAQLGGRNQDENVSFGTNQAVLTDRDWGSTMKPITAYAPAIESGVYTSTAQSTND…	721	2	TIVDVTNGHVIAQLGGRNQDENVSFGTNQAVLTDRDWGSTMKPITAYAPAIESGVYTSTAQSTNDSVYYWPGTTTQLFNWDLRYNGWMTIQAAIMLSRNVPAVRALEAARLDYARSFLSSLGINYPEMHYSNAISSNNSSSDKKYGASSEKMAAAYAAFANGGIYHKPRYVNKVEFSDGTSKTFDEKGKRAMKETTAYMMTDMLKTVLTYGTGTAAAIPGVAQAGKTGTSNYTDEELAKIGEKYGLYPDYVGTLAPDENFVGFTKRYAMAV	271	38	PBP1A_TP-38		117	117	pbp1a_tp-117	ACGATTGTTGATGTGACAAATGGTCATGTTATTGCTCAGCTTGGCGGACGTAATCAAGATGAAAATGTTTCATTTGGGACTAACCAAGCTGTTTTAACTGATCGTGACTGGGGTTCTACCATGAAGCCAATCACAGCCTATGCTCCTGCTATTGAATCTGGTGTTTATACTTCTACTGCTCAGTCGACTAATGACTCAGTCTATTATTGGCCTGGAACCACTACCCAATTGTTTAACTGGGACCTTAGATATAACGGATGGATGACAATCCAAGCTGCTATTATGCTATCGCGAAATGTCCCAGCAGTCCGAGCACTGGAAGCCGCAGGACTTGACTATGCTCGATCTTTCTTAAGCAGTTTAGGTATTAACTATCCCGAAATGCACTACTCAAACGCT…	813	271	1	52	PBP1A_TP-52
	118	118	pbp1a-118	GTGATTACAATTAAAAATCCAAAAATCCTTAAGTGGCTAAAGTATGTATTAAGTGCAATTCTTAGCCTTATTATCCTTGTTATTATTATTGGTGGTCTTTTGTTTACCTTCTACATTAGCAGTGCTCCGAAACTGTCAGAAGCCCAGTTAAAATCAACAAACTCTAGCTTGGTTTATGACGGTAATAACAATCTGATTGCTGATTTGGGTTCTGAAAAGCGTGAAAATGTAACAGCTGATAGTATCCCTATTAATCTAGTTAATGCTATTACCTCAATTGAAGATAAACGTTTCTTTAACCATCGTGGAGTAGATCTTTATCGTATTTTTGGTGCTGCCTTTCATAATCTAACGAGTCAGACCACTCAAGGGGGGTCAACGCTTGATCAGCAACTCATT…	2166	722	PBP1A-1	9	ACGATTGTTGATGTGACAAATGGTCATGTTATTGCTCAGCTTGGCGGACGTAATCAAGATGAAAATGTTTCATTTGGGACTAACCAGGCTGTTTTAACTGATCGTGACTGGGGTTCTACCATGAAGCCAATCACAGCCTATGCTCCTGCTATTGAATCTGGTGTTTATACTTCTACTGCTCAGTCGACTAATGACTCAGTCTATTATTGGCCTGGAACCACTACCCAATTGTTTAACTGGGACCTTAGATATAACGGATGGATGACAATCCAAGCTGCTATTATGCTATCGCGAAATGTCCCCGCAGTCCGAGCACTGGAAGCCGCAGGACTTGACTATGCTCGATCTTTCTTAAGCAGTTTAGGTATTAACTATCCCGAAATGCACTACTCAAACGCT…	813	271	56	pbp1a_TP-56		118	118	PBP1A-118	VITIKNPKILKWLKYVLSAILSLIILVIIIGGLLFTFYISSAPKLSEAQLKSTNSSLVYDGNNNLIADLGSEKRENVTADSIPINLVNAITSIEDKRFFNHRGVDLYRIFGAAFHNLTSQTTQGGSTLDQQLIKLAYFSTNESDQTLKRKAQEVWLALQMERKYTKQEILTFYINKVYMGNGNYGMLTAAKSYYGKDLKDLSYAQLALLAGIPQAPSQYDPYLHPEAAQNRRNVVLQQMYMEKHLTKAEYETAIATPVAEGLQSLQQRSTYPKYMDNYLKQVIEEVKKETNKDIFTAGLKVYTNIIPDAQQTLYNIYHSGDYVYYPDQDFQVASTIVDVTNGHVIAQLGGRNQDENVSFGTNQAVLTDRDWGSTMKPITAYAPAIESGVYTSTAQSTND…	721	2	TIVDVTNGHVIAQLGGRNQDENVSFGTNQAVLTDRDWGSTMKPITAYAPAIESGVYTSTAQSTNDSVYYWPGTTTQLFNWDLRYNGWMTIQAAIMLSRNVPAVRALEAAGLDYARSFLSSLDINYPEMHYSNAISSNNSSSDKKYGASSEKMAAAYAAFANGGIYHKPRYVNKVEFSDGTSKTFDEKGKRAMKETTAYMMTDMLKTVLTYGTGTAAAIPGVAQAGKTGTSNYTDEELAKIGEKYGLYPDYVGTLAPDENFVGFTKRYAMAV	271	39	PBP1A_TP-39		118	118	pbp1a_tp-118	ACGATTGTTGATGTGACAAATGGTCATGTTATTGCTCAGCTTGGCGGACGTAATCAAGATGAAAATGTTTCATTTGGGACTAACCAAGCTGTTTTAACTGATCGTGACTGGGGTTCTACCATGAAGCCAATCACAGCCTATGCTCCTGCTATTGAATCTGGTGTTTATACTTCTACTGCTCAGTCGACTAATGACTCAGTCTATTATTGGCCTGGAACCACTACCCAATTGTTTAACTGGGACCTTAGATATAACGGATGGATGACAATCCAAGCTGCTATTATGCTATCGCGAAATGTCCCAGCAGTCCGAGCACTGGAAGCCGCAGGACTTGACTATGCTCGATCTTTCTTAAGCAGTTTAGGTATTAACTATCCCGAAATGCACTACTCAAACGCT…	813	271	1	1	PBP1A_TP-1
	119	119	pbp1a-119	GTGATTACAATTAAAAATCCAAAAATCCTTAAGTGGCTAAAGTATGTATTAAGTGCAATTCTTAGCCTTATTATCCTTGTTATTATTATTGGTGGTCTTTTGTTTACCTTCTACATTAGCAGTGCTCCGAAACTGTCAGAAGCCCAGTTAAAATCAACAAACTCTAGCTTGGTTTATGACGGTAATAACAATCTGATTGCTGATTTGGGTTCTGAAAAGCGTGAAAATGTAACAGCTGATAGTATCCCTATTAATCTAGTTAATGCTATTACCTCAATTGAAGATAAACGTTTCTTTAACCATCGTGGAGTAGATCTTTATCGTATTTTTGGTGCTGCCTTTCATAATCTAACGAGTCAGACCACTCAAGGGGGGTCAACGCTTGATCAGCAACTCATT…	2166	722	PBP1A-22	9	ACTATTGTTGATGTGACAAATGGTCATGTTATTGCTCAGCTTGGCGGACGTAATCAAGATGAAAATGTTTCATTTGGGACTAACCAAGCTGTTTTAACTGATCGTGACTGGGGTTCTACCATGAAGCCAATCACAGCCTATGCTCCTGCTATTGAATCTGGTGTTTATACTTCTACTGCTCAGTCGACTAATGACTCAGTCTATTATTGGCCTGGAACCACTACCCAATTGTTTAACTGGGACCTTAGATATAACGGATGGATGACAATCCAAGCTGCTATTATGCTATCGCGAAATGTCCCAGCAGTCCGAGCACTGGAAGCCGCAGGACTTGACTATGCTCGATCTTTCTTAAGCAGTTTAGGTATTAACTATCCCGAAATGCACTACTCAAACGCT…	813	271	23	pbp1a_TP-23		119	119	PBP1A-119	VITIKNPKILKWLKYVLSAILSLIILVIIIGGLLFTFYISSAPKLSEAQLKSTNSSLVYDGNNNLIADLGSEKRENVTADSIPINLVNAITSIEDKRFFNHRGVDLYRIFGAAFHNLTSQTTQGGSTLDQQLIKLAYFSTNESDQTLKRKAQEVWLALQMERKYTKQEILTFYINKVYMGNGNYGMLTAAKSYYGKDLKDLSYAQLALLAGIPQAPSQYDPYLHPEAAQNRRNVVLQQMYMEKHLTKAEYETAIATPVAEGLQSLQQRSTYPKYMDNYLKQVIEEVKKETNKDIFTAGLKVYTNIIPDAQQTLYNIYHSGDYVYYPDQDFQVASTIVDVTNGHVIAQLGGRNQDENVSFGTNQAVLTDRDWGSTMKPITAYAPAIESGVYTSTAQSTND…	721	2	TIVDVTNGHVIAQLGGRNQDENVSFGTNQAVLTDRDWGSTMKPITAYAPAIESGVYTSTAQSTNDSVYYWPGTTTQLFNWDLRYNGWMTIQAAIMLSRNVPAVRALEAAGLDYARSFLSSLGINYPEMHYSNAISSNNSSSDKKYGASSEKMAAAYAAFANGGIYHKPRYVNKVEFSDGTSKNFDEKGKRAMKETTAYMMTDMLKTVLTYGTGTAAAIPGVAQAGKTGTSNYTDEELAKIGEKYGLYPDYVGTLAPDENFVGFTKRYAMAV	271	40	PBP1A_TP-40		119	119	pbp1a_tp-119	ACGATTGTTGATGTGACAAATGGTCATGTTATTGCTCAGCTTGGCGGACGTAATCAAGATGAAAATGTTTCATTTGGGACTAACCAAGCTGTTTTAACTGATCGTGACTGGGGTTCTACCATGAAGCCAATCACAGCCTATGCTCCTGCTATTGAATCTGGTGTTTATACTTCTACTGCTCAGTCGACTAATGACTCAGTCTATTATTGGCCTGGAACCACTACCCAATTGTTTAACTGGGACCTTAGATATAACGGATGGATGACAATCCAAGCTGCTATTATGCTATCGCGAAATGTCCCAGCAGTCCGAGCACTGGAAGCCGCAGGACTTGACTATGCTCGATCTTTCTTAAGCAGTTTAGGTATTAACTATCCCGAAATGCACTACTCAAACGCT…	813	271	1	1	PBP1A_TP-1
	120	120	pbp1a-120	GTGATTACAATTAAAAATCCAAAAATCCTTAAGTGGCTAAAGTATGTATTAAGTGCAATTCTTAGCCTTATTATCCTTGTTATTATTATTGGTGGTCTTTTGTTTACCTTCTACATTAGCAGTGCTCCGAAACTGTCAGAAGCCCAGTTAAAATCAACAAACTCTAGCTTGGTTTATGATGGTAATAACAATCTGATTGCTGATTTGGGTTCTGAAAAGCGTGAAAATGTAACAGCTGATAGTATCCCTATTAATCTAGTTAATGCTATTACCTCAATTGAAGATAAACGTTTCTTTAACCATCGTGGAGTAGATCTTTATCGTATTTTTGGTGCTGCCTTTCATAATCTAACGAGTCAGACCACTCAAGGGGGGTCAACGCTTGATCAGCAACTCATT…	2166	722	PBP1A-21	9	ACGATTGTTGATGTGACAAATGGTCATGTTATTGCTCAGCTTGGCGGACGTAATCAAGATGAAAATATTTCATTTGGGACTAACCAAGCTGTTTTAACTGATCGTGACTGGGGTTCTACCATGAAGCCAATCACAGCCTATGCTCCTGCTATTGAATCTGGTGTTTATACTTCTACTGCTCAGTCGACTAATGACTCAGTCTATTATTGGCCTGGAACCACTACCCAATTGTTTAACTGGGACCTTAGATATAACGGATGGATGACAATCCAAGCTGCTATTATGCTATCGCGAAATGTCCCAGCAGTCCGAGCACTGGAAGCCGCAGGACTTGACTATGCTCGATCTTTCTTAAGCAGTTTAGGTATTAACTATCCCGAAATGCACTACTCAAACGCT…	813	271	41	pbp1a_TP-41		120	120	PBP1A-120	VITIKNPKILKWLKYVLSAILSLIILVIIIGGLLFTFYISSAPKLSEAQLKSTNSSLVYDGNNNLIADLGSEKRENVTADSIPINLVNAITSIEDKRFFNHRGVDLYRIFGAAFHNLTSQTTQGGSTLDQQLIKLAYFSTNESDQTLKRKAQEVWLALQMERKYTKQEILTFYINKVYMGNGNYGMLTAAKSYYGKDLKDLSYAQLALLAGIPQAPSQYDPYLHPEAAQNRRNVVLQQMYMEKHLTKAEYETAIATPVAEGLQSLQQRSTYPKYMDNYLKQVIEEVKKETNKDIFTAGLKVYTNIIPDAQQTLYNIYHSGDYVYYPDQDFQVASTIVDVTNGHVIAQLGGRNQDENVSFGTNQAVLTDRDWGSTMKPITAYAPAIESGVYTSTAQSTND…	721	2	TIVDVTNGHVIAQLGGRNQDENVSFGTNQAVLTDRDWGSTMKPITAYAPAIESGVYTSTAQSTNDSVYYWPGTTTQLFNWDLRYNGWMTIQAAIMLSRNVPAVRALEAAGLDYARSFLSSLGINYPEMHYSNAISSNNSSSDKKYGASSEKMAAAYAAFANGGIYHKPRYVNKVEFSDGTSKTFDEKGKRAMKETTAYMMTDMLKTVLTYGTGTAAAIPGVAQAGKTGTSNYTDEELAKIGEKYGLYPDYVGTLAPDENFVGFTKRYAMAV	271	1	PBP1A_TP-1		120	120	pbp1a_tp-120	ACGATTGTTGATGTGACAAATGGTCATGTTATTGCTCAGCTTGGCGGACGTAATCAAGATGAAAATGTTTCATTTGGGACTAACCAAGCTGTTTTAACTGATCGTGACTGGGGTTCTACCATGAAGCCAATCACAGCCTATGCTCCTGCTATTGAATCTGGTGTTTATACTTCTACTGCTCAGTCGACTAATGACTCAGTCTATTATTGGCCTGGAACCACTACCCAATTGTTTAACTGGGACCTTAGATATAACGGATGGATGACAATCCAAGCTGCTATTATGCTATCGCGAAATGTCCCAGCAGTCCGAGCACTGGAAGCCGCAGGACTTGACTATGCTCGATCTTTCTTAAGCAGTTTAGGTATTAACTATCCCGAAATGCACTACTCAAACGCT…	813	271	1	1	PBP1A_TP-1
	121	121	pbp1a-121	GTGATTACAATTAAAAATCCAAAAATCCTTAAGTGGCTAAAGTATGTATTAAGTGCAATTCTTAGCCTTATTATCCTTGTTATTATTATTGGTGGTCTTTTGTTTACCTTCTACATTAGCAGTGCTCCGAAACTGTCAGAAGCTCAGTTAAAATCAACAAACTCTAGCTTGGTTTATGACGGTAATAACAATCTGATTGCTGATTTGGGTTCTGAAAAGCGTGAAAATGTAACAGCTGATAGTATCCCTATTAATCTAGTTAATGCTATTACCTCAATTGAAGATAAACGTTTCTTTAACCATCGTGGAGTAGATCTTTATCGTATTTTTGGTGCTGCCTTTCATAATCTAACGAGTCAGACCACTCAAGGGGGGTCAACGCTTGATCAGCAACTCATT…	2166	722	PBP1A-51	9	ACGATTGTTGATGTGACAAATGGTCATGTTATTGCTCAGCTTGGCGGACGTAATCAAGATGAAAATGTTTCATTTGGGACTAACCAAGCTGTTTTAACTGATCGTGACTGGGGTTCTACCATGAAGCCAATCACAGCCTATGCTCCTGCTATTGAATCTGGTGTTTATACTTCTACTGCTCAGTCGACTAATGACTCAGTCTATTATTGGCCTGGAACCACTACCCAATTGTTTAACTGGGACCTTAGATATAACGGATGGATGACAATCCAAGCTGCTATTATGCTATCGCGAAATGTCCCAGCAGTCCGAGCACTGGAAGCCGCAGGACTTGACTATGCTCGATCTTTCTTAAGCAGTTTAGGTATTAACTATCCCGAAATGCACTACTCAAACGCT…	813	271	50	pbp1a_TP-50		121	121	PBP1A-121	VITIKNPKILKWLKYVLSAILSLIILVIIIGGLLFTFYISSAPKLSEAQLKSTNSSLVYDGNNNLIADLGSEKRENVTADSIPINLVNAITSIEDKRFFNHRGVDLYRIFGAAFHNLTSQTTQGGSTLDQQLIKLAYFSTNESDQTLKRKAQEVWLALQMERKYTKQEILTFYINKVYMGNGNYGMLTAAKSYYGKDLKDLSYAQLALLAGIPQAPSQYDPYLHPEAAQNRRNVVLQQMYMEKHLTKAEYETAIATPVAEGLQSLQQRSTYPKYMDNYLKQVIEEVKKETNKDIFTAGLKVYTNIIPDAQQTLYNIYHSGDYVYYPDQDFQVASTIVDVTNGHVIAQLGGRNQDENVSFGTNQAVLTDRDWGSTMKPITAYAPAIESGVYTSTAQSTND…	721	2	TIVDVTNGHVIAQLGGRNQDENVSFGTNQAVLTDRDWGSTMKPITAYAPAIESGVYTSTAQSTNDSVYYWPGTTTQLFNWDLRYNGWMTIQAAIMLSRNVPAVRALEAAGLDYARSFLSSLGINYPEMHYSNAISSNNSSSDKKYGASSEKMAAAYAAFANGGIYHKPRYVNKVEFSDGTSKTFDEKGKRAMKEITAYMMTDMLKTVLTYGTGTAAAIPGVAQAGKTGTSNYTDEELAKIGEKYGLYPDYVGTLAPDENFVGFTKRYAMAV	271	23	PBP1A_TP-23		121	121	pbp1a_tp-121	ACGATTGTTGATGTGACAAATGGTCATGTTATTGCTCAGCTTGGCGGACGTAATCAAGATGAAAATGTTTCATTTGGGACTAACCAAGCTGTTTTAACTGATCGTGACTGGGGTTCTACCATGAAGCCAATCACAGCCTATGCTCCTGCTATTGAATCTGGTGTTTATACTTCTACTGCTCAGTCGACTAATGACTCAGTCTATTATTGGCCTGGAACCACTACCCAATTGTTTAACTGGGACCTTAGATATAACGGATGGATGACAATCCAAGCTGCTATTATGCTATCGCGAAATGTCCCAGCAGTCCGAGCACTGGAAGCCGCAGGACTTGACTATGCTCGATCTTTCTTAAGCAGTTTAGGTATTAACTATCCCGAAATGCACTACTCAAACGCT…	813	271	1	53	PBP1A_TP-53
	122	122	pbp1a-122	GTGATTACAATTAAAAATCCAAAAATCCTTAAGTGGCTAAAGTATGTATTAAGTGCAATTCTTAGCCTTATTATCCTTGTTATTATTATTGGTGGTCTTTTGTTTACCTTCTATATTAGCAGTGCTCCGAAACTGTCAGAAGCCCAGTTAAAATCAACAAACTCTAGCTTGGTTTATGACGGTAATAACAATCTGATTGCTGATTTGGGTTCTGAAAAGCGTGAAAATGTAACAGCTGATAGTATCCCTATTAATCTAGTTAATGCTATTACCTCAATTGAAGATAAACGTTTCTTTAACCATCGTGGAGTAGATCTTTATCGTATTTTTGGTGCTGCCTTTCATAATCTAACGAGTCAGACCACTCAAGGGGGGTCAACGCTTGATCAGCAACTCATT…	2166	722	PBP1A-52	9	ACGATTGTTGATGTGACAAATGGTCATGTTATTGCTCAGCTTGGCGGACGTAATCAAGATGAAAATGTTTCATTTGGGACTAACCAAGCTGTTTTAACTGATCGTGACTGGGGTTCTACCATGAAGCCAATCACAGCCTATGCTCCTGCTATTGAATCTGGTGTTTATACTTCTACTGCTCAGTCGACTAATGACTCAGTCTATTATTGGCCTGGAACCACTACCCAATTGTTTAACTGGGACCTTAGATATAACGGATGGATGACAATCCAAGCTGCTATTATGCTATCGCGAAATGTCCCAGCAGTCCGAGCACTGGAAGCCGCAGGACTTGACTATGCTCGATCTTTCTTAAGCAGTTTAGGTATTAACTATCCCGAAATGCACTACTCAAACGCT…	813	271	35	pbp1a_TP-35		122	122	PBP1A-122	VITIKNPKILKWLKYVLSAILSLIILVIIIGGLLFTFYISSAPKLSEAQLKSTNSSLVYDGNNNLIADLGSEKRENVTADSIPINLVNAITSIEDKRFFNHRGVDLYRIFGAAFHNLTSQTTQGGSTLDQQLIKLAYFSTNESDQTLKRKAQEVWLALQMERKYTKQEILTFYINKVYMGNGNYGMLTAAKSYYGKDLKDLSYAQLALLAGIPQAPSQYDPYLHPEAAQNRRNVVLQQMYMEKHLTKAEYETAIATPVAEGLQSLQQRSTYPKYMDNYLKQVIEEVKKETNNDIFTAGLKVYTNIIPDAQQTLYNIYHSGDYVYYPDQDFQVASTIVDVTNGHVIAQLGGRNQDENVSFGTNQAVLTDRDWGSTMKPITAYAPAIESGVYTSTAQSTND…	721	14	TIVDVTNGHVIAQLGGRNQDENVSFGTNQAVLTDRDWGSTMKPITAYAPAIESGVYTSTAQSTNDSVYYWPGTTTQLFNWDLRYNGWMTIQAAIMLSRNVPAVRALEAAGLDYARSFLSSLGINYPEMHYSNAISSNNSSSDKKYGASSEKIAAAYAAFANGGIYHKPRYVNKVEFSDGTSKTFDEKGKRAMKETTAYMMTDMLKTVLTYGTGTAAAIPGVAQAGKTGTSNYTDEELAKIGEKYGLYPDYVGTLAPDENFVGFTKRYAMAV	271	3	PBP1A_TP-3		122	122	pbp1a_tp-122	ACGATTGTTGATGTGACAAATGGTCATGTTATTGCTCAGCTTGGCGGACGTAATCAAGATGAAAATGTTTCATTTGGGACTAACCAAGCTGTTTTAACTGATCGTGACTGGGGTTCTACCATGAAGCCAATCACAGCCTATGCTCCTGCTATTGAATCTGGTGTTTATACTTCTACTGCTCAGTCGACTAATGACTCAGTCTATTATTGGCCTGGAACCACTACCCAATTGTTTAACTGGGACCTTAGATATAACGGATGGATGACAATCCAAGCTGCTATTATGCTATCGCGAAATGTCCCAGCAGTCCGAGCACTGGAAGCCGCAGGACTTGACTATGCTCGATCTTTCTTAAGCAGTTTAGGTATTAACTATCCCGAAATGCACTACTCAAACGCT…	813	271	1	54	PBP1A_TP-54
	123	123	pbp1a-123	GTGATTACAATTAAAAATCCAAAAATCCTTAAGTGGCTAAAGTATGTATTAAGTGCAATTCTTAGCCTTATTATCCTTGTTATTATTATTGGTAGTCTTTTGTTTACCTTCTACATTAGCAGTGCTCCGAAACTGTCAGAAGCCCAGTTAAAATCAACAAACTCTAGCTTGGTTTATGACGGTAATAACAATCTGATTGCTGATTTGGGTTCTGAAAAGCGTGAAAATGTAACAGCTGATAGTATCCCTATTAATCTAGTTAATGCTATTACCTCAATTGAAGATAAACGTTTCTTTAACCATCGTGGAGTAGATCTTTATCGTATTTTTGGTGCTGCCTTTCATAATCTAACGAGTCAGACCACTCAAGGGGGGTCAACGCTTGATCAGCAACTCATT…	2166	722	PBP1A-53	8	ACGATTGTTGATGTGACAAATGGTCATGTTATTGCTCAGCTTGGCGGACGTAATCAAGATGAAAATGTTTCATTTGGGACTAACCAAGCTGTTTTAACTGATCGTGACTGGGGTTCTACCATGAAGCCAATCACAGCCTATGCTCCTGCTATTGAATCTGGTGTTTATACTTCTACTGCTCAGTCGACTAATGACTCAGTCTATTATTGGCCTGGAACCACTACCCAATTGTTTAACTGGGACCTTAGATATAACGGATGGATGACAATCCAAGCTGCTATTATGCTATCGCGAAATGTCCCAGCAGTCCGAGCACTGGAAGCCGCAGGACTTGACTATGCTCGATCTTTCTTAAGCAGTTTAGGTATTAACTATCCCGAAATGCACTACTCAAACGCT…	813	271	1	pbp1a_TP-1		123	123	PBP1A-123	VITIKNPKILKWLKYVLSAILSLIILVIIIGGLLFTFYISSAPKLSEAQLKSTNSSLVYDGNNNLIADLGSEKRENVTADSIPINLVNAITSIEDKRFFNHRGVDLYRIFGAAFHNLTSQTTQGGSTLDQQLIKLAYFSTNESDQTLKRKAQEVWLALQMERKYTKQEILTFYINKVYMGNGNYGMLTAAKSYYGKDLKDLSYAQLALLAGIPQAPSQYDPYLHPEAAQNRRNVVLQQMYMEKHLTKAEYETAIATPVAEGLQSLQQRSTYPKYMDNYLKQVIEEVKKETNKDIFTAGLKVYTNIIPDAQQTLYNIYHSGDYVYYPDQDFQVASTIVDVTNGHVIAQLGERNQDENVSFGTNQAVLTDRDWGSTMKPITAYAPAIESGVYTSTAQSTND…	721	5	TIVDVTNGHVIAQLGERNQDENVSFGTNQAVLTDRDWGSTMKPITAYAPAIESGVYTSTAQSTNDSVYYWPGTTTQLFNWDLRYNGWMTIQAAIMLSRNVPAVRALEAAGLDYARSFLSSLGINYPEMHYSNAISSNNSSSDKKYGASSEKMAAAYAAFANGGIYHKPRYVNKVEFSDGTSKTFDEKGKRAMKETTAYMMTDMLKTVLTYGTGTAAAIPGVAQAGKTGTSNYTDEELAKIGEKYGLYPDYVGTLAPDENFVGFTKRYAMAV	271	41	PBP1A_TP-41		123	123	pbp1a_tp-123	ACGATTGTTGATGTGACAAATGGTCATGTTATTGCTCAGCTTGGCGGACGTAATCAAGATGAAAATGTTTCATTTGGGACTAACCAAGCTGTTTTAACTGATCGTGACTGGGGTTCTACCATGAAGCCAATCACAGCCTATGCTCCTGCTATTGAATCTGGTGTTTATACTTCTACTGCTCAGTCGACTAATGACTCAGTCTATTATTGGCCTGGAACCACTACCCAATTGTTTAACTGGGACCTTAGATATAACGGATGGATGACAATCCAAGCTGCTATTATGCTATCGCGAAATGTCCCAGCAGTCCGAGCACTGGAAGCCGCAGGACTTGACTATGCTCGATCTTTCTTAAGCAGTTTAGGTATTAACTATCCCGAAATGCACTACTCAAACGCT…	813	271	1	55	PBP1A_TP-55
	124	124	pbp1a-124	GTGATTACAATTAAAAATCCAAAAATCCTTAAGTGGCTAAAGTATGTATTAAGTGCAATTCTTAGCCTTATTATCCTTGTTATTATTATTGGTGGTCTTTTGTTTACCTTCTACATTAGCAGTGCTCCGAAACTGTCAGAAGCCCAGTTAAAATCAACAAACTCTAGCTTGGTTTATGACGGTAATAACAATCTGATTGCTGATTTGGGTTCTGAAAAGCGTGAAAATGTAACAGCTGATAGTATCCCTATTAATCTAGTTAATGCTATTACCTCAATTGAAGATAAACGTTTCTTTAACCATCGTGGAGTAGACCTTTATCGTATTTTTGGTGCTGCCTTTCATAATCTAACGAGTCAGACCACTCAAGGGGGGTCAACGCTTGATCAGCAACTCATT…	2166	722	PBP1A-1	8	ACGATTGTTGATGTGACAAATGGTCATGTTATTGCTCAGCTTGGCGGACGTAATCAAGATGAAAATGTTTCATTTGGGACTAACCAAGCTGTTTTAACTGATCGTGACTGGGGTTCTACCATGAAGCCAATCACAGCCTATGCTCCTGCTATTGAATCTGGTGTTTATACTTCTACTGCTCAGTCGACTAATGACTCAGTCTATTATTGGCCTGGAACCACTACCCAATTGTTTAACTGGGACCTTAGATATAACGGATGGATGACAATCCAAGCTGCTATTATGCTATCGCGAAATGTCCCAGCAGTCCGAGCACTGGAAGCCGCAGGACTTGACTATGCTCGATCTTTCTTAAGCAGTTTAGGTATTAACTATCCCGAAATGCACTACTCAAACGCT…	813	271	1	pbp1a_TP-1		124	124	PBP1A-124	VITIKNPKILKWLKYVLSAILSLIILVIIIGGLLFTFYISSAPKLSEAQLKSTNSSLVYDGNNNLIADLGSEKRENVTADSIPINLVNAITSIEDKRFFNHRGVDLYRIFGAAFHNLTSQTTQGGSTLDQQLIKLAYFSTNESDQTLKRKAQEVWLALQMERKYTKQEILTFYINKVYMGNGNYGMLTAAKSYYGKDLKDLSYAQLALLAGIPQAPSQYDPYLHPEAAQNRRNVVLQQMYMEKHLTKAEYETAIATPVAEGLQSLQQRSTYPKYMDNYLKQVIEEVKKETNKDIFTAGLKVYTNIIPDAQQTLYNIYHSGDYVYYPDQDFQVASTIVDVTNGHVIAQLGGRNQDENVSFGTNQAVLTDRDWGSTMKPITAYAPAIESGVYTSTAQSTND…	721	2	TIVDVTNGHVIAQLGGRNQDENVSFGTNQAVLTDRDWGSTMKPITAYAPAIESGVYTSTAQSTNDSVYYWPGTTTQLFNWDLRYNGWMTIQAAIMLSRNVPAVRALEAAGLDYARSFLSSLGINYPEMHYSNAISSNNSSSDKKYGASSEKMAAAYAAFANGGIYHKPRYVNKVEFSDGTSKTFDEKGKRAMKETTAYMMTDMLKTVLTYGTGTAAAIPSVAQAGKTGTSNYTDEELAKIGEKYGLYPDYVGTLAPDENFVGFTKRYAMAV	271	34	PBP1A_TP-34		124	124	pbp1a_tp-124	ACGATTGTTGATGTGACAAATGGTCATGTTATTGCTCAGCTTGGCGGACGTAATCAAGATGAAAATGTTTCATTTGGGACTAACCAAGCTGTTTTAACTGATCGTGACTGGGGTTCTACCATGAAGCCAATCACAGCCTATGCTCCTGCTATTGAATCTGGTGTTTATACTTCTACTGCTCAGTCGACTAATGACTCAGTCTATTATTGGCCTGGAACCACTACCCAATTGTTTAACTGGGACCTTAGATATAACGGATGGATGACAATCCAAGCTGCTATTATGCTATCGCGAAATGTCCCAGCAGTCCGAGCACTGGAAGCCGCAGGACTTGACTATGCTCGATCTTTCTTAAGCAGTTTAGGTATTAACTATCCCGAAATGCACTACTCAAACGCT…	813	271	1	56	PBP1A_TP-56
	125	125	pbp1a-125	GTGATTACAATTAAAAATCCAAAAATCCTTAAGTGGCTAAAGTATGTATTAAGTGCAATTCTTAGCCTTATTATCCTTGTTATTATTATTGGTGGTCTTTTGTTTACCTTCTACATTAGCAGTGCTCCGAAACTGTCAGAAGCCCAGTTAAAATCAACAAACTCTAGCTTGGTTTATGACGGTAATAACAATCTGATTGCTGATTTGGGTTCTGAAAAGCGTGAAAATGTAACAGCTGATAGTATCCCTATTAATCTAGTTAATGCTATTACCTCAATTGAAGATAAACGTTTCTTTAACCATCGTGGAGTAGATCTTTATCGTATTTTTGGTGCTGCCTTTCATAACCTAACGAGTCAGACCACTCAAGGGGGGTCAACGCTTGATCAGCAACTCATT…	2166	722	PBP1A-54	8	ACGATTGTTGATGTGACAAATGGTCATGTTATTGCTCAGCTTGGCGGACGTAATCAAGATGAAAATGTTTCATTTGGGACTAACCAAGCTGTTTTAACTGATCGTGACTGGGGTTCTACCATGAAGCCAATCACAGCCTATGCTCCTGCTATTGAATCTGGTGTTTATACTTCTACTGCTCAGTCGACTAATGACTCAGTCTATTATTGGCCTGGAACCACTACCCAATTGTTTAACTGGGACCTTAGATATAACGGATGGATGACAATCCAAGCTGCTATTATGCTATCGCGAAATGTCCCAGCAGTCCGAGCACTGGAAGCCGCAGGACTTGACTATGCTCGATCTTTCTTAAGCAGTTTAGGTATTAACTATCCCGAAATGCACTACTCAAACGCT…	813	271	7	pbp1a_TP-7		125	125	PBP1A-125	VITIKNPKILKWLKYVLSAILSLIILVIIIGGLLFTFYISSAPKLSEAQLKSTNSSLVYDGNNNLIADLGSEKRENVTADSIPINLVNAITSIEDKRFFNHRGVDLYRIFGAAFHNLTSQTTQGGSTLDQQLIKLAYFSTNESDQTLKRKAQEVWLALQMERKYTKQEILTFYINKVYMGNGNYGMLTAAKSYYGKDLKDLSYAQLALLAGIPQAPSQYDPYLHPEAAQNRRNVVLQQMYMEKHLTKAEYETAIATPVAEGLQSLQQRSTYPKYMDNYLKQVIEEVKKETNKDIFTAGLKVYTNIIPDAQQTLYNIYHSGDYVYYPDQDFQVASTIVDVTNGHVIAQLGGRNQDENVSFGTNQAVLTDRDWGSTMKPITAYAPAIESGVYTSTAQSTND…	721	2	TIVDVTNGHVIAQLGGRNQDENVSFGTNQAVLTDRDWGSTMKPITAYAPAIESGVYTSTAQSTNDSVYYWPGTTTQLFNWDLRYNGWMTIQAAIMLSRNVPAVRALEAAGLDYARSFLSSLGINYPEMNYSNAISSNNSSSDKKYGASSEKMAAAYAAFANGGIYHKPRYVNKVEFSDGTSKTFDEKGKRAMKETTAYMMTDMLKTVLTYGTGTAAAIPGVAQAGKTGTSNYTDEELAKIGEKYGLYPDYVGTLAPDENFVGFTKRYAMAV	271	42	PBP1A_TP-42		125	125	pbp1a_tp-125	ACGATTGTTGATGTGACAAATGGTCATGTTATTGCTCAGCTTGGCGGACGTAATCAAGATGAAAATGTTTCATTTGGGACTAACCAAGCTGTTTTAACTGATCGTGACTGGGGTTCTACCATGAAGCCAATCACAGCCTATGCTCCTGCTATTGAATCTGGTGTTTATACTTCTACTGCTCAGTCGACTAATGACTCAGTCTATTATTGGCCTGGAACCACTACCCAATTGTTTAACTGGGACCTTAGATATAACGGATGGATGACAATCCAAGCTGCTATTATGCTATCGCGAAATGTCCCAGCAGTCCGAGCACTGGAAGCCGCAGGACTTGACTATGCTCGATCTTTCTTAAGCAGTTTAGGTATTAACTATCCCGAAATGCACTACTCAAACGCT…	813	271	1	57	PBP1A_TP-57
	126	126	pbp1a-126	GTGATTACAATTAAAAATCCAAAAATCCTTAAGTGGCTAAAGTATGTATTAAGTGCAATTCTTAGCCTTATTATCCTTGTTATTATTATTGGTGGTCTTTTGTTTACCTTCTACATTAGCAGTGCTCCGAAACTGTCAGAAGCCCAGTTAAAATCAACAAACTCTAGCTTGGTTTATGACGGTAATAACAATCTGATTGCTGATTTGGGTTCTGAAAAGCGTGAAAATGTAACAGCTGATAGTATCCCTATTAATCTAGTTAATGCTATTACCTCAATTGAAGATAAACGTTTCTTTAACCATCGTGGAGTAGATCTTTATCGTATTTTTGGTGCTGCCTTTCATAATCTAACGAGTCAGACCACTCAAGGGGGGTCAACGCTTGATCAGCAACTCATT…	2166	722	PBP1A-2	8	ACGATTGTTGATGTGACAAATGGTCATGTTATTGCTCAGCTTGGCGGACGTAATCAAGATGAAAATGTTTCATTTGGGACTAACCAAGCTGTTTTAACTGATCGTGACTGGGGTTCTACCATGAAGCCAATCACAGCCTATGCTCCTGCTATTGAATCTGGTGTTTATACTTCTACTGCTCAGTCGACTAATGACTCAGTCTATTATTGGCCTGGAACCACTACCCAATTGTTTAACTGGGACCTTAGATATAACGGATGGATGACAATCCAAGCTGCTATTATGCTATCGCGAAATGTCCCAGCAGTCCGAGCACTGGAAGCCGCAGGACTTGACTATGCTCGATCTTTCTTAAGCAGTTTAGGTATTAACTATCCCGAAATGCACTACTCAAACGCT…	813	271	57	pbp1a_TP-57		126	126	PBP1A-126	VITIKNPKILKWLKYVLSAILSLIILVIIIGGLLFTFYISSAPKLSEAQLKSTNSSLVYDGNNNLIADLGSEKRENVTADSIPINLVNAITSIEDKRFFNHRGVDLYRIFGAAFHNLTSQTTQGGSTLDQQLIKLAYFSTNESDQTLKRKAQEVWLALQMERKYTKQEILTFYINKVYMGNGNYGMLTAAKSYYGKDLKDLSYAQLALLAGIPQAPSQYDPYLHPEAAQNRRNVVLQQMYMEKHLTKAEYETAIATPVAEGLQSLQQRSTYPKYMDNYLKQVIEEVKKETNKDIFTAGLKVYTNIIPDAQQTLYNIYHSGDYVYYPDQDFQVASTIVDVTNGHVIAQLGGRNQDENVSFGTNQAVLTDRDWGSTMKPITAYAPAIESGVYTSTAQSTND…	721	2	TIVDVTNGHVIAQLGGRNQDENVSFGTNQAVLTDRDWGSTMKPITAYAPAIESGVYTSTAQSTNDSVYYWPGTTTQLFNWDLRYNGWMTIQAAIMLSRNVPAVRALEAAGLDYARSFLSSLGINYPEMHYSNAISSNNSSSDKKYGASSEKMAAAYAAFANGGIYHKPRYVNKVEFSDGTSKTFDEKGKRAMKETTAYMMTDMLKTVLTYGTGTAAAIPGVAQAGKTGTSNYTDEELAKIGEKYGLYPDYVGTLAPDENFVGFTKRYAMAV	271	1	PBP1A_TP-1		126	126	pbp1a_tp-126	ACGATTGTTGATGTGACAAATGGTCATGTTATTGCTCAGCTTGGCGGACGTAATCAAGATGAAAATGTTTCATTTGGGACTAACCAAGCTGTTTTAACTGATCGTGACTGGGGTTCTACCATGAAGCCAATCACAGCCTATGCTCCTGCTATTGAATCTGGTGTTTATACTTCTACTGCTCAGTCGACTAATGACTCAGTCTATTATTGGCCTGGAACCACTACCCAATTGTTTAACTGGGACTTTAGATATAACGGATGGATGACAATCCAAGCTGCTATTATGCTATCGCGAAATGTCCCAGCAGTCCGAGCACTGGAAGCCGCAGGACTTGACTATGCTCGATCTTTCTTAAGCAGTTTAGGTATTAACTATCCCGAAATGCACTACTCAAACGCT…	813	271	1	58	PBP1A_TP-58
	127	127	pbp1a-127	GTGATTACAATTAAAAATCCAAAAATCCTTAAGTGGCTAAAGTATGTATTAAGTGCAATTCTTAGCCTTATTATCCTTGTTATTATTATTGGTGGTCTTTTGTTTACCTTCTACATTAGCAGTGCTCCGAAACTGTCAGAAGCCCAGTTAAAATCAACAAACTCTAGCTTGGTTTATGACGGTAATAACAATCTGATTGCTGATTTGGGTTCTGAAAAGCGTGAAAATGTAACAGCTGATAGTATCCCTATTAATCTAGTTAATGCTATTACCTCAATTGAAGATAAACGTTTCTTTAACCATCGTGGAGTAGATCTTTATCGTATTTTTGGTGCTGCCTTTCATAATCTAACGAGTCAGACCACTCAAGGGGGGTCAACGCTTGATCAGCAACTCATT…	2166	722	PBP1A-14	8	ACGATTGTTGATGTGACAAATGGTCATGTTATTGCTCAGCTTGGCGGACGTAATCAAGATGAAAATGTTTCATTTGGGACTAACCAAGCTGTTTTAACTGATCGTGACTGGGGTTCTACCATGAAGCCAATCACAGCCTATGCTCCTGCTATTGAATCTGGTGTTTATACTTCTACTGCTCAGTCGACTAATGACTCAGTCTATTATTGGCCTGGAACCACTACCCAATTGTTTAACTGGGACCTTAGATATAACGGATGGATGACAATCCAAGCTGCTATTATGCTATCGCGAAATGTCCCAGCAGTCCGAGCACTGGAAGCCGCAGGACTTGACTATGCTCGATCTTTCTTAAGCAGTTTAGGTATTAACTATCCCGAAATGCACTACTCAAACGCT…	813	271	1	pbp1a_TP-1		127	127	PBP1A-127	VITIKNPKILKWLKYVLSAILSLIILVIIIGGLLFTFYISSAPKLSEAQLKSTNSSLVYDGNNNLIADLGSEKRENVTADSIPINLVNAITSIEDKRFFNHRGVDLYRIFGAAFHNLTSQTTQGGSTLDQQLIKLAYFSTNESDQTLKRKAQEVWLALQMERKYTKQEILTFYINKVYMGNGNYGMLTAAKSYYGKDLKDLSYAQLALLAGIPQAPSQYDPYLHPEAAQNRRNVVLQQMYMEKHLTKAEYETAIATPVAEGLQSLQQRSTYPKYMDNYLKQVIEEVKKETNKDIFTAGLKVYTNIIPDAQQTLYNIYHSGDYVYYPDQDFQVASTIVDVTNGHVIAQLGGRNQDENVSFGTNQAVLTDRDWGSTMKPITAYAPAIESGVYTSTAQSTND…	721	2	TIVDVTNGHVIAQLGGRNQDENVSFGTNQAVLTDRDWGSTMKPITAYAPAIESGVYTSTAQSTNDSVYYWPGTTTQLFNWDLRYNGWMTIQAAIMLSRNVPAVRALEAAGLDYARSFLSSLGINYPEMHYSNAISSNNSSSDKKYGASSEKMAAAYAAFANGGIYHKPRYVNKVEFSDDTSKTFDEKGKRAMKETTAYMMTDMLKTVLTYGTGTAAAIPGVAQAGKTGTSNYTDEELAKIGEKYGLYPDYVGTLAPDENFVGFTKRYAMAV	271	43	PBP1A_TP-43		127	127	pbp1a_tp-127	ACGATTGTTGATGTGACAAATGGTCATGTTATTGCTCAGCTTGGCGGACGTAATCAAGATGAAAATGTTTCATTTGGGACTAACCAAGCTGTTTTAACTGATCGTGACTGGGGTTCTACCATGAAGCCAATCACAGCCTATGCTCCTGCTATTGAATCTGGTGTTTATACTTCTACTGCTCAGTCGGCTAATGACTCAGTCTATTATTGGCCTGGAACCACTACCCAATTGTTTAACTGGGACCTTAGATATAACGGATGGATGACAATCCAAGCTGCTATTATGCTATCGCGAAATGTCCCAGCAGTCCGAGCACTGGAAGCCGCAGGACTTGACTATGCTCGATCTTTCTTAAGCAGTTTAGGTATTAACTATCCCGAAATGCACTACTCAAACGCT…	813	271	1	59	PBP1A_TP-59
	128	128	pbp1a-128	GTGATTACAATTAAAAATCCAAAAATCCTTAAGTGGCTAAAGTATGTATTAAGTGCAATTCTTAGCCTTATTATCCTTGTTATTATTATTGGTGGTCTTTTGTTTACCTTCTACATTAGCAGTGCTCCGAAACTGTCAGAAGCCCAGTTAAAATCAACAAACTCTAGCTTGGTTTATGATGGTAATAACAATCTGATTGCTGATTTGGGTTCTGAAAAGCGTGAAAATGTAACAGCTGATAGTATCCCTATTAATCTAGTTAATGCTATTACCTCAATTGAAGATAAACGTTTCTTTAACCATCGTGGAGTAGATCTTTATCGTATTTTTGGTGCTGCCTTTCATAATCTAACGAGTCAGACCACTCAAGGGGGGTCAACGCTTGATCAGCAACTCATT…	2166	722	PBP1A-14	8	ACGATTGTTGATGTGACAAATGGTCATGTTATTGCTCAGCTTGGCGGACGTAATCAAGATGAAAATGTTTCATTTGGGACTAACCAAGCTGTTTTAACTGATCGTGACTGGGGTTCTACCATGAAGCCAATCACAGCCTATGCTCCTGCTATTGAATCTGGTGTTTATACTTCTACTGCTCAGTCGACTAATGACTCAGTCTATTATTGGCCTGGAACCACTACCCAATTGTTTAACTGGGACCTTAGATATAACGGATGGATGACAATCCAAGCTGCTATTATGCTATCGCGAAATGTCCCAGCAGTCCGAGCACTGGAAGCCGCAGGACTTGACTATGCTCGATCTTTCTTAAGCAGTTTAGGTATTAACTATCCCGAAATGCACTACTCAAACGCT…	813	271	1	pbp1a_TP-1		128	128	PBP1A-128	VITIKNPKILKWLKYVLSAILSLIILVIIIGGLLFTFYISSAPKLSEAQLKSTNSSLVYDGNNNLIADLGSEKRENVTADSIPINLVNAITSIEDKRFFNHRGVDLYRIFGAAFHNLTSQTTQGGSTLDQQLIKLAYFSTNESDQTLKRKAQEVWLALQMERKYTKQEILTFYINKVYMGNGNYGMLTAAKSYYGKDLKDLSYAQLALLAGIPQAPSQYDPYLHPEAAQNRRNVVLQQMYMEKHLTKAEYETAIATPVAEGLQSLQQRSTYPKYMDNYLKQVIEEVKKETNKDIFTAGLKVYTNIIPDAQQTLYNIYHSGDYVYYPDQDFQVASTIVDVTNGHVIAQLGGRNQDENVSFGTNQAVLTDRDWGSTMKPITAYAPAIESGVYTSTAQSTND…	730	2	TIVDVTNGHVIAQLGGRNQDENVSFGTNQAVLTDRDWGSTMKPITAYAPAIESGVYTSTAQSTNDSVYYWPGTTTQLFNWDLRYNGWMTIQAAIMLSRNVPAVRALEAAGLDYARSFLNSLGINYPEMHYSNAISSNNSSSDKKYGASSEKMAAAYAAFANGGIYHKPRYVNKVEFSDGTSKTFDEKGKRAMKETTAYMMTDMLKTVLTYGTGTAAAIPGVAQAGKTGTSNYTDEELAKIGEKYGLYPDYVGTLAPDENFVGFTKRYAMAV	271	16	PBP1A_TP-16		128	128	pbp1a_tp-128	ACGATTGTTGATGTGACAAATGGTCATGTTATTGCTCAGCTTGGCGGACGTAATCAAGATGAAAATGTTTCATTTGGGACTAACCAAGCTGTTTTAACTGATCGTGACTGGGGTTCTACCATGAAGCCAATCACAGCCTATTCTCCTGCTATTGAATCTGGTGTTTATACTTCTACTGCTCAGTCGACTAATGACTCAGTCTATTATTGGCCTGGAACCACTACCCAATTGTTTAACTGGGACCTTAGATATAACGGATGGATGACAATCCAAGCTGCTATTATGCTATCGCGAAATGTCCCAGCAGTCCGAGCACTGGAAGCCGCAGGACTTGACTATGCTCGATCTTTCTTAAGCAGTTTAGGTATTAACTATCCCGAAATACACTACTCAAACGCT…	813	271	1	60	PBP1A_TP-60
	129	129	pbp1a-129	GTGATTACAATTAAAAATCCAAAAATCCTTAAGTGGCTAAAGTATGTATTAAGTGCAATTCTTAGCCTTATTATCCTTGTTATTATTATTGGTGGTCTTTTGTTTACCTTCTACATTAGCAGTGCTCCGAAACTGTCAGAAGCCCAGTTAAAATCAACAAACTCTAGCTTAGTTTATGACGGTAATAACAATCTGATTGCTGATTTGGGTTCTGAAAAGCGTGAAAATGTAACAGCTGATAGTATCCCTATTAATCTAGTTAATGCTATTACCTCAATTGAAGATAAACGTTTCTTTAACCATCGTGGAGTAGATCTTTATCGTATTTTTGGTGCTGCCTTTCATAACCTAACGAGTCAGACCACTCAAGGGGGGTCAACGCTTGATCAGCAACTCATT…	2166	722	PBP1A-84	7	ACGATTGTTGATGTGACAAATGGTCATGTTATTGCTCAGCTTGGCGGACGTAATCAAGATGAAAATGTTTCATTTGGGACTAACCAAGCTGTTTTAACTGATCGTGACTGGGGTTCTACCATGAAGCCAATCACAGCCTATGCTCCTGCTATTGAATCTGGTGTTTATACTTCTACTGCTCAGTCGACTAATGACTCAGTCTATTATTGGCCTGGAACCACTACCCAATTGTTTAACTGGGACCTTAGATATAACGGATGGATGACAATCCAAGCTGCTATTATGCTATCGCGAAATGTCCCAGCAGTCCGAGCACTGGAAGCCGCAGGACTTGACTATGCTCGATCTTTCTTAAGCAGTTTAGGTATTAACTATCCCGAAATGCACTACTCAAACGCT…	813	271	7	pbp1a_TP-7		129	129	PBP1A-129	VITIKNPKILKWLKYVLSAILSLIILVIIIGGLLFTFYISSAPKLSEAQLKSTNSSLVYDGNNNLIADLGSEKRENVTADSIPINLVNAITSIEDKRFFNHRGVDLYRIFGAAFHNLTSQTTQGGSTLDQQLIKLAYFSTNESDQTLKRKAQEVWLALQMERKYTKQEILTFYINKVYMGNGNYGMLTAAKSYYGNDLKDLSYAQLALLAGIPQAPSQYDPYLHPEAAQNRRNVVLQQMYMEKHLTKAEYETAIATPVAEGLQSLQQRSTYPKYMDNYLKQVIEEVKKETNKDIFTAGLKVYTNIIPDAQQTLYNIYHSGDYVYYPDQDFQVASTIVDVTNGHVIAQLGGRNQDENVSFGTNQAVLTDRDWGSTMKPITAYAPAIESGVYTSTAQSTND…	721	1	TIVDVTNGHVIAQLGGRNQDENVSFGTNQAVLTDRDWGSTMKPITAYAPAIESGVYTSTAQSTNDSVYYWPGTTTQLFNWDLRYNGWMTIQAAIMLSRNVPAVRALEAAGLDYARSFLSSLGINYPEMHYSNAISSNNSSSDKKYGASSEKMAAAYAAFANGGIYHKPRYVNKVEFSDGTSKTFDEKGKRAMKETTAYMMTDMLKTVLTYGTGTAAAIPGVAQAGKTGTSNYTDEELAKIGEKYGLYPDYVGTLAPDENFVGFTKRYAMAV	271	1	PBP1A_TP-1		129	129	pbp1a_tp-129	ACGATTATTGATGTGACAAATGGTCATGTTATTGCTCAGCTTGGCGGACGTAATCAAGATGAAAATGTTTCATTTGGGATTAACCAAGCTGTTTTAACTGATCGTGACTGGGGTTCTACCATGAAGCCAATCACAGCCTATGCTCCTGCTATTGAATCTGGTGTTTATACTTCTACTGCTCAGTCGACTAATGACTCAGTCTATTATTGGCCTGGAACCACTACCCAATTGTTTAACTGGGACCTTAGATATAACGGATGGATGACAATCCAAGCTGCTATTATGCTATCGCGAAATGTCCCAGCAGTCCGAGCACTGGAAGCCGCAGGACTTGACTATGCTCGATCTTTCTTAAGCAGTTTAGGTATTAACTATCCCGAAATGCACTACTCAAACGCT…	813	271	1	61	PBP1A_TP-61
	130	130	pbp1a-130	GTGATTACAATTAAAAATCCAAAAATCCTTAAGTGGCTAAAGTATGTATTAAGTGCAATTCTTAGCCTTATTATCCTTGTTATTATTATTGGTGGTCTTTTGTTTACCTTCTACATTAGCAGTGCTCCGAAACTGTCAGAAGCCCAGTTAAAATCAACAAACTCTAGCTTGGTTTATGACGGTAATAACAATCTGATTGCTGATTTGGGTTCTGAAAAGCGTGAAAATGTAACAGCTGATAGTATCCCTATTAATCTAGTTAATGCTATTACCTCAATTGAAGATAAACGTTTCTTTAACCATCGTGGAGTAGATCTTTATCGTATTTTTGGTGCTGCCTTTCATAACCTAACGAGTCAGACCACTCAAGGGGGGTCAACGCTTGATCAGCAACTCATT…	2166	722	PBP1A-1	7	ACGATTGTTGATGTGACAAATGGTCATGTTATTGCTCAGCTTGGCGGACGTAATCAAGATGAAAATGTTTCATTTGGGACTAACCAAGCTGTTTTAACTGATCGTGACTGGGGTTCTACCATGAAGCCAATCACAGCCTATGCTCCTGCTATTGAATCTGGTGTTTATACTTCTACTGCTCAGTCGACTAATGACTCAGTCTATTATTGGCCTGGAACCACTACCCAATTGTTTAACTGGGACCTTAGATATAACGGATGGATGACAATCCAAGCTGCTATTATGCTATCGCGAAATGTCCCAGCAGTCCGAGCACTGGAAGCCGCAGGACTTGACTATGCTCGATCTTTCTTAAGCAGTTTAGGTATTAACTATCCCGAAATGCACTACTCAAACGCT…	813	271	1	pbp1a_TP-1		130	130	PBP1A-130	VITIKNPKILKWLKYVLSAILSLIILIIIIGGLLFTFYISSAPKLSEAQLKSTNSSLVYDGNNNLIADLGSEKRENVTADSIPINLVNAITSIEDKRFFNHRGVDLYRIFGAAFHNLTSQTTQGGSTLDQQLIKLAYFSTNESDQTLKRKAQEVWLALQMERKYTKQEILTFYINKVYMGNGNYGMLTAAKSYYGKDLKDLSYTQLALLAGIPQAPSQYDPYLHPEAAQNRRNVVLQQMYMEKHLTKAEYETAIATPVAEGLQSLQQRSTYPKYMDNYLKQVIEEVKKETNKDIFTAGLKVYTNIIPDAQQTLYNIYHSGDYVYYPDQDFQVASTIVDVTNGHVIAQLGGRNQDENVSFGTNQAVLTDRDWGSTMKPITAYAPAIESGVYTSTAQSTND…	721	1	TIVDVTNGHVIAQLGGRNQDENVSFGTNQAVLTDRDWGSTMKPITAYAPAIESGVYTSTAQSTNDSVYYWPGTTTQLFNWDLRYNGWMTIQAAIMLSRNVPAVRALEAAGLDYARSFLSSLGINYPEMHYSNAISSNNSSSDKKYGASSEKMAAAYAAFANGGIYHKPRYVNKVEFSDGTSKTFDEKGKRAMKETTAYMMTDMLKTVLTYGTGTAAAIPGVAQAGKTGTSNYTDEELAKIGEKYGLYPDYVGTLAPDENFVGFTKRYAMAV	271	1	PBP1A_TP-1		130	130	pbp1a_tp-130	ACGATTGTTGATGTGACAAATGGTCATGTTATTGCTCAGCTTGGCGGACGTAATCAAGATGAAAATGTTTCATTTGGGACTAACCAAGCTGTTTTAACTGATCGTGACTGGGGTTCTACCATGAAGCCAATCACAGCCTATGCTCCTGCTATTGAATCTAGTGTTTATACTTCTACTGCTCAGTCGACTAATGACTCAGTCTATTATTGGCCTGGAACCACTACCCAATTGTTTAACTGGGACCTTAGATATAACGGATGGATGACAATCCAAGCTGCTATTATGCTATCGCGAAATGTCCCAGCAGTCCGAGCACTGGAAGCCGCAGGACTTGACTATGCTCGATCTTTCTTAAGCAGTTTAGGTATTAACTATCCCGAAATGCACTACTCAAACGCT…	813	271	1	62	PBP1A_TP-62
	131	131	pbp1a-131	GTGATTACAATTAAAAATCCAAAAATCCTTAAGTGGCTAAAGTATGTATTAAGTGCAATTCTTAGCCTTATTATCCTTGTTATTATTATTGGTGGTCTTTTGTTTACCTTCTACATTAGCAGTGCTCCGAAACTGTCAGAAGCCCAGTTAAAATCAACAAACTCTAGCTTGGTTTATGACGGTAATAACAATCTGATTGCTGATTTGGGTTCTGAAAAGCGTGAAAATGTAACAGCTGATAGTATCCCTATTAATCTAGTTAATGCTATTACCTCAATTGAAGATAAACGTTTCTTTAACCATCGTGGAGTAGATCTTTATCGTATTTTTGGTGCTGCCTTTCATAATCTAACGAGTCAGACCACTCAAGGGGGGTCAACGCTTGATCAGCAACTCATT…	2166	722	PBP1A-55	7	ACGATTGTTGATGTGACAAATGGTCATGTTATTGCTCAGCTTGGCGGACGTAATCAAGATGAAAATGTTTCATTTGGGACTAACCAAGCTGTTTTAACTGATCGTGACTGGGGTTCTACCATGAAGCCAATCACAGCCTATGCTCCTGCTATTGAATCTGGTGTTTATACTTCTACTGCTCAGTCGACTAATGACTCAGTCTATTATTGGCCTGGAACCACTACCCAATTGTTTAACTGGGACCTTAGATATAACGGATGGATGACAATCCAAGCTGCTATTATGCTATCGCGAAATGTCCCAGCAGTCCGAGCACTGGAAGCCGCAGGACTTGACTATGCTCGATCTTTCTTAAGCAGTTTAGGTATTAACTATCCCGAAATGCACTACTCAAACGCT…	813	271	1	pbp1a_TP-1		131	131	PBP1A-131	VITIKNPKILKWLKYVLSAILSLIILIIIIGGLLFTFYISSAPKLSEAQLKSTNSSLVYDGNNNLIADLGSEKRENVTADSIPINLVNAITSIEDKRFFNHRGVDLYRIFGAAFHNLTSQTTQGGSTLDQQLIKLAYFSTNESDQTLKRKAQEVWLALQMERKYTKQEILTFYINKVYMGNGNYGMLTAAKSYYGKDLKDLSYAQLALLAGIPQAPSQYDPYLHPEAAQNRRNVVLQQMYMEKHLTKAEYETAIATPVAEGLQSLQQRSTYPKYMDNYLKQVIEEVKKETNKDIFTAGLKVYTNIIPDAQQTLYNIYHSGDYVYYPDQDFQVASTIVDVTNGHVIAQLGGRNQDENVSFGTNQAVLTDRDWGSTMKPITAHAPAIESGVYTSTAQSTND…	721	1	TIVDVTNGHVIAQLGGRNQDENVSFGTNQAVLTDRDWGSTMKPITAHAPAIESGVYTSTAQSTNDSVYYWPGTTTQLFNWDLRYNGWMTIQAAIMLSRNVPAVRALEAAGLDYARSFLSSLGINYPEMHYSNAISSNNSSSDKKYGASSEKMAAAYAAFANGGIYHKPRYVNKVEFSDGTSKTFDEKGKRAMKETTAYMMTDMLKTVLTYGTGTAAAIPGVAQAGKTGTSNYTDEELAKIGEKYGLYPDYVGTLAPDENFVGFTKRYAMAV	271	46	PBP1A_TP-46		131	131	pbp1a_tp-131	ACGATTGTTGATGTGACAAATGGTCATGTTATTGCTCAGCTTGGCGGACGTAATCAAGATGAAAATGTTTCATTTGGGACTAACCAAGCTGTTTTAACTGATCGTGACTGGGGTTCTACCATGAAGCCAATCACAGCCTATGCTCCTGCTATTGAATCTGGTGTTTATACTTCTACTGCTCAGTCGACTAATGACTCAGTCTATTATTGGCCTGGAACCACTACCCAATTGTTTAACTGGGACCTTAGATATAACGGATGGACGACAATCCAAGCTGCTATTATGCTATCGCGAAATGTCCCAGCAGTCCGAGCACTGGAAGCCGCAGGACTTGACTATGCTCGATCTTTCTTAAGCAGTTTAGGTATTAACTATCCCGAAATGCACTACTCAAACGCT…	813	271	1	63	PBP1A_TP-63
	132	132	pbp1a-132	GTGATTACAATTAAAAATCCAAAAATCCTTAAGTGGCTAAAGTATGTATTAAGTGCAATTCTTAGCCTTATTATCCTTGTTATTATTATTGGTGGTCTTTTGTTTACCTTCTACATTAGCAGTGCTCCGAAACTGTCAGAAGCCCAGTTAAAATCAACAAACTCTAGCTTGGTTTATGACGGTAATAACAATCTGATTGCTGATTTGGGTTCTGAAAAGCGTGAAAATGTAACAGCTGATAGTATCCCTATTAATCTAGTTAATGCTATTACCTCAATTGAAGATAAACGTTTCTTTAACCATCGTGGAGTAGATCTTTATCGTATTTTTGGTGCTGCCTTTCATAATCTAACGAGTCAGACCACTCAAGGGGGGTCAACGCTTGATCAGCAACTCATT…	2166	722	PBP1A-56	7	ACGATTGTTGATGTGACAAATGGTCATGTTATTGCTCAGCTTGGCGGACGTAATCAAGATGCAAATGTTTCATTTGGGACTAACCAAGCTGTTTTAACTGATCGTGACTGGGGTTCTACCATGAAGCCAATCACAGCCTATGCTCCTGCTATTGAATCTGGTGTTTATACTTCTACTGCTCAGTCGACTAATGACTCAGTCTATTATTGGCCTGGAACCACTACCCAATTGTTTAACTGGGACCTTAGATATAACGGATGGATGACAATCCAAGCTGCTATTATGCTATCGCGAAATGTCCCAGCAGTCCGAGCACTGGAAGCCGCAGGACTTGACTATGCTCGATCTTTCTTAAGCAGTTTAGGTATTAACTATCCCGAAATGCACTACTCAAACGCT…	813	271	59	pbp1a_TP-59		132	132	PBP1A-132	VITIKNPKILKWLKYVLSAILSLIILVITIGGLLFTFYISSAPKLSEAQLKSTNSSLVYDGNNNLIADLGSEKRENVTADSIPINLVNAITSIEDKRFFNHRGVDLYRIFGAAFHNLTSQTTQGGSTLDQQLIKLAYFSTNESDQTLKRKAQEVWLALQMERKYTKQEILTFYINKVYMGNGNYGMLTAAKSYYGKDLKDLSYAQLALLAGIPQAPSQYDPYLHPEAAQNRRNVVLQQMYMEKHLTKAEYETAIATPVAEGLQSLQQRSTYPKYMDNYLKQVIEEVKKETNKDIFTAGLKVYTNIIPDAQQTLYNIYHSGDYVYYPDQDFQVASTIVDVTNGHVIAQLGGRNQDENVSFGTNQAVLTDRDWGSTMKPITAYAPAIESGVYTSTAQSTND…	721	1	TIVDVTNGHVIAQLGGRNQDENVSFGTNQAVLTDRDWGSTMKPITAYAPAIESGVYTSTAQSTNDSVYYWPGTTTQLFNWDLRYNGWMTIQAAIMLSRNVPAVRALEAAGLDYARSFLSSLGINYPEMHYSNAISSNNSSSDKKYGASSEKMAAAYAAFANGGIYHKPRYVNKVEFSDGTSKTFDEKGKRAMKETTAYMMTDMLKTVLTYGTGTAAAIPGVAQAGKTGTSNYTDEELAKIGEKYGLYPDYVGTLAPDENFVGFTKRYAMAV	271	1	PBP1A_TP-1		132	132	pbp1a_tp-132	ACGATTGTTGATGTGACAAATGGTCATGTTATTGCTCAGCTTGGCGGACGTAATCAAGATGAAAATGTTTCATTTAGGACTAACCAAGCTGTTTTAACTGATCGTGACTGGGGTTCTACCATGAAGCCAATCACAGCCTATGCTCCTGCTATTGAATCTGGTGTTTATACTTCTACTGCTCAGTCGACTAATGACTCAGTCTATTATTGGCCTGGAACCACTACCCAATTGTTTAACTGGGACCTTAGATATAACGGATGGATGACAATCCAAGCTGCTATTATGCTATCGCGAAATGTCCCAGCAGTCCGAGCACTGGAAGCCGCAGGACTTGACTATGCTCGATCTTTCTTAAGCAGTTTAGGTATTAACTATCCCGAAATGCACTACTCAAACGCT…	813	271	1	30	PBP1A_TP-30
	133	133	pbp1a-133	GTGATTACAATTAAAAATCCAAAAATCCTTAAGTGGCTAAAGTATGTATTAAGTGCAATTCTTAGCCTTATTATCCTTGTTATTATTATTGGTGGTCTTTTGTTTACCTTCTACATTAGCAGTGCTCCGAAACTGTCAGAAGCCCAGTTAAAATCAACAAACTCTAGCTTGGTTTATGACGGTAATAACAATCTGATTGCTGATTTGGGTTCTGAAAAGCGTGAAAATGTAACAGCTGATAGTATCCCTATTAATCTAGTTAATGCTATTACCTCAATTGAAGATAAACGTTTCTTTAACCATCGTGGAGTAGATCTTTATCGTATTTTTGGTGCTGCCTTTCATAATCTAACGAGTCAGACCACTCAAGGGGGGTCAACGCTTGATCAGCAACTCATT…	2166	722	PBP1A-2	7	ACGATTGTTGATGTGACAAATGGTCATGTTATTGCTCAGCTTGGCGGACGTAATCAAGATGAAAATGTTTCATTTGGGACTAACCAAGCTGTTTTAACTGATCGTGACTGGGGTTCTACCATGAAGCCAATCACAGCCTATGCTCCTGCTATTGAATCTGGTGTTTATACTTCTACTGCTCAGTCGACTAATGACTCAGTCTATTATTGGCCTGGAACCACTACCCAATTGTTTAACTGGGACCTTAGATATAACGGATGGATGACAATCCAAGCTGCTATTATGCTATCGCGAAATGTCCCAGCAGTCCGAGCACTGGAAGCCGCAGGACTTGACTATGCTCGATCTTTCTTAAGCAGTTTAGGTATTAACTATCCCGAAATGCACTACTCAAACGCT…	813	271	1	pbp1a_TP-1		133	133	PBP1A-133	VITIKNPKILKWLKYVLSAILSLIILVIIIGSLLFTFYISSAPKLSEAQLKSTNSSLVYDGNNNLIADLGSEKRENVTADSIPINLVNAITSIEDKRFFNHRGVDLYRIFGAAFHNLTSQTTQGGSTLDQQLIKLAYFSTNESDQTLKRKAQEVWLALQMERKYTKQEILTFYINKVYMGNGNYGMLTAAKSYYGKDLKDLSYAQLALLAGIPQAPSQYDPYLHPEAAQNRRNVVLQQMYMEKHLTKAEYETAIATPVAEGLQSLQQRSTYPKYMDNYLKQVIEEVKKETNKDIFTAGLKVYTNIIPDAQQTLYNIYHSGDYVYYPDQDFQVASTIVDVTNGHVIAQLGGRNQDENVSFGTNQAVLTDRDWGSTMKPITAYAPAIESGVYTSTAQSTND…	721	1	TIVDVTNGHVIAQLGGRNQDENVSFGTNQAVLTDRDWGSTMKPITAYAPAIESGVYTSTAQSTNDSVYYWPGTTTQLFNWDLRYNGWMTIQAAIMLSRNVPAVRALEAAGLDYARSFLSSLGINYPEMHYSNAISSNNSSSDKKYGASSEKMAAAYAAFANGGIYHKPRYVNKVEFSDGTSKTFDEKGKRAMKETTAYMMTDMLKAVLTYGTGTAAAIPGVAQAGKTGTSNYTDEELAKIGEKYGLYPDYVGTLAPDENFVGFTKRYAMAV	271	44	PBP1A_TP-44		133	133	pbp1a_tp-133	ACGATTGTTGATGTGACAAATGGTCATGTTATTGCTCAGCTTGGCGGACGTAATCAAGATGAAAATGTTTCATTTGGGACTAACCAAGCTGTTTTAACTGATCGTGACTGGGGTTCTACCATGAAGCCAATCACAGCCTATGCTCCTGCTATTGAATCTGGTGTTTATACTTCTACTGCTCAGTCGACTAATGACTCAGTCTATTATTGGCCTGGAACCACTACCCAATTGTTTAACTGGGACCTTAGATATAACGGATGGATGACAATCCAAGCTGCTATTACGCTATCGCGAAATGTCCCAGCAGTCCGAGCACTGGAAGCCGCAGGACTTGACTATGCTCGATCTTTCTTAAGCAGTTTAGGTATTAACTATCCCGAAATGCACTACTCAAACGCT…	813	271	1	64	PBP1A_TP-64
	134	134	pbp1a-134	GTGATTACAATTAAAAATCCAAAAATCCTTAAGTGGCTAAAGTATGTATTAAGTGCAATTCTTAGCCTTATTATCCTTGTTATTATTATTGGTGGTCTTTTGTTTACCTTCTACATTAGCAGTGCTCCGAAACTGTCAGAAGCCCAGTTAAAATCAACAAACTCTAGCTTGGTTTATGACGGTAATAACAATCTGATTGCTGATTTGGGTTCTGAAAAGCGTGAAAATGTAACAGCTGATAGTATCCCTATTAATCTAGTTAATGCTATTACCTCAATTGAAGATAAACGTTTCTTTAACCATCGTGGAGTAGATCTTTATCGTATTTTTGGTGCTGCCTTTCATAATCTAACGAGTCAGACCACTCAAGGGGGGTCAACGCTTGATCAGCAACTCATT…	2166	722	PBP1A-57	7	ACGATTGTTGATGTGACAAATGGTCATGTTATTGCTCAGCTTGGCGGACGTAATCAAGATGAAAATGTTTCATTTGGGACTAACCAAGCTGTTTTAACTGATCGTGACTGGGGTTCTACCATGAAGCCAATCACAGCCTATGCTCCTGCTATTGAATCTGGTGTTTATACTTCTACTGCTCAGTCGACTAATGACTCAGTCTATTATTGGCCTGGAACCACTACCCAATTGTTTAACTGGGACCTTAGATATAACGGATGGATGACAATCCAAGCTGCTATTATGCTATCGCGAAATGTCCCAGCAGTCCGAGCACTGGAAGCCGCAGGACTTGACTATGCTCGATCTTTCTTAAGCAGTTTAGGTATTAACTATCCCGAAATACACTACTCAAACGCT…	813	271	12	pbp1a_TP-12		134	134	PBP1A-134	VITIKNPKILKWLKYVLSAILSLIILVIIIGSLLFTFYISSAPKLSEAQLKSTNSSLVYDGNNNLVADLGSEKRENVTADSIPINLVNAITSIEDKRFFNHRGVDLYRIFGAAFHNLTSQTTQGGSTLDQQLIKLAYFSTNESDQTLKRKAQEVWLALQMERKYTKQEILTFYINKVYMGNGNYGMLTAAKSYYGKDLKDLSYAQLALLAGIPQAPSQYDPYLHPEAAQNRRNVVLQQMYMEKHLTKAEYETAIATPVAEGLQSLQQRSTYPKYMDNYLKQVIEEVKKETNKDIFTAGLKVYTNIIPDAQQTLYNIYHSGDYVYYPDQDFQVASTIVDVTNGHVIAQLGGRNQDENVSFGTNQAVLTDRDWGSTMKPITAYAPAIESGVYTSTAQSTND…	721	1	TIVDVTNGHVIAQLGGRNQDENVSFGTNQAVLTDRDWGSTMKPITAYAPAIESGVYTSTAQSTNDSVYYWPGTTTQLFNWDLRYNGWMTIQAAIMLSRNVPAVRALEAAGLDYARSFLSSLGINYPEMHYSNAISSNNSSSDKKYGASSEKMAAAYAAFANGGIYHKPRYVNKVEFSDGTSKTFDEKGKRAMKETTAYMMTDMLKTVLTYGTGTAAAIPGVAQAGKTGTSNYTDEELAKIGEKYGLYPDYVGTLAPDENFVGFTKRYAMAV	271	1	PBP1A_TP-1		134	134	pbp1a_tp-134	ACGATTGTTGATGTGACAAATGGTCATGTTATTGCTCAGCTTGGCGGACGTAATCAAGATGAAAATGTTTCATTTGGGACTAACCAAGCTGTTTTAACTGATCGTGACTGGGGTTCTACCATGAAGCCAATCACAGCCTATGCTCCTGCTATTGAATCTGGTGTTTATACTTCTACTGCTCAGTCGACTAATGACTCAGTCTATTATTGGCCTGGAACCACTACCCAATTGTTTAACTGGGACCTTAGATATAACGGATGGATGACAATCCAAGCTGCTATTATGCTATCGCGAAATGTCCCAGCAGTCCGAACACTGGAAGCCGCAGGACTTGACTATGCTCGATCTTTCTTAAGCAGTTTAGGTATTAACTATCCCGAAATGCACTACTCAAACGCT…	813	271	1	65	PBP1A_TP-65
	135	135	pbp1a-135	GTGATTACAATTAAAAATCCAAAAATCCTTAAGTGGCTAAAGTATGTATTAAGTGCAATTCTTAGCCTTATTATCCTTGTTATTATTATTGGTGGTCTTTTGTTTACCTTCTACATTAGCAGTGCTCCGAAACTGTCAGAAGCCCAGTTAAAATCAACAAACTCTAGCTTGGTTTATGACGGTAATAACAATCTGATTGCTGATTTGGGTTCTGAAAAGCGTGAAAATGTAACAGCTGATAGTATCCCTATTAATCTAGTTAATGCTATTACCTCAATTGAAGATAAACGTTTCTTTAACCATCGTGGAGTAGATCTTTATCGTATTTTTGGTGCTGCCTTTCATAATCTAACGAGTCAGACCACTCAAGGGGGGTCAACGCTTGATCAGCAACTCATT…	2166	722	PBP1A-14	7	ACGATTGTTGATGTGACAAATGGTCATGTTATTGCTCAGCTTGGCGGACGTAATCAAGATGAAAATGTTTCATTTGGGACTAACCAAGCTGTTTTAACTGATCGTGACTGGGGTTCTACCATGAAGCCAATCACAGCCTATGCTCCTGCTATTGAATCTGGTGTTTATACTTCTACTGCTCAGTCGACTAATGACTCAGTCTATTATTGGCCTGGAACCACTACCCAATTGTTTAACTGGGACCTTAGATATAACGGATGGATGACAATCCAAGCTGCTATTATGCTATCGCGAAATGTCCCAGCAGTCCGAGCACTGGAAGCCGCAGGACTTGACTATGCTCGATCTTTCTTAAGCAGTTTAGGTATTAACTATCCCGAAATGCACTACTCAAACGCT…	813	271	1	pbp1a_TP-1		135	135	PBP1A-135	VITIKNPKILKWLKYVLSAILSLIILVIIIGLLFTFYISSAPKLSEAQLKSTNSSLVYDGNNNLIADLGSEKRENVTADSIPINLVNAITSIEDKRFFNHRGVDLYRIFGAAFHNLTSQTTQGGSTLDQQLIKLAYFSTNESDQTLKRKAQEVWLALQMERKYTKQEILTFYINKVYMGNGNYGMLTAAKSYYGKDLKDLSYAQLALLAGIPQAPSQYDPYLHPEAAQNRRNVVLQQMYMEKHLTKAEYETAIATPVAEGLQSLQQRSTYPKYMDNYLKQVIEEVKKETNKDIFTAGLKVYTNIIPDAQQTLYNIYHSGDYVYYPDQDFQVASTIVDVTNGHVIAQLGGRNQDENVSFGTNQAVLTDRDWGSTMKPITAYAPAIESGVYTSTAQSTNDS…	720	1	TIVDVTNGHVIAQLGGRNQDENVSFGTNQAVLTDRDWGSTMKPITAYAPAIESGVYTSTAQSTNDSVYYWPGTTTQLFNWDLRYNGWMTIQAAIMLSRNVPAVRALEAAGLDYARSFLSSLGINYPEMHYSNAISSNNSSSDKKYGASSEKMAAAYAAFANGGIYHKPRYVNKVEFSDGTSKTFDEKGKRAMKETTAYMMTDMLKTVLTYGTGTAAAIPGVAQAGKTGTSNYTDEELAKIGEKYGLYPDYVGTLAPDENFVGFTKRYAMAV	271	1	PBP1A_TP-1		135	135	pbp1a_tp-135	ACGATTGTTGATGTGACAAATGGTCATGTTATTGCTCAGCTTGGCGGACGTAATCAAGATGAAAATGTTTCATTTGGGACTAACCAAGCTGTTTTAACTGATCGTGACTGGGGTTCTACCATGAAGCCAATCACAGCCTATGCTCCTGCTATTGAATCTGGTGTTTATACTTCTACTGCTCAGTCGACTAATGACTCAGTCTATTATTGGCCTGGAACCACTACCCAATTGTTTAACTGGGACCTTAGATATAACGGATGGATGACAATCCAAGCTGCTATTATGCTATCGCGAAATGTCCCAGCAGTCCGAGCACTGGAAGCCGCAGGACTTGACTATGCTCAATCTTTCTTAAGCAGTTTAGGTATTAACTATCCCGAAATGCACTACTCAAACGCT…	813	271	1	66	PBP1A_TP-66
	136	136	pbp1a-136	GTGATTACAATTAAAAATCCAAAAATCCTTAAGTGGCTAAAGTATGTATTAAGTGCAATTCTTAGCCTTATTATCCTTGTTATTATTATTGGTGGTCTTTTGTTTACCTTCTACATTAGCAGTGCTCCGAAACTGTCAGAAGCCCAGTTAAAATCAACAAACTCTAGCTTGGTTTATGACGGTAATAACAATCTGATTGCTGATTTGGGTTCTGAAAAGCGTGAAAATGTAACAGCTGATAGTATCCCTATTAATCTAGTTAATGCTATTACCTCAATTGAAGATAAACGTTTCTTTAACCATCGTGGAGTAGATCTTTATCGTATTTTTGGTGCTGCCTTTCATAATCTAACGAGTCAGACCACTCAAGGGGGGTCAACGCTTGATCAGCAACTCATT…	2166	722	PBP1A-58	7	ACGATTGTTGATGTGACAAATGGTCATGTTATTGCTCAGCTTGGCGGACGTAATCAAGATGAAAATGTTTCATTTGGGACTAACCAAGCTGTTTTAACTGATCGTGACTGGGGTTCTACCATGAAGCCAATCACAGCCTATGCTCCTGCTATTGAATCTGGTGTTTATACTTCTACTGCTCAGTCGACTAATGACTCAGTCTATTATTGGCCTGGAACCACTACCCAATTGTTTAACTGGGACCTTAGATATAACGGATGGATGACAATCCAAGCTGCTATTATGCTATCGCGAAATGTCCCAGCAGTCCGAGCACTGGAAGCCGCAGGACTTGACTATGCTCGATCTTTCTTAAGCAGTTTAGGTATTAACTATCCCGAAATGCACTACTCAAACGCT…	813	271	2	pbp1a_TP-2		136	136	PBP1A-136	VITIKNPKILKWLKYVLSAILSLIILVIIIGGLLFTFYISSAPKLSEAQLKSTNSSLVYDGNNNLIADLGSEKRENVTADSIPINLVNAITSIEDKRFFNHRGVDLYRIFGATFHNLTSQTTQGGSTLDQQLIKLAYFSTNESDQTLKRKAQEVWLALQMERKYTKQEILTFYINKVYMGNGNYGMLTAAKSYYGKDLKDLSYAQLALLAGIPQAPSQYDPYLHPEAAQNRRNVVLQQMYMEKHLTKAEYETAIATPVAEGLQSLQQRSTYPKYMDNYLKQVIEEVKKETNKDIFTAGLKVYTNIIPDAQQTLYNIYHSGDYVYYPDQDFQVASTIVDVTNGHVIAQLGGRNQDENVSFGTNQAVLTDRDWGSTMKPITAYAPAIESGVYTSTAQSTND…	721	1	TIVDVTNGHVIAQLGGRNQDENVSFGTNQAVLTDRDWGSTMKPITAYAPAIESGVYTSTAQSTNDSVYYWPGTTTQLFNWDLRYNGWMTIQAAIMLSRNVPAVRALEAAGLDYARSFLSSLGINYPEMHYSNAISSNNSSSDKKYGASSEKMAAAYAAFANGGIYHKPRYVNKVEFSDGTSKTFDEKGKRAMKETTAYMMTDMLKTVLTYGTGTAAAIPGVAQAGKTGTSNYTDEELAKIGEKYGLYPDYVGTLAPDENFVGFTKRYAMAV	271	1	PBP1A_TP-1		136	136	pbp1a_tp-136	ACGATTGTTGATGTGACAAATGGTCATGTTATTGCTCAGCTTGGCGGACGTAATCAAGATGAAAATGTTTCATTTGGGACTAACCAAGCTGTTTTAACTGATCGTGACTGGGGTTCTACCATGAAGCCAATCACAGCCTATGCTCCTGCTATTGAATCTGGTGTTTATACTTCTACTGCTCAGTCGACTAATGACTCAGTCTATTATTGGCCTGGAACCACTACCCAATTGTTTAACTGGGACCTTAGATATAACGGATGGATGACAATCCAAGCTGCTATTATGCTATCGCGAAATGTCCCAGCAGTCCGAGCACTGGAAGCCGCAGGACTTGACTATGCTCGATCTTTCTTAAGCAGTTTAGGTATTAACTATCCCGAAATGCACTACTCAAACGCT…	813	271	1	1	PBP1A_TP-1
	137	137	pbp1a-137	GTGATTACAATTAAAAATCCAAAAATCCTTAAGTGGCTAAAGTATGTATTAAGTGCAATTCTTAGCCTTATTATCCTTGTTATTATTATTGGTGGTCTTTTGTTTACCTTCTACATTAGCAGTGCTCCGAAACTGTCAGAAGCCCAGTTAAAATCAACAAACTCTAGCTTGGTTTATGACGGTAATAACAATCTGATTGCTGATTTGGGTTCTGAAAAGCGTGAAAATGTAACAGCTGATAGTATCCCTATTAATCTAGTTAATGCTATTACCTCAATTGAAGATAAACGTTTCTTTAACCATCGTGGAGTAGATCTTTATCGTATTTTTGGTGCTGCCTTTCATAATCTAACGAGTCAGACCACTCAAGGGGGGTCAACGCTTGATCAGCAACTCATT…	2166	722	PBP1A-1	7	ACGATTGTTGATGTGACAAATGGTCATGTTATTGCTCAGCTTGGCGGACGTAATCAAGATGAAAATGTTTCATTTGGGACTAACCAAGCTGTTTTAACTGATCGTGACTGGGGTTCTACCATGAAGCCAATCACAGCCTATGCTCCTGCTATTGAATCTGGTGTTTATACTTCTACTGCTCAGTCGACTAATGACTCAGTCTATTATTGGCCTGGAACCACTACCCAATTGTTTAACTGGGACCTTAGATATAACGGATGGATGACAATCCAAGCTGCTATTATGCTATCGCGAAATGTCCCAGCAGTCCGAGCACTGGAAGCCGCAGGACTTGACTATGCTCGATCTTTCTTAAGCAGTTTAGGTATTAACTATCCCGAAATGCACTACTCAAACGCT…	813	271	60	pbp1a_TP-60		137	137	PBP1A-137	VITIKNPKILKWLKYVLSAILSLIILVIIIGGLLFTFYISSAPKLSEAQLKSTNSSLVYDGNNNLIADLGSEKRENVTADSIPINLVNAITSIEDKRFFNHRGVDLYRIFGAAFHNLTSQTTQGGSTLDQQLIKLAYFSTNESDQTLKRKAQEVWLALQMERKYTKQEILTFYINKVYMGNGNYGMLTAAKSYYGKDLKDLSYAQLALLAGIPQAPSQYDPYLHPEAAQNRRNVVLQQMYMEKHLTKAEYETAIATPVAEGLQSLQQRSTYPKYMDNYLKQVIEEVKKETNKDIFTAGLKVYTNIIPDAQQTLYNIYHSGDYVYYPDQDFQVASTIVDVTNGHVIAQLGGRNQDENVSFGTNQAVLTDRDWGSTMKPITAYAPAIESGVYTSTAQSTND…	721	1	TIVDVTNGHVIAQLGGRNQDENVSFGTNQAVLTDRDWGSTMKPITAYAPAIESGVYTSTAQSTNDSVYYWPGTTTQLFNWDLRYNGWMTIQAAIMLSRNVPAVRALEAAGLDYARSFLSSLGINYPEMHYSNAISSNNSSSDKKYGASSEKMAAAYAAFANGGIYHKPRYVNKVEFSDGTSKTFDEKGKRAMKETTAYMMTDMLKTVLTYGTGTAAAIPGVAQAGKTGTSNYTDEELAKIGKKYGLYPDYVGTLAPDENFVGFTKRYAMAV	271	47	PBP1A_TP-47		137	137	pbp1a_tp-137	ACGATTGTTGATGTGACAAATGGTCATGTTATTGCTCAGCTTGGCGGACGTAATCAAGATGAAAATGTTTCATTTGGGACTAACCAAGCTGTTTTAACTGATCGTGACTGGGGTTCTACCATGAAGCCAATCACAGCCTATGCTCCTGCTATTGAATCTGGTGTTTATACTTCTACTGCTCAGTCGACTAATGACTCAGTCTATTATTGGCCTGGAACCACTACCCAATTGTTTAACTGGGACCTTAGATATAACGGATGGATGACAATCCAAGCTGCTATTATGCTATCGCGAAATGTCCCAGCAGTCCGAGCACTGGAAGCCGCAGGACTTGACTATGCTCGATCTTTCTTAAGCAGTTTAGGTATTAACTATCCCGAAATGCACTACTCAAACGCT…	813	271	1	67	PBP1A_TP-67
	138	138	pbp1a-138	GTGATTACAATTAAAAATCCAAAAATCCTTAAGTGGCTAAAGTATGTATTAAGTGCAATTCTTAGCCTTATTATCCTTGTTATTATTATTGGTGGTCTTTTGTTTACCTTCTACATTAGCAGTGCTCCGAAACTGTCAGAAGCCCAGTTAAAATCAACAAACTCTAGCTTGGTTTATGACGGTAATAACAATCTGATTGCTGATTTGGGTTCTGAAAAGCGTGAAAATGTAACAGCTGATAGTATCCCTATTAATCTAGTTAATGCTATTACCTCAATTGAAGATAAACGTTTCTTTAACCATCGTGGAGTAGATCTTTATCGTATTTTTGGTGCTGCCTTTCATAATCTAACGAGTCAGACCACTCAAGGGGGGTCAACGCTTGATCAGCAACTCATT…	2166	722	PBP1A-9	7	ACGATTGTTGATGTGACAAATGGTCATGTTATTGCTCAGCTTGGCGGACGTAATCAAGATGAAAATGTTTCATTTGGGACTAACCAAGCTGTTTTAACTGATCGTGACTGGGGTTCTACCATGAAGCCAATCACAGCCTATGCTCCTGCTATTGAATCTGGTGTTTATACTTCTACTGCTCAGTCGACTAATGACTCAGTCTATTATTGGCCTGGAACCACTACCCAATTGTTTAACTGGGACCTTAGATATAACGGATGGATGACAATCCAAGCTGCTATTATGCTATCGCGAAATGTCCCAGCAGTCCGAGCACTGGAAGCCGCAGGACTTGACTATGCTCGATCTTTCTTAAGCAGTTTAGGTATTAACTATCCCGAAATGCACTACTCAAACGCT…	813	271	7	pbp1a_TP-7		138	138	PBP1A-138	VITIKNPKILKWLKYVLSAILSLIILVIIIGGLLFTFYISSAPKLSEAQLKSTNSSLVYDGNNNLIADLGSEKRENVTADSIPINLVNAITSIEDKRFFNHRGVDLYRIFGAAFHNLTSQTTQGGSTLDQQLIKLAYFSTNESDQTLKRKAQEVWLALQMERKYTKQEILTFYINKVYMGNGNYGMLTAAKSYYGKDLKDLSYAQLALLAGIPQAPSQYDPYLHPEAAQNRRNVVLQQMYMEKHLTKAEYETAIATPVAEGLQSLQQRSTYPKYMDNYLKQVIEEVKKETNKDIFTAGLKVYTNIIPDAQQTLYNIYHSGDYVYYPDQDFQVASTIVDVTNGHVIAQLGGRNQDENVSFGTNQAVLTDRDWGSTMKPITAYAPAIESGVYTSTAQSTND…	721	1	TIVDVTNGHVIAQLGGRNQDENVSFGTNQAVLTDRDWGSTMKPITAYAPAIESGVYTSTAQSTNDSVYYWPGTTTQLFNWDLRYNGWMTIQAAIMLSRNVPAVRALEAAGLDYARSFLSSLGINYPEMHYSNAISSNNSSSDKKYGASSEKMAAAYATFANGGIYHKPRYVNKVEFSDGTIKTFDEKGKRAMKETTAYMMTDMLKTVLTYGTGTAAAIPGVAQAGKTGTSNYTDEELAKIGEKYGLYPDYVGTLAPDENFVGFTKRYAMAV	271	48	PBP1A_TP-48		138	138	pbp1a_tp-138	ACGATTGTTGATGTGACAAATGGTCATGTTATTGCTCAGCTTGGCGGACGTAATCAAGATGAAAATGTTTCATTTGGGACTAACCAAGCTGTTTTAACTGATCGTGACTGGGGTTCTACCATGAAGCCAATCACAGCCTATGCTCCTGCTATTGAATCTGGTGTTTATACTTCTACTGCTCAGTCGACTAATGACTCAGTCTATTATTGGCCTGGAACCACTACCCAATTGTTTAACTGGGACCTTAGATATAACGGATGGATGACAATCCAAGCTGCTATTATGCTATCGCGAAATGTCCCAGCAGTCCGAGCACTGGAAGCCGCAGGACTTGACTATGCTCGATCTTTCTTAAGCAGTTTAGGTATTAACTATCCCGAAATGCACTACTCAAACGCT…	813	271	1	18	PBP1A_TP-18
	139	139	pbp1a-139	GTGATTACAATTAAAAATCCAAAAATCCTTAAGTGGCTAAAGTATGTATTAAGTGCAATTCTTAGCCTTATTATCCTTGTTATTATTATTGGTGGTCTTTTGTTTACCTTCTACATTAGCAGTGCTCCGAAACTGTCAGAAGCTCAGTTAAAATCAACAAACTCTAGCTTGGTTTATGACGGTAATAACAATCTGATTGCTGATTTGGGTTCTGAAAAGCGTGAAAATGTAACAGCTGATAGTATCCCTATTAATCTAGTTAATGCTATTACCTCAATTGAAGATAAACGTTTCTTTAACCATCGTGGAGTAGATCTTTATCGTATTTTTGGTGCTGCCTTTCATAATCTAACGAGTCAGACCACTCAAGGGGGGTCAACGCTTGATCAGCAACTCATT…	2166	722	PBP1A-1	7	ACGATTGTTGATGTGACAAATGGTCATGTTATTGCTCAGCTTGGCGGACGTAATCAAGATGAAAATGTTTCATTTGGGACTAACCAAGCTGTTTTAACTGATCGTGACTGGGGTTCTACCATGAAGCCAATCACAGCCTATGCTCCTGCTATTGAATCTGGTGTTTATACTTCTACTGCTCAGTCGACTAATGACTCAGTCTATTATTGGCCTGGAACCACTACCCAATTGTTTAACTGGGACCTTAGATATAACGGATGGATGACAATCCAAGCTGCTATTATGCTATCGCGAAATGTCCCAGCAGTCCGAGCACTGGAAGCCGCAGGACTTGACTATGCTCGATCTTTCTTAAGCAGTTTAGGTATTAACTATCCCGAAATGCACTACTCAAACGCT…	813	271	1	pbp1a_TP-1		139	139	PBP1A-139	VITIKNPKILKWLKYVLSAILSLIILVIIIGGLLFTFYISSAPKLSEAQLKSTNSSLVYDGNNNLIADLGSEKRENVTADSIPINLVNAITSIEDKRFFNHRGVDLYRIFGAAFHNLTSRTTQGGSTLDQQLIKLAYFSTNESDQTLKRKAQEVWLALQMERKYTKQEILTFYINKVYMGNGNYGMLTAAKSYYGKDLKDLSYAQLALLAGIPQAPSQYDPYLHPEAAQNRRNVVLQQMYMEKHLTKAEYETAIATPVAEGLQSLQQRSTYPKYMDNYLKQVIEEVKKETNKDIFTAGLKVYTNIIPDAQQTLYNIYHSGDYVYYPDQDFQVASTIVDVTNGHVIAQLGGRNQDENVSFGTNQAVLTDRDWGSTMKPITAYAPAIESGVYTSTAQSTND…	721	1	TIVDVTNGHVIAQLGGRNQDENVSFGTNQAVLTDRDWGSTMKPITAYAPAIESGVYTSTAQSTNDSVYYWPGTTTQLFNWDLRYNGWMTIQAAIMLSRNVPAVRALEAAGLDYARSFLSSLGINYPEMHYSNAISSNNSSSDKKYGASSEKIAAAYAAFANGGIYHKPRYVNKVEFSDGTSKTFDEKGKRAMKETTAYMMTDMLKTVLTYGTGTAAAIPGVAQAGKTGTSNYTDEELAKIGEKYGLYPDYVGTLAPDENFVGFTKRYAMAV	271	3	PBP1A_TP-3		139	139	pbp1a_tp-139	ACGATTGTTGATGTGACAAATGGTCATGTTATTGCTCAGCTTGGCGGACGTAATCAAGATGAAAATGTTTCATTTGGGACTAACCAAGCTGTTTTAACTGATCGTGACTGGGGTTCTACCATGAAGCCAATCACAGCCTATGCTCCTGCTATTGAATCTGGTGTTTATACTTCTACTGCTCAGTCGACTAATGACTCAGTCTATTATTGGCCTGGAACCACTACCCAATTGTTTAACTGGGACCTTAGATATAACGGATGGATGACAATCCAAGCTGCTATTATGCTATCGCGAAATGTCCCAGCAGTCCGAGCACTGGAAGCCGCAGGACTTGACTATGCTCGATCTTTCTTAAGCAGTTTAGGTATTAACTATCCCGAAATGCACTACTCAAACGCT…	813	271	1	1	PBP1A_TP-1
	140	140	pbp1a-140	GTGATTACAATTAAAAATCCAAAAATCCTTAAGTGGCTAAAGTATGTATTAAGTGCAATTCTTAGCCTTATTATCCTTATTATTATTATTGGTGGTCTTTTGTTTACCTTCTACATTAGCAGTGCTCCGAAACTGTCAGAAGCTCAGTTAAAATCAACAAACTCTAGCTTGGTTTATGACGGTAATAACAATCTGATTGCTGATTTGGGTTCTGAAAAGCGTGAAAATGTAACAGCTGATAGTATCCCTATTAATCTAGTTAATGCTATTACCTCAATTGAAGATAAACGTTTCTTTAACCATCGTGGAGTAGATCTTTATCGTATTTTTGGTGCTGCCTTTCATAATCTAACGAGTCAGACCACTCAAGGGGGGTCAACGCTTGATCAGCAACTCATT…	2166	722	PBP1A-59	6	ACAATTGTTGATGTGACAAATGGTCATGTTATTGCTCAGCTTGGCGGACGTAATCAAGATGAAAATGTTTCATTTGGGACTAACCAAGCTGTTTTAACTGATCGTGACTGGGGTTCTACCATGAAGCCAATCACAGCCTATGCTCCTGCTATTGAATCTGGTGTTTATACTTCTACTGCTCAGTCGACTAATGACTCAGTCTATTATTGGCCTGGAACCACTACCCAATTGTTTAACTGGGACCTTAGATATAACGGATGGATGACAATCCAAGCTGCTATTATGCTATCGCGAAATGTCCCAGCAGTCCGAGCACTGGAAGCCGCAGGACTTGACTATGCTCGATCTTTCTTAAGCAGTTTAGGTATTAACTATCCCGAAATGCACTACTCAAACGCT…	813	271	3	pbp1a_TP-3		140	140	PBP1A-140	VITIKNPKILKWLKYVLSAILSLIILVIIIGGLLFTFYISSAPKLSEAQLKSTNSSLVYDGNNNLIADLGSEKRENVTADSIPINLVNAITSIEDKRFFNHRGVDLYRIFGAAFHNLTSQTTQGGSTLDQQLIKLAYFSTNESDQTLKRKAQEVWLALQMERKYTKQEILTFYINKVYMGNGNYGMLTAAKSYYGKDLKDLSYAQLALLAGIPQAPSQYDPYLHPEAAQNRRNVVLQQMYMEKHLTKAEYETAIATPVAEGLQSLQQRSTYPKYMDNYLKQVIEEVKKETNKDIFTAGLKVYTNIIPDAQQTLYNIYHSGDYVYYPDQDFQVASTIVDVTNGHVIAQLGVRNQDENVSFGTNQAVLTDRDWGSTMKPITAYAPAIESGVYTSTAQSTND…	721	1	TIVDVTNGHVIAQLGVRNQDENVSFGTNQAVLTDRDWGSTMKPITAYAPAIESGVYTSTAQSTNDSVYYWPGTTTQLFNWDLRYNGWMTIQAAIMLSRNVPAVRALEAAGLDYARSFLSSLGINYPEMHYSNAISSNNSSSDKKYGASSEKMAAAYATFANGGIYHKPRYVNKVEFSDGTSKTFDEKGKRAMKETTAYMMTDMLKTVLTYGTGTAAAIPGVAQAGKTGTSNYTDEELAKIGEKYGLYPDYVGTLAPDENFVGFTKRYAMAV	271	49	PBP1A_TP-49		140	140	pbp1a_tp-140	ACGATTGTTGATGTGACAAATGGTCATGTTATTGCTCAGCTTGGCGGACGTAATCAAGATGAAAATGTTTCATTTGGGACTAACCAAGCTGTTTTAACTGATCGTGACTGGGGTTCTACCATGAAGCCAATCACAGCCTATGCTCCTGCTATTGAATCTGGTGTTTATACTTCTACTGCTCAGTCGACTAATGACTCAGTCTATTATTGGCCTGGAACCACTACCCAATTGTTTAACTGGGACCTTAGATATAACGGATGGATGACAATCCAAGCTGCTATTATGCTATCGCGAAATGTCCCAGCAGTCCGAGCACTGGAAGCCGCAGGACTTGACTATGCTCGATCTTTCTTAAGCAGTTTAGGTATTAACTATCCCGAAATGCACTACTCAAACGCT…	813	271	1	34	PBP1A_TP-34
	141	141	pbp1a-141	GTGATTACAATTAAAAATCCAAAAATCCTTAAGTGGCTAAAGTATGTATTAAGTGCAATTCTTAGCCTTATTATCCTTGTTATTATTATTGGTGGTCTTTTGTTTACCTTCTACATTAGCAGTGCTCCGAAACTGTCAGAAGCCCAGTTAAAATCAACAAACTCTAGCTTAGTTTATGACGGTAATAACAATCTGATTGCTGATTTGGGTTCTGAAAAGCGTGAAAATGTAACAGCTGATAGTATCCCTATTAATCTAGTTAATGCTATTACCTCAATTGAAGATAAACGTTTCTTTAACCATCGTGGAGTAGATCTTTATCGTATTTTTGGTGCTGCCTTTCATAATCTAACGAGTCAGACCACTCAAGGGGGGTCAACGCTTGATCAGCAACTCATT…	2166	722	PBP1A-60	6	ACGATTGTTGATGTGACAAATGGTCATGTTATTGCTCAGCTTGGCGGACGTAATCAAGATGAAAATGTTTCATTTGGGACTAACCAAGCTGTTTTAACTGATCGTGACTGGGGTTCTACCATGAAGCCAATCACAGCCTATGCTCCTGCTATTGAATCTGGTGTTTATACTTCTACTGCTCAGTCGACTAATGACTCAGTCTATTATTGGCCTGGAACCACTACCCAATTGTTTAACTGGGACCTTAGATATAACGGATGGATGACAATCCAAGCTGCTATTATGCTATCGCGAAATGTCCCAGCAGTCCGAGCACTGGAAGCCGCAGGACTTGACTATGCTCGATCTTTCTTAAGCAGTTTAGGTATTAACTATCCCGAAATGCACTACTCAAACGCT…	813	271	1	pbp1a_TP-1		141	141	PBP1A-141	VITIKNPKILKWLKYVLSAILSLIILVIIIGGLLFTFYISSAPKLSEAQLKSTNSSLVYDGNNNLIADLGSEKRENVTADSIPINLVNAITSIEDKRFFNHRGVDLYRIFGAAFHNLTSQTTQGGSTLDQQLIKLTYFSTNESDQTLKRKAQEVWLALQMERKYTKQEILTFYINKVYMGNGNYGMLTAAKSYYGKDLKDLSYAQLALLAGIPQAPSQYDPYLHPEAAQNRRNVVLQQMYMEKHLTKAEYETAIATPVAEGLQSLQQRSTYPKYMDNYLKQVIEEVKKETNKDIFTAGLKVYTNIIPDAQQTLYNIYHSGDYVYYPDQDFQVASTIVDVTNGHVIAQLGGRNQDENVSFGTNQAVLTDRDWGSTMKPITAYAPAIESGVYTSTAQSTND…	721	1	TIVDVTNGHVIAQLGGRNQDENVSFGTNQAVLTDRDWGSTMKPITAYAPAIESGVYTSTAQSTNDSVYYWPGTTTQLFNWDLRYNGWMTIQAAIMLSRNVPAVRALEAAGLDYARSFLSSLGINYPEMHYSNAISSNNSSSDKKYGASSEKMAAAYAAFANGGIYHKPRYVNKVEFSDGTSKTFDEKGKRAMKETTAYMMTDMLKTVLTYGTGTAAAIPGVAQAGKTGTSNYTDEELAKIGEKYGLYPDYVGTLAPDENFVGFTKRYAMAV	271	1	PBP1A_TP-1		141	141	pbp1a_tp-141	ACGATTGTTGATGTGACAAATGGTCATGTTATTGCTCAGCTTGGCGGACGTAATCAAGATGAAAATGTTTCATTTGGGACTAACCAAGCTGTTTTAACTGATCGTGACTGGGGTTCTACCATGAAGCCAATCACAGCCTATGCTCCTGCTATTGAATCTGGTGTTTATACTTCTACTGCTCAGTCGACTAATGACTCAGTCTATTATTGGCCTGGAACCACTACCCAATTGTTTAACTGGGACCTTAGATATAACGGATGGATGACAATCCAAGCTGCTATTATGCTATCGCGAAATGTCCCAGCAGTCCGAGCACTGGAAGCCGCAGGACTTGACTATGCTCGATCTTTCTTAAGCAGTTTAGGTATTAACTATCCCGAAATGCACTACTCAAACGCT…	813	271	1	1	PBP1A_TP-1
	142	142	pbp1a-142	GTGATTACAATTAAAAATCCAAAAATCCTTAAGTGGCTAAAGTATGTATTAAGTGCAATTCTTAGCCTTATTATCCTTGTTATTATTATTGGTGGTCTTTTGTTTACCTTCTACATTAGCAGTGCTCCGAAACTGTCAGAAGCCCAGTTAAAATCAACAAACTCTAGCTTGGTTTATGACGGTAATAACAATCTGATTGCTGATTTGGGTTCTGAAAAGCGTGAAAATGTAACAGCTGATAGTATCCCTATTAATCTAGTCAATGCTATTGCCTCAATTGAAGATAAACGTTTCTTTAACCATCGTGGAGTAGATCTTTATCGTATTTTTGGTGCTGCCTTTCATAACCTAACGAGTCAGACCACTCAAGGGGGGTCAACGCTTGATCAGCAACTCATT…	2166	722	PBP1A-61	6	ACGATTGTTGATGTGACAAATGGTCATGTTATTGCTCAGCTTGGCGGACGTAATCAAGATGAAAATGTTTCATTTGGGACTAACCAAGCTGTTTTAACTGATCGTGACTGGGGTTCTACCATGAAGCCAATCACAGCCTATGCTCCTGCTATTGAATCTGGTGTTTATACTTCTACTGCTCAGTCGACTAATGACTCAGTCTATTATTGGCCTGGAACCACTACCCAATTGTTTAACTGGGACCTTAGATATAACGGATGGATGACAATCCAAGCTGCTATTATGCTATCGCGAAATGTCCCAGCAGTCCGAGCACTGGAAGCCGCAGGACTTGACTATGCTCGATCTTTCTTAAGCAGTTTAGGTATTAACTATCCCGAAATGCACTACTCAAACGCT…	813	271	58	pbp1a_TP-58		142	142	PBP1A-142	VITIKNPKILKWLKYVLSAILSLIILVIIIGGLLFTFYISSAPKLSEAQLKSTNSSLVYDGNNNLIADLGSEKRENVTADSIPINLVNAITSIEDKRFFNHRGVDLYRIFGAAFHNLTSQTTQGGSTLDQQLIKLAYFSTNESDQTLKRKAQEVWLALQMERKYTKQEILTFYINKVYMGNGNYGMLTAAKSYYGKDLKDLSYTQLALLAGIPQAPSQYDPYLHPEAAQNRRNVVLQQMYMEKHLTKAEYETAIATPVAEGLQSLQQRSTYPKYMDNYLKQVIEEVKKETNKDIFTAGLKVYTNIIPDAQQTLYNIYHSGDYVYYPDQDFQVASTIVDVTNGHVIAQLGGRNQDENVSFGTNQAVLTDRDWGSTMKPITAYAPAIESGVYTSTAQSTND…	721	1	TIVDVTNGHVIAQLGGRNQDENVSFGTNQAVLTDRDWGSTMKPITAYAPAIESGVYTSTAQSTNDSVYYWPGTTTQLFNWDLRYNGWMTIQAAIMLSRNVPAVRALEAAGLDYARSFLSSLGINYPEMHYSNAISSNNSSSDKKYGASSEKMAAAYAAFANGGIYHKPRYVNKVEFSDGTSKTFDEKGKRAMKETTAYMMTDMLKTVLTYGTGTAAAIPGVAQAGKTGTSNYTDEELAKIGEKYGLYPDYVGTLAPDENFVGFTKRYAMAV	271	1	PBP1A_TP-1		142	142	pbp1a_tp-142	ACGATTGTTGATGTGACAAATGGTCATGTTATTGCTCAGCTTGGCGGACGTAATCAAGATGAAAATGTTTCATTTGGGACTAACCAAGCTGTTTTAACTGATCGTGACTGGGGTTCTACCATGAAGCCAATCACAGCCTATGCTCCTGCTATTGAATCTGGTGTTTATACTTCTACTGCTCAGTCGACTAATGACTCAGTCTATTATTGGCCTGGAACCACTACCCAATTGTTTAACTGGGACCTTAGATATAACGGATGGATGACAATCCAAGCTGCTATTATGCTATCGCGGAATGTCCCAGCAGTCCGAGCACTGGAAGCCGCAGGACTTGACTATGCTCGATCTTTCTTAAGCAGTTTAGGTATTAACTATCCCGAAATGCACTACTCAAACGCT…	813	271	1	1	PBP1A_TP-1
	143	143	pbp1a-143	GTGATTACAATTAAAAATCCAAAAATCCTTAAGTGGCTAAAGTATGTATTAAGTGCAATTCTTAGCCTTATTATCCTTGTTATTATTATTGGTGGTCTTTTGTTTACCTTCTACATTAGCAGTGCTCCGAAACTGTCAGAAGCCCAGTTAAAATCAACAAACTCTAGCTTGGTTTATGACGGTAATAACAATCTGATTGCTGATTTGGGTTCTGAAAAGCGTGAAAATGTAACAGCTGATAGTATCCCTATTAATCTAGTTAATGCTATTACCTCAATTGAAGATAAACGTTTCTTTAACCATCGTGGAGTAGATCTTTATCGTATTCTTGGTGCTGCCTTTCATAACCTAACGAGTCAGACCACTCAAGGGGGGTCAACGCTTGATCAGCAACTCATT…	2166	722	PBP1A-62	6	ACGATTGTTGATGTGACAAATGGTCATGTTATTGCTCAGCTTGGCGGACGTAATCAAGATGAAAATGTTTCATTTGGGACTAACCAAGCTGTTTTAACTGATCGTGACTGGGGTTCTACCATGAAGCCAATCACAGCCTATGCTCCTGCTATTGAATCTGGTGTTTATACTTCTACTGCTCAGTCGACTAATGACTCAGTCTATTATTGGCCTGGAACCACTACCCAATTGTTTAACTGGGACCTTAGATATAACGGATGGATGACAATCCAAGCTGCTATTATGCTATCGCGAAATGTCCCAGCAGTCCGAGCACTGGAAGCCGCAGGACTTGACTATGCTCGATCTTTCTTAAGCAGTTTAGGTATTAACTATCCCGAAATGCACTACTCAAACGCT…	813	271	7	pbp1a_TP-7		143	143	PBP1A-143	VITIKNPKILKWLKYVLSAILSLIILVIIIGGLLFTFYISSAPKLSEAQLKSTNSSLVYDGNNNLIADLGSEKRENVTADSIPINLVNAITSIEDKRFFNHRGVDLYRIFGAAFHNLTSQTTQGGSTLDQQLIKLAYFSTNESDQTLKRKAQEVWLALQMERKYTKQEILTFYINKVYMGNGNYGMLTAAKSYYGKDLKDLSYAQLALLAGIPQAPSQYDPYLHPEAAKNRRNVVLQQMYMEKHLTKAEYETAIATPVAEGLQSLQQRSTYPKYMDNYLKQVIEEVKKETNKDIFTAGLKVYTNIIPDAQQTLYNIYHSGDYVYYPDQDFQVASTIVDVTNGHVIAQLGGRNQDENVSFGTNQAVLTDRDWGSTMKPITAYAPAIESGVYTSTAQSTND…	721	1	TIVDVTNGHVIAQLGGRNQDENVSFGTNQAVLTDRDWGSTMKPITAYAPAIESGVYTSTAQSTNDSVYYWPGTTTQLFNWDLRYNGWMTIQAAIMLSRNVPAVRALEAAGLDYARSFLSSLGINYPEMHYSNAISSNNSSSDKKYGASSEKMAAAYAAFANGGIYHKPRYVNKVEFSDGTSKTFDEKGKRAMKETTAYMMTDMLKTVLTYGTGTAAAIPGVAQAGKTGTSNYTDEELAKIGEKYGLYPDYVGTLAPDENFVGFTKRYAMAV	271	1	PBP1A_TP-1		143	143	pbp1a_tp-143	ACGATTGTTGATGTGACAAATGGTCATGTTATTGCTCAGCTTGGCGGACGTAATCAAGATGAAAATGTTTCATTTGGGACTAACCAAGCTGTTTTAACTGATCGTGACTGGGGTTCTACCATGAAGCCAATCACAGCCTATGCTCCTGCTATTGAATCTGGTATTTATACTTCTACTGCTCAGTCGACTAATGACTCAGTCTATTATTGGCCTGGAACCACTACCCAATTGTTTAACTGGGACCTTAGATATAACGGATGGATGACAATCCAAGCTGCTATTATGCTATCGCGAAATGTCCCAGCAGTCCGAGCACTGGAAGCCGCAGGACTTGACTATGCTCGATCTTTCTTAAGCAGTTTAGGTATTAACTATCCCGAAATGCACTACTCAAACGCT…	813	271	1	68	PBP1A_TP-68
	144	144	pbp1a-144	GTGATTACAATTAAAAATCCAAAAATCCTTAAGTGGCTAAAGTATGTATTAAGTGCAATTCTTAGCCTTATTATCCTTGTTATTATTATTGGTGGTCTTTTGTTTACCTTCTACATTAGCAGTGCTCCGAAACTGTCAGAAGCCCAGTTAAAATCAACAAACTCTAGCTTGGTTTATGACGGTAATAACAATCTGATTGCTGATTTGGGTTCTGAAAAGCGTGAAAATGTAACAGCTGATAGTATCCCTATTAATCTAGTTAATGCTATTACCTCAATTGAAGATAAACGTTTCTTTAACCATCGTGGAGTAGATCTTTATCGTATTTTTGGTGCTGCCTTTCATAACCTAACGAGTCAGACCACTCAAGGGGGGTCAACGCTTGATCAGCAACTCATT…	2166	722	PBP1A-45	6	ACGATTGTTGATGTGACAAATGGTCATGTTATTGCTCAGCTTGGCGGACGTAATCAGGATGAAAATGTTTCATTTGGGACTAACCAAGCTGTTTTAACTGATCGTGACTGGGGTTCTACCATGAAGCCAATCACAGCCTATGCTCCTGCTATTGAATCTGGTGTTTATACTTCTACTGCTCAGTCGACTAATGACTCAGTCTATTATTGGCCTGGAACCACTACCCAATTGTTTAACTGGGACCTTAGATATAACGGATGGATGACAATCCAAGCTGCTATTATGCTATCGCGAAATGTCCCAGCAGTCCGAGCACTGGAAGCCGCAGGACTTGACTATGCTCGATCTTTCTTAAGCAGTTTAGGTATTAACTATCCCGAAATGCACTACTCAAACGCT…	813	271	18	pbp1a_TP-18		144	144	PBP1A-144	VITIKNPKILKWLKYVLSAILSLIILVIIIGGLLFTFYISSAPKLSEAQLKSTNSSLVYDGNNNLIADLGSEKRENVTADSIPINLVNAITSIEDKRFFNHRGVDLYRIFGAAFHNLTSQTTQGGSTLDQQLIKLAYFSTNESDQTLKRKAQEVWLALQMERKYTKQEILTFYINKVYMGNGNYGMLTAAKSYYGKDLKDLSYAQLALLAGIPQAPSQYDPYLHPEAAQNRRNVVLQHMYMEKHLTKAEYETAIATPVAEGLQSLQQRSTYPKYMDNYLKQVIEEVKKETNKDIFTAGLKVYTNIIPDAQQTLYNIYHSGDYVYYPDQDFQVASTIVDVTNGHVIAQLGGRNQDENVSFGTNQAVLTDRDWGSTMKPITAYAPAIESGVYTSTAQSTND…	721	1	TIVDVTNGHVIAQLGGRNQDENVSFGTNQAVLTDRDWGSTMKPITAYAPAIESGVYTSTAQSTNDSVYYWPGTTTQLFNWDLRYNGWMTIQAAIMLSRNVPAVRALEAAGLDYARSFLSSLGINYPEMHYSNAISSNNSSSDKKYGASSEKMAAAYAAFANGGIYHKPRYVNKVEFSDGTSKTFDEKGKRAMKETTAYMMTDMLKTVLTYGTGTAAAIPGVAQAGKTGTSNYTDEELAKIGEKYGLYPDYVGTLAPDENFVGFTKRYAMAV	271	1	PBP1A_TP-1		144	144	pbp1a_tp-144	ACGATTGTTGATGTGACAAATGGTCATGTTATTGCTCAGCTTGGCGGACGTAATCAAGATGAAAATGTTTCATTTGGGACTAACCAAGCTGTTTTAACTGATCGTGACTGGGGTTCTACCATGAAGCCAATCACAGCCTATGCTCCTGCTATTGAATCTGGTGTCTATACTTCTACTGCTCAGTCGACTAATGACTCAGTCTATTATTGGCCTGGAACCACTACCCAATTGTTTAACTGGGACCTTAGATATAACGGATGGATGACAATCCAAGCTGCTATTATGCTATCGCGAAATGTCCCAGCAGTCCGAGCACTGGAAGCCGCAGGACTTGACTATGCTCGATCTTTCTTAAGCAGTTTAGGTATTAACTATCCCGAAATGCACTACTCAAACGCT…	813	271	1	1	PBP1A_TP-1
	145	145	pbp1a-145	GTGATTACAATTAAAAATCCAAAAATCCTTAAGTGGCTAAAGTATGTATTAAGTGCAATTCTTAGCCTTATTATCCTTGTTATTATTATTGGTGGTCTTTTGTTTACCTTCTACATTAGCAGTGCTCCGAAACTGTCAGAAGCCCAGTTAAAATCAACAAACTCTAGCTTGGTTTATGACGGTAATAACAATCTGATTGCTGATTTGGGTTCTGAAAAGCGTGAAAATGTAACAGCTGATAGTATCCCTATTAATCTAGTTAATGCTATTACCTCAATTGAAGATAAACGTTTCTTTAACCATCGTGGAGTAGATCTTTATCGTATTTTTGGTGCTGCCTTTCATAATCTAACGAGTCAGACCACTCAAGGGGGGTCAACGCTTGATCAGCAACTCATT…	2166	722	PBP1A-63	6	ACGATTGTTGATGTAACAAATGGTCGTGTTATTGCTCAGCTTGGCGGACGTAATCAGGATGAAAATGTTTCATTTGGGACTAACCAAGCTGTTTTAACTGATCGTGACTGGGGTTCTACCATGAAGCCAATCACAGCCTATGCTCCTGCTATTGAATCTGGTGTTTATACTTCTACTGCTCAGTCGACTAATGACTCAGTCTATTATTGGCCTGGAACCACTACCCAATTGTTTAACTGGGACCTTAGATATAACGGATGGATGACAATCCAAGCTGCTATTATGCTATCGCGAAATGTCCCAGCAGTCCGAGCACTGGAAGCCGCAGGACTTGACTATGCTCGATCTTTCTTAAGCAGTTTAGGTATTAACTATCCCGAAATGCACTACTCAAACGCT…	813	271	61	pbp1a_TP-61		145	145	PBP1A-145	VITIKNPKILKWLKYVLSAILSLIILVIIIGGLLFTFYISSAPKLSEAQLKSTNSSLVYDGNNNLIADLGSEKRENVTADSIPINLVNAITSIEDKRFFNHRGVDLYRIFGAAFHNLTSQTTQGGSTLDQQLIKLAYFSTNESDQTLKRKAQEVWLALQMERKYTKQEILTFYINKVYMGNGNYGMLTAAKSYYGKDLKDLSYAQLALLAGIPQAPSQYDPYLHPEAAQNRRNVVLQQMYMEKHLTKAEYETAIATPVAEGLQSLQQRSTYPKYMDNYLKQVIEEKETNKDIFTAGLKVYTNIIPDAQQTLYNIYHSGDYVYYPDQDFQVASTIVDVTNGHVIAQLGGRNQDENVSFGTNQAVLTDRDWGSTMKPITAYAPAIESGVYTSTAQSTNDSV…	719	1	TIVDVTNGHVIAQLGGRNQDENVSFGTNQAVLTDRDWGSTMKPITAYAPAIESGVYTSTAQSTNDSVYYWPGTTTQLFNWDLRYNGWMTIQAAIMLSRNVPAVRALEAAGLDYARSFLSSLGINYPEMHYSNAISSNNSSSDKKYGASSEKMAAAYAAFANGGIYHKPRYVNKVEFSDGTSKTFDEKGKRAMKETTAYMMTDMLKTVLTYGTGTAAAIPGVAQAGKTGTSNYTDEELAKIGEKYGLYPDYVGTLAPDENFVGFTKRYAMAV	271	1	PBP1A_TP-1		145	145	pbp1a_tp-145	ACGATTGTTGATGTGACAAATGGTCATGTTATTGCTCAGCTTGGCGGACGTAATCAAGATGAAAATGTTTCATTTGGGACTAACCAAGCTGTTTTAACTGATCGTGACTGGGGTTCTACCATGAAGCCAATCACAGCCTATGCTCCTGCTATTGAATCTGGTGTTTATACTTCTACTGCTCAGTCGACTAATGACTCAGTCTATTATTGGCCTGGAACCACTACCCAATTGTTTAACTGGGACCTTAGATATAACGGATGGATGACAATCCAAGCTGCTATTATGCTATCGCGAAATGTCCCAGCAGTCCGAGCACTGGAAGCCGCAGGACTTGACTATGCTCGATCTTTCTTAAGCAGTTTAGGTATTAACTATCCCGAAATGCACTACTCAAACGCT…	813	271	1	69	PBP1A_TP-69
	146	146	pbp1a-146	GTGATTACAATTAAAAATCCAAAAATCCTTAAGTGGCTAAAGTATGTATTAAGTGCAATTCTTAGCCTTATTATCCTTGTTATTATTATTGGTGGTCTTTTGTTTACCTTCTACATTAGCAGTGCTCCGAAACTGTCAGAAGCCCAGTTAAAATCAACAAACTCTAGCTTGGTTTATGACGGTAATAACAATCTGATTGCTGATTTGGGTTCTGAAAAGCGTGAAAATGTAACAGCTGATAGTATCCCTATTAATCTAGTTAATGCTATTACCTCAATTGAAGATAAACGTTTCTTTAACCATCGTGGAGTAGATCTTTATCGTATTTTTGGTGCTGCCTTTCATAATCTAACGAGTCAGACCACTCAAGGGGGGTCAACGCTTGATCAGCAACTCATT…	2166	722	PBP1A-64	6	ACGATTGTTGATGTGACAAATGGTCATGTTATTGCTCAGCTTGGCGGACGTAATCAAGATGAAAATGTTTCATTTGGGGCTAACCAAGCTGTTTTAACTGATCGTGACTGGGGTTCTACCATGAAGCCAATCACAGCCTATGCTCCTGCTATTGAATCTGGTGTTTATACTTCTACTGCTCAGTCGACTAATGACTCAGTCTATTATTGGCCTGGAACCACTACCCAATTGTTTAACTGGGACCTTAGATATAACGGATGGATGACAATCCAAGCTGCTATTATGCTATCGCGAAATGTCCCAGCAGTCCGAGCACTGGAAGCCGCAGGACTTGACTATGCTCGATCTTTCTTAAGCAGTTTAGGTATTAACTATCCCGAAATGCACTACTCAAACGCT…	813	271	62	pbp1a_TP-62		146	146	PBP1A-146	VITIKNPKILKWLKYVLSAILSLIILVIIIGGLLFTFYISSAPKLSEAQLKSTNSSLVYDGNNNLIADLGSEKRENVTADSIPINLVNAITSIEDKRFFNHRGVDLYRIFGAAFHNLTSQTTQGGSTLDQQLIKLAYFSTNESDQTLKRKAQEVWLALQMERKYTKQEILTFYINKVYMGNGNYGMLTAAKSYYGKDLKDLSYAQLALLAGIPQAPSQYDPYLHPEAAQNRRNVVLQQMYMEKHLTKAEYETAIATPVAEGLQSLQQRSTYPKYMDNYLKQVIEEVKKETNKDIFTAGLKVYTNIIPDAQQTLYNIYHSGDYVYYPDQDFQVASTIIDVTNGHVIAQLGGRNQDENVSFGINQAVLTDRDWGSTMKPITAYAPAIESGVYTSTAQSTND…	721	1	TIIDVTNGHVIAQLGGRNQDENVSFGINQAVLTDRDWGSTMKPITAYAPAIESGVYTSTAQSTNDSVYYWPGTTTQLFNWDLRYNGWMTIQAAIMLSRNVPAVRALEAAGLDYARSFLSSLGINYPEMHYSNAISSNNSSSDKKYGASSEKMAAAYAAFANGGIYHKPRYVNKVEFSDGTSKTFDEKGKRAMKETTAYMMTDMLKTVLTYGTGTAAAIPGVAQAGKTGTSNYTDEELAKIGEKYGLYPDYVGTLAPDENFVGFTKRYAMAV	271	2	PBP1A_TP-2		146	146	pbp1a_tp-146	ACGATTGTTGATGTGACAAATGGTCATGTTATTGCTCAGCTTGGCGGACGTAATCAAGATGAAAATGTTTCATTTGGGACTAACCAAGCTGTTTTAACTGATCGTGACTGGGGTTCTACCATGAAGCCAATCACAGCCTATGCTCCTGCTATTGAATCTGGTGTTTATACTTCTACTGCTCAGTCGACTAATGACTCAGTCTATTATTGGCCTGGAACCACTACCCAATTGTTTAACTGGGACCTTAGATATAACGGATGGATGACAATCCAAGCTGCTATTATGCTATCGCGAAATGTCCCAGCAGTCCGAGCACTGGAAGCCGCAGGACTTGACTATGCTCGATCTTTCTTAAGCAGTTTAGGTATTAACTATCCCGAAATGCACTACTCAAACGCT…	813	271	1	1	PBP1A_TP-1
	147	147	pbp1a-147	GTGATTACAATTAAAAATCCAAAAATCCTTAAGTGGCTAAAGTATGTATTAAGTGCAATTCTTAGCCTTATTATCCTTGTTATTATTATTGGTGGTCTTTTGTTTACCTTCTACATTAGCAGTGCTCCGAAACTGTCAGAAGCCCAGTTAAAATCAACAAACTCTAGCTTGGTTTATGACGGTAATAACAATCTGATTGCTGATTTGGGTTCTGAAAAGCGTGAAAATGTAACAGCTGATAGTATCCCTATTAATCTAGTTAATGCTATTACCTCAATTGAAGATAAACGTTTCTTTAACCATCGTGGAGTAGATCTTTATCGTATTTTTGGTGCTGCCTTTCATAATCTAACGAGTCAGACCACTCAAGGGGGGTCAACGCTTGATCAGCAACTCATT…	2166	722	PBP1A-65	6	ACGATTATTGATGTGACAAATGGTCATGTTATTGCTCAGCTTGGCGGACGTAATCAAGATGAAAATGTTTCATTTGGGATTAACCAAGCTGTTTTAACTGATCGTGACTGGGGTTCTACCATGAAGCCAATCACAGCCTATGCTCCTGCTATTGAATCTGGTGTTTATACTTCTACTGCTCAGTCGACTAATGACTCAGTCTATTATTGGCCTGGAACCACTACCCAATTGTTTAACTGGGACCTTAGATATAACGGATGGATGACAATCCAAGCTGCTATTATGCTATCGCGAAATGTCCCAGCAGTCCGAGCACTGGAAGCCGCAGGACTTGACTATGCTCGATCTTTCTTAAGCAGTTTAGGTATTAACTATCCCGAAATGCACTACTCAAACGCT…	813	271	63	pbp1a_TP-63		147	147	PBP1A-147	VITIKNPKILKWLKYVLSAILSLIILVIIIGGLLFTFYISSAPKLSEAQLKSTNSSLVYDGNNNLIADLGSEKRENVTADSIPINLVNAITSIEDKRFFNHRGVDLYRIFGAAFHNLTSQTTQGGSTLDQQLIKLAYFSTNESDQTLKRKAQEVWLALQMERKYTKQEILTFYINKVYMGNGNYGMLTAAKSYYGKDLKDLSYAQLALLAGIPQAPSQYDPYLHPEAAQNRRNVVLQQMYMEKHLTKAEYETAIATPVAEGLQSLQQRSTYPKYMDNYLKQVIEEVKKETNKDIFTAGLKVYTNIIPDAQQTLYNIYHSGDYVYYPDQDFQVASTIIDVTNGHVIAQLGGRNQDENVSFGINQAVLTDRDWGSTMKPITAYAPAIESGVYTSTAQSTND…	721	1	TIIDVTNGHVIAQLGGRNQDENVSFGINQAVLTDRDWGSTMKPITAYAPAIESGVYTSTAQSTNDSVYYWPGTTTQLFNWDLRYNGWMTIQAAIMLSRNVPAVRALEAAGLDYARSFLSSLGINYPEMHYSNAISSNNSSSDKKYGASSEKMAAAYAAFANGGIYHKPRYVNKVEFSDGTSKTFDEKGKRAMKETTAYMMTDMLKTVLTYGTGTAAAIPGVAQAGKTGTSNYTDEELAKIGEKYGLYPDYVGTLAPDENFVGFTKRYAMAV	271	2	PBP1A_TP-2
	148	148	pbp1a-148	GTGATTACAATTAAAAATCCAAAAATCCTTAAGTGGCTAAAGTATGTATTAAGTGCAATTCTTAGCCTTATTATCCTTGTTATTATTATTGGTGGTCTTTTGTTTACCTTCTACATTAGCAGTGCTCCGAAACTGTCAGAAGCCCAGTTAAAATCAACAAACTCTAGCTTGGTTTATGACGGTAATAACAATCTGATTGCTGATTTGGGTTCTGAAAAGCGTGAAAATGTAACAGCTGATAGTATCCCTATTAATCTAGTTAATGCTATTACCTCAATTGAAGATAAACGTTTCTTTAACCATCGTGGAGTAGATCTTTATCGTATTTTTGGTGCTGCCTTTCATAATCTAACGAGTCAGACCACTCAAGGGGGGTCAACGCTTGATCAGCAACTCATT…	2166	722	PBP1A-14	6	ACGATTGTTGATGTGACAAATGGTCATGTTATTGCTCAGCTTGGCGGACGTAATCAAGATGAAAATGTTTCATTTGGGACTAACCAAGCTGTTTTAACTGATCGTGACTGGGGTTCTACCATGAAGCCAATCACAGCCTATGCTCCTGCTATTGAATCTGGTGTTTATACTTCTACTGCTCAGTCGACTAATGACTCAGTCTATTATTGGCCTGGAACCACTACCCAATTGTTTAACTGGGACCTTAGATATAACGGATGGATGACAATCCAAGCTGCTATTATGCTATCGCGAAATGTTCCAGCAGTCCGAGCACTGGAAGCCGCAGGACTTGACTATGCTCGATCTTTCTTAAGCAGTTTAGGTATTAACTATCCCGAAATGCACTACTCAAACGCT…	813	271	64	pbp1a_TP-64		148	148	PBP1A-148	VITIKNPKILKWLKYVLSAILSLIILVIIIGGLLFTFYISSAPKLSEAQLKSTNSSLVYDGNNNLIADLGSEKRENVTADSIPINLVNAITSIEDKRFFNHRGVDLYRIFGAAFHNLTSQTTQGGSTLDQQLIKLAYFSTNESDQTLKRKAQEVWLALQMERKYTKQEILTFYINKVYMGNGNYGMLTAAKSYYGKDLKDLSYAQLALLAGIPQAPSQYDPYLHPEAAQNRRNVVLQQMYMEKHLTKAEYETAIATPVAEGLQSLQQRSTYPKYMDNYLKQVIEEVKKETNKDIFTAGLKVYTNIIPDAQQTLYNIYHSGDYVYYPDQDFQVASTIIDVTNGHVIAQLGGRNQDENVSFGINQAVLTDRDWGSTMKPITAYAPAIESGVYTSTAQSTND…	727	1	TIIDVTNGHVIAQLGGRNQDENVSFGINQAVLTDRDWGSTMKPITAYAPAIESGVYTSTAQSTNDSVYYWPGTTTQLFNWDLRYNGWMTIQAAIMLSRNVPAVRALEAAGLDYARSFLSSLGINYPEMHYSNAISSNNSSSDKKYGASSEKMAAAYAAFANGGIYHKPRYVNKVEFSDGTSKTFDEKGKRAMKETTAYMMTDMLKTVLTYGTGTAAAIPGVAQAGKTGTSNYTDEELAKIGEKYGLYPDYVGTLAPDENFVGFTKRYAMAV	271	2	PBP1A_TP-2					min:	813	271	25721
	149	149	pbp1a-149	GTGATTACAATTAAAAATCCAAAAATCCTTAAGTGGCTAAAGTATGTATTAAGTGCAATTCTTAGCCTTATTATCCTTGTTATTATTATTGGTGGTCTTTTGTTTACCTTCTACATTAGCAGTGCTCCGAAACTGTCAGAAGCCCAGTTAAAATCAACAAACTCTAGCTTGGTTTATGACGGTAATAACAATCTGATTGCTGATTTGGGTTCTGAAAAGCGTGAAAATGTAACAGCTGATAGTATCCCTATTAATCTAGTTAATGCTATTACCTCAATTGAAGATAAACGTTTCTTTAACCATCGTGGAGTAGATCTTTATCGTATTTTTGGTGCTGCCTTTCATAATCTAACGAGTCAGACCACTCAAGGGGGGTCAACGCTTGATCAGCAACTCATT…	2166	722	PBP1A-66	6	ACGATTGTTGATGTGACAAATGGTCATGTTATTGCTCAGCTTGGCGGACGTAATCAAGATGAAAATGTTTCATTTGGGACTAACCAAGCTGTTTTAACTGATCGTGACTGGGGTTCTACCATGAAGCCAATCACAGCCTATGCTCCTGCTATTGAATCTGGTGTTTATACTTCTACTGCTCAGTCGACTAATGACTCAGTCTATTATTGGCCTGGAACCACTACCCAATTGTTTAACTGGGACCTTAGATATAACGGATGGATGACAATCCAAGCTGCTATTATGCTATCGCGAAATGTCCCAGCAGTCCGAGCACTGGAAGCCGCAGGACTTGACTATGCTCGATCTTTCTTAAGCAGTTTAGGTATTAACTATCCCGAAATGCACTACTCAAACGCT…	813	271	7	pbp1a_TP-7		149	149	PBP1A-149	VITIKNPKILKWLKYVLSAILSLIILVIIIGGLLFTFYISSAPKLSEAQLKSTNSSLVYDGNNNLIADLGSEKRENVTADSIPINLVNAITSIEDKRFFNHRGVDLYRIFGAAFHNLTSQTTQGGSTLDQQLIKLAYFSTNESDQTLKRKAQEVWLALQMERKYTKQEILTFYINKVYMGNGNYGMLTAAKSYYGKDLKDLSYAQLALLAGIPQAPSQYDPYLHPEAAQNRRNVVLQQMYMEKHLTKAEYETAIATPVAEGLQSLQQRSTYPKYMDNYLKQVIEEVKKETNKDIFTAGLKVYTNIIPDAQQTLYNIYHSGDYVYYPDQDFQVASTIIDVTNGHVIAQLGGRNQDENVSFGINQAVLIDRDWGSTMKPITAYAPAIESGVYTSTAQSTND…	721	1	TIIDVTNGHVIAQLGGRNQDENVSFGINQAVLIDRDWGSTMKPITAYAPAIESGVYTSTAQSTNDSVYYWPGTTTQLFNWDLRYNGWMTIQAAIMLSRNVPAVRALEAAGLDYARSFLSSLGINYPEMHYSNAISSNNSSSDKKYGASSEKMAAAYAAFANGGIYHKPRYVNKVEFSDGTSKTFDEKGKRAMKETTAYMMTDMLKTVLTYGTGTAAAIPGVAQAGKTGTSNYTDEELAKIGEKYGLYPDYVGTLAPDENFVGFTKRYAMAV	271	50	PBP1A_TP-50					max:	813	271
	150	150	pbp1a-150	GTGATTACAATTAAAAATCCAAAAATCCTTAAGTGGCTAAAGTATGTATTAAGTGCAATTCTTAGCCTTATTATCCTTGTTATTATTATTGGTGGTCTTTTGTTTACCTTCTACATTAGCAGTGCTCCGAAACTGTCAGAAGCCCAGTTAAAATCAACAAACTCTAGCTTGGTTTATGACGGTAATAACAATCTGATTGCTGATTTGGGTTCTGAAAAGCGTGAAAATGTAACAGCTGATAGTATCCCTATTAATCTAGTTAATGCTATTACCTCAATTGAAGATAAACGTTTCTTTAACCATCGTGGAGTAGATCTTTATCGTATTTTTGGTGCTGCCTTTCATAATCTAACGAGTCAGACCACTCAAGGGGGGTCAACGCTTGATCAGCAACTCATT…	2166	722	PBP1A-67	6	ACGATTGTTGATGTGACAAATGGTCATGTTATTGCTCAGCTTGGCGGACGTAATCAAGATGAAAATGTTTCATTTGGGACTAACCAAGCTGTTTTAACTGATCGTGACTGGGGTTCTACCATGAAGCCAATCACAGCCTATGCTCCTGCTATTGAATCTGGTGTTTATACTTCTACTGCTCAGTCGACTAATGACTCAGTCTATTATTGGCCTGGAACCACTACCCAATTGTTTAACTGGGACCTTAGATATAACGGATGGATGACAATCCAAGCTGCTATTATGCTATCGCGAAATGTCCCAGCAGTCCGAGCACTGGAAGCCGCAGGACTTGACTATGCTCGATCTTTCTTAAGCAGTTTAGGTATTAACTATCCCGAAATGCACTACTCAAACGCT…	813	271	7	pbp1a_TP-7		150	150	PBP1A-150	VITIKNPKILKWLKYVLSAILSLIILVIIIGGLLFTFYISSAPKLSEAQLKSTNSSLVYDGNNNLIADLGSEKRENVTADSIPINLVNAITSIEDKRFFNHRGVDLYRIFGAAFHNLTSQTTQGGSTLDQQLIKLAYFSTNESDQTLKRKAQEVWLALQMERKYTKQEILTFYINKVYMGNGNYGMLTAAKSYYGKDLKDLSYAQLALLAGIPQAPSQYDPYLHPEAAQNRRNVVLQQMYMEKHLTKAEYETAIATPVAEGLQSLQQRSTYPKYMDNYLKQVIEEVKKETNKDIFTAGLKVYTNIIPDAQQTLYNIYHSGDYVYYPDQDFQVASTIVDVTNGHVIAQLGGRNQDENVSFRTNQAVLTDRDWGSTMKPITAYAPAIESGVYTSTAQSTND…	721	1	TIVDVTNGHVIAQLGGRNQDENVSFRTNQAVLTDRDWGSTMKPITAYAPAIESGVYTSTAQSTNDSVYYWPGTTTQLFNWDLRYNGWMTIQAAIMLSRNVPAVRALEAAGLDYARSFLSSLGINYPEMHYSNAISSNNSSSDKKYGASSEKMAAAYAAFANGGIYHKPRYVNKVEFSDGTSKTFDEKGKRAMKETTAYMMTDMLKTVLTYGTGTAAAIPGVAQAGKTGTSNYTDEELAKIGEKYGLYPDYVGTLAPDENFVGFTKRYAMAV	271	30	PBP1A_TP-30
	151	151	pbp1a-151	GTGATTACAATTAAAAATCCAAAAATCCTTAAGTGGCTAAAGTATGTATTAAGTGCAATTCTTAGCCTTATTATCCTTGTTATTATTATTGGTGGTCTTTTGTTTACCTTCTACATTAGCAGTGCTCCGAAACTGTCAGAAGCCCAGTTAAAATCAACAAACTCTAGCTTGGTTTATGACGGTAATAACAATCTGATTGCTGATTTGGGTTCTGAAAAGCGTGAAAATGTAACAGCTGATAGTATCCCTATTAATCTAGTTAATGCTATTACCTCAATTGAAGATAAACGTTTCTTTAACCATCGTGGAGTAGATCTTTATCGTATTTTTGGTGCTGCCTTTCATAATCTAACGAGTCAGACCACTCAAGGGGGGTCAACGCTTGATCAGCAACTCATT…	2166	722	PBP1A-22	6	ACTATTGTTGATGTGACAAATGGTCATGTTATTGCTCAGCTTGGCGGACGTAATCAAGATGAAAATGTTTCATTTGGGACTAACCAAGCTGTTTTAACTGATCGTGACTGGGGTTCTACCATGAAGCCAATCACAGCCTATGCTCCTGCTATTGAATCTGGTGTTTATACTTCTACTGCTCAGTCGACTAATGACTCAGTCTATTATTGGCCTGGAACCACTACCCAATTGTTTAACTGGGACCTTAGATATAACGGATGGATGACAATCCAAGCTGCTATTATGCTATCGCGAAATGTCCCAGCAGTCCGAGCACTGGAAGCAGCAGGACTTGACTATGCTCGATCTTTCTTAAGCAGTTTAGGTATTAACTATCCCGAAATGCACTACTCAAACGCT…	813	271	65	pbp1a_TP-65		151	151	PBP1A-151	VITIKNPKILKWLKYVLSAILSLIILVIIIGGLLFTFYISSAPKLSEAQLKSTNSSLVYDGNNNLIADLGSEKRENVTADSIPINLVNAITSIEDKRFFNHRGVDLYRIFGAAFHNLTSQTTQGGSTLDQQLIKLAYFSTNESDQTLKRKAQEVWLALQMERKYTKQEILTFYINKVYMGNGNYGMLTAAKSYYGKDLKDLSYAQLALLAGIPQAPSQYDPYLHPEAAQNRRNVVLQQMYMEKHLTKAEYETAIATPVAEGLQSLQQRSTYPKYMDNYLKQVIEEVKKETNKDIFTAGLKVYTNIIPDAQQTLYNIYHSGDYVYYPDQDFQVASTIVDVTNGHVIAQLGGRNQDENVSFGTNQAVLTDRDWGSTMKPITAYAPAIESGVYTSTAQSTND…	721	1	TIVDVTNGHVIAQLGGRNQDENVSFGTNQAVLTDRDWGSTMKPITAYAPAIESGVYTSTAQSTNDSVYYWPGTTTQLFNWDLRYNGWMTIQAAIMLSRNVPAVRALEAAGLDYARSFLSSLGINYPEMHYSNAISSNNSSSDKKYGASSEKMTAAYAAFANGGIYHKPRYVNKVEFSDGTSKTFDEKGKRAMKETTAYMMTDMLKTVLTYGTGTAAAIPGVAQAGKTGTSNYTDEELAKIGEKYGLYPDYVGTLAPDENFVGFTKRYAMAV	271	51	PBP1A_TP-51
	152	152	pbp1a-152	GTGATTACAATTAAAAATCCAAAAATCCTTAAGTGGCTAAAGTATGTATTAAGTGCAATTCTTAGCCTTATTATCCTTGTTATTATTATTGGTGGTCTTTTGTTTACCTTCTACATTAGCAGTGCTCCGAACCTGTCAGAAGCCCAGTTAAAATCAACAAACTCTAGCTTGGTTTATGACGGTAATAACAATCTGATTGCTGATTTGGGTTCTGAAAAGCGTGAAAATGTAACAGCTGATAGTATCCCTATTAATCTAGTTAATGCTATTACCTCAATTGAAGATAAACGTTTCTTTAACCATCGTGGAGTAGATCTTTATCGTATTTTTGGTGCTGCCTTTCATAATCTAACGAGTCAGACCACTCAAGGGGGGTCAACGCTTGATCAGCAACTCATT…	2166	722	PBP1A-68	6	ACGATTGTTGATGTGACAAATGGTCATGTTATTGCTCAGCTTGGCGGACGTAATCAAGATGAAAATGTTTCATTTGGGACTAACCAAGCTGTTTTAACTGATCGTGACTGGGGTTCTACCATGAAGCCAATCACAGCCTATGCTCCTGCTATTGAATCTGGTGTTTATACTTCTACTGCTCAGTCGACTAATGACTCAGTCTATTATTGGCCTGGAACCACTACCCAATTGTTTAACTGGGACCTTAGATATAACGGATGGATGACAATCCAAGCTGCTATTATGCTATCGCGAAATGTCCCAGCAGTCCGAGCACTGGAAGCCGCAGGACTTGACTATGCTCGATCTTTCTTAAGCAGTTTAGGTATTAACTATCCCGAAATGCACTACTCAAACGCT…	813	271	1	pbp1a_TP-1		152	152	PBP1A-152	VITIKNPKILKWLKYVLSAILSLIILVIIIGGLLFTFYISSAPKLSEAQLKSTNSSLVYDGNNNLIADLGSEKRENVTADSIPINLVNAITSIEDKRFFNHRGVDLYRIFGAAFHNLTSQTTQGGSTLDQQLIKLAYFSTNESDQTLKRKAQEVWLALQMERKYTKQEILTFYINKVYMGNGNYGMLTAAKSYYGKDLKDLSYAQLALLAGIPQAPSQYDPYLHPEAAQNRRNVVLQQMYMEKHLTKAEYETAIATPVAEGLQSLQQRSTYPKYMDNYLKQVIEEVKKETNKDIFTAGLKVYTNIIPDAQQTLYNIYHSGDYVYYPDQDFQVASTIVDVTNGHVIAQLGGRNQDENVSFGTNQAVLTDRDWGSTMKPITAYAPAIESGVYTSTAQSTND…	721	1	TIVDVTNGHVIAQLGGRNQDENVSFGTNQAVLTDRDWGSTMKPITAYAPAIESGVYTSTAQSTNDSVYYWPGTTTQLFNWDLRYNGWMTIQAAIMLSRNVPAVRALEAAGLDYARSFLSSLGINYPEMHYSNAISSNNSSSDKKYGASSEKMAAAYAAFANGGIYHKPRYVNKVEFSDGTSKTFDEKGKRAMKETTTYMMTDMLKTVLTYGTGTAAAIPGVAQAGKTGTSNYTDEELAKIGEKYGLYPDYVGTLAPDENFVGFTKRYAMAV	271	52	PBP1A_TP-52
	153	153	pbp1a-153	GTGATTACAATTAAAAATCCAAAAATCCTTAAGTGGCTAAAGTATGTATTAAGTGCAATTCTTAGCCTTATTATCCTTGTTATTATTATTGGTGGTCTTTTGTTTACCTTCTACATTAGCAGTGCTCCGAAACTGTCAGAAGCCCAGTTAAAATCAACAAACTCTAGCTTGGTTTATGACGGTAATAACAACCTGATTGCTGATTTGGGTTCTGAAAAGCGTGAAAATGTAACAGCTGATAGTATCCCTATTAATCTAGTTAATGCTATTACCTCAATTGAAGATAAACGTTTCTTTAACCATCGTGGAGTAGATCTTTATCGTATTTTTGGTGCTGCCTTTCATAATCTAACGAGTCAGACCACTCAAGGGGGGTCAACGCTTGATCAGCAACTCATT…	2166	722	PBP1A-69	5	ACGATTGTTGATGTGACAAATGGTCATGTTATTGCTCAGCTTGGCGGACGTAATCAAGATGAAAATGTTTCATTTGGGACTAACCAAGCTGTTTTAACTGATCGTGACTGGGGTTCTACCATGAAGCCAATCACAGCCTATGCTCCTGCTATTGAATCTGGTGTTTATACTTCTACTGCTCAGTCGACTAATGACTCAGTCTATTATTGGCCTGGAACCACTACCCAATTGTTTAACTGGGACCTTAGATATAACGGATGGATGACAATCCAAGCTGCTATTATGCTATCGCGAAATGTCCCAGCAGTCCGAGCACTGGAAGCCGCAGGACTTGACTATGCTCGATCTTTCTTAAGCAGTTTAGGTATTAACTATCCCGAAATGCACTACTCAAACGCT…	813	271	10	pbp1a_TP-10		153	153	PBP1A-153	VITIKNPKILKWLKYVLSAILSLIILVIIIGGLLFTFYISSAPKLSEAQLKSTNSSLVYDGNNNLIADLGSEKRENVTADSIPINLVNAITSIEDKRFFNHRGVDLYRIFGAAFHNLTSQTTQGGSTLDQQLIKLAYFSTNESDQTLKRKAQEVWLALQMERKYTKQEILTFYINKVYMGNGNYGMLTAAKSYYGKDLKDLSYAQLALLAGIPQAPSQYDPYLHPEAAQNRRNVVLQQMYMEKHLTKAEYETAIATPVAEGLQSLQQRSTYPKYMDNYLKQVIEEVKKETNKDIFTAGLKVYTNIIPDAQQTLYNIYHSGDYVYYPDQDFQVASTIVDVTNGHVIAQLGGRNQDENVSFGTNQAVLTDRDWGSTMKPITAYAPAIESGVYTSTAQSTND…	721	1	TIVDVTNGHVIAQLGGRNQDENVSFGTNQAVLTDRDWGSTMKPITAYAPAIESGVYTSTAQSTNDSVYYWPGTTTQLFNWDLRYNGWMTIQAAIMLSRNVPAVRALEAAGLDYARSFLSSLGINYPEMHYSNAISSNNSSSDKKYGASSEKMAAAYAAFANGGIYHKPRYVNKVEFSDGTSKTFDEKGKRAMKETTAYMMTDMLKTVLTYGTGTAAAIPGVAQAGKTGTSNYTDEELAKIGEKYSLYPDYVGTLAPDENFVGFTKRYAMAV	271	53	PBP1A_TP-53
	154	154	pbp1a-154	GTGATTACAATTAAAAATCCAAAAATCCTTAAGTGGCTAAAGTATGTATTAAGTGCAATTCTTAGCCTTATTATCCTTGTTATTATTATTGGTGGTCTTTTGTTTACCTTCTACATTAGCAGTGCTCCGAAACTGTCAGAAGCCCAGTTAAAATCAACAAACTCTAGCTTGGTTTATGACGGTAATAACAATCTGATTGCTGATTTGGGTTCTGAAAAGCGTGAAAATGTAACAGCTGATAGTATCCCTATTAATCTAGTTAATGCTATTACCTCAATTGAAGATAAACGTTTCTTTAACCATCGTGGAGTAGATCTTTATCGTATTTTTGGTGCTGCCTTTCATAACCTAACGAGTCAGACCACTCAAGGGGGGTCAACGCTTGATCAGCAACTCATT…	2166	722	PBP1A-84	5	ACGATTGTTGATGTGACAAATGGTCATGTTATTGCTCAGCTTGGCGGACGTAATCAAGATGAAAATGTTTCATTTGGGACTAACCAAGCTGTTTTAACTGATCGTGACTGGGGTTCTACCATGAAGCCAATCACAGCCTATGCTCCTGCTATTGAATCTGGTGTTTATACTTCTACTGCTCAGTCGACTAATGACTCAGTCTATTATTGGCCTGGAACCACTACCCAATTGTTTAACTGGGACCTTAGATATAACGGATGGATGACAATCCAAGCTGCTATTATGCTATCGCGAAATGTCCCAGCAGTCCGAGCACTGGAAGCCGCAGGACTTGACTATGCTCGATCTTTCTTAAGCAGTTTAGGTATTAACTATCCCGAAATGCACTACTCAAACGCT…	813	271	7	pbp1a_TP-7		154	154	PBP1A-154	VITIKNPKILKWLKYVLSAILSLIILVIIIGGLLFTFYISSAPKLSEAQLKSTNSSLVYDGNNNLIADLGSEKRENVTADSIPINLVNAITSIEDKRFFNHRGVDLYRIFGAAFHNLTSQTTQGGSTLDQQLIKLAYFSTNESDQTLKRKAQEVWLALQMERKYTKQEILTFYINKVYMGNGNYGMLTAAKSYYGKDLKDLSYAQLALLAGIPQAPSQYDPYLHPEAAQNRRNVVLQQMYMEKHLTKAEYETAIATPVAEGLQSLQQRSTYPKYMDNYLKQVIEEVKKETNKDIFTAGLKVYTNIIPDAQQTLYNIYHSGDYVYYPDQDFQVASTIVDVTNGHVIAQLGGRNQDENVSFGTNQAVLTDRDWGSTMKPITAYAPAIESGVYTSTAQSTND…	721	1	TIVDVTNGHVIAQLGGRNQDENVSFGTNQAVLTDRDWGSTMKPITAYAPAIESGVYTSTAQSTNDSVYYWPGTTTQLFNWDLRYNGWMTIQAAIMLSRNVPAVRALEAAGLDYARSFLSSLGINYPEMHYSNAISSNNSSSDKKYGASSEKMAAAYAAFANGGIYHKPRYVNKVEFSDGTSKTFDEKGKRAMKETTAYMMTDMLKTVLTYGTGTAAAIPGVAQAGKTGTSNYTDEELAKIGEKYGLYPDYVGTLAPDENFVGFTKRYAIAV	271	45	PBP1A_TP-45
	155	155	pbp1a-155	GTGATTACAATTAAAAATCCAAAAATCCTTAAGTGGCTAAAGTATGTATTAAGTGCAATTCTTAGCCTTATTATCCTTGTTATTATTATTGGTGGTCTTTTGTTTACCTTCTACATTAGCAGTGCTCCGAAACTGTCAGAAGCCCAGTTAAAATCAACAAACTCTAGCTTGGTTTATGACGGTAATAACAATCTGATTGCTGATTTGGGTTCTGAAAAGCGTGAAAATGTAACAGCTGATAGTATCCCTATTAATCTAGTTAATGCTATTACCTCAATTGAAGATAAACGTTTCTTTAACCATCGTGGAGTAGATCTTTATCGTATTTTTGGTGCTGCCTTTCATAATCTAACGAGTCAGACCACTCAAGGGGGGTCAACGCTTGATCAGCAACTCATT…	2166	722	PBP1A-55	5	ACGATTGTTGATGTGACAAATGGTCATGTTATTGCTCAGCTTGGCGGACGTAATCAAGATGAAAATGTTTCATTTGGGACTAACCAAGCTGTTTTAACTGATCGTGACTGGGGTTCTACCATGAAGCCAATCACAGCCTATGCTCCTGCTATTGAATCTGGTGTTTATACTTCTACTGCTCAGTCGACTAATGACTCAGTCTATTATTGGCCTGGAACCACTACCCAATTGTTTAACTGGGACCTTAGATATAACGGATGGATGACAATCCAAGCTGCTATTATGCTATCGCGAAATGTCCCAGCAGTCCGAGCACTGGAAGCCGCAGGACTTGACTATGCTCGATCTTTCTTAAGCAGTTTAGGTATTAACTATCCCGAAATGCACTACTCAAACGCT…	813	271	66	pbp1a_TP-66		155	155	PBP1A-155	VITIKNPKILKWLKYVLSAILSLIILVIIIGGLLFTFYISSAPKLSEAQLKSTNSSLVYDGNNNLIADLGSEKRENVTADSIPINLVNAITSIEDKRFFNHRGVDLYRIFGAAFHNLTSQTTQGGSTLDQQLIKLAYFSTNESDQTLKRKAQEVWLALQMERKYTKQEILTFYINKVYMGNGNYGMLTAAKSYYGKDLKDLSYAQLALLAGIPQAPSQYDPYLHPEAAQNRRNVVLQQMYMEKHLTKAEYETAIATPVAEGLQSLQQRSTYPKYMDNYLKQVIEEVKKETNKDIFTAGLKVYTNIIPDAQQTLYNIYHSGDYVYYPDQDFQVASTIVDVTNGHVIAQLGGRNQDENVSFGTNQAVLTDRDWGSTMKPITAYAPAIESGVYTSTAQSTND…	721	1	TIVDVTNGHVIAQLGGRNQDENVSFGTNQAVLTDRDWGSTMKPITAYAPAIESGVYTSTAQSTNDSVYYWPGTTTQLFNWDLRYNGWMTIQAAIMLSRNVPAVRALEAAGLDYARSFLSSLGINYPEMHYSNAISSNNSSSDKKYGASSEKMAAAYAAFANGGIYHKPRYVNKVEFSDGTSKTFDEKGKRAMKETTAYMMTDMLKTVLTYGTGTAAAIPGVAQAGKTGTSNYTDEELAKIGEKYGLYPDYVGTLAPDENFVGFTKRYAIAV	271	45	PBP1A_TP-45
	156	156	pbp1a-156	GTGATTACAATTAAAAATCCAAAAATCCTTAAGTGGCTAAAGTATGTATTAAGTGCAATTCTTAGCCTTATTATCCTTGTTATTATTATTGGTGGTCTTTTGTTTACCTTCTACATTAGCAGTGCTCCGAAACTGTCAGAAGCCCAGTTAAAATCAACAAACTCTAGCTTGGTTTATGACGGTAATAACAATCTGATTGCTGATTTGGGTTCTGAAAAGCGTGAAAATGTAACAGCTGATAGTATCCCTATTAATCTAGTTAATGCTATTACCTCAATTGAAGATAAACGTTTCTTTAACCATCGTGGAGTAGATCTTTATCGTATTTTTGGTGCTGCCTTTCATAATCTAACGAGTCAGACCACTCAAGGGGGGTCAACGCTTGATCAGCAACTCATT…	2166	722	PBP1A-5	5	ACGATTGTTGATGTGACAAATGGTCATGTTATTGCTCAGCTTGGCGGACGTAATCAAGATGAAAATGTTTCATTTGGGACTAACCAAGCTGTTTTAACTGATCGTGACTGGGGTTCTACCATGAAGCCAATCACAGCCTATGCTCCTGCTATTGAATCTGGTGTTTATACTTCTACTGCTCAGTCGACTAATGACTCAGTCTATTATTGGCCTGGAACCACTACCCAATTGTTTAACTGGGACCTTAGATATAACGGATGGATGACAATCCAAGCTGCTATTATGCTATCGCGAAATGTCCCAGCAGTCCGAGCACTAGAAGCCGCAGGACTTGACTATGCTCGATCTTTCTTAAGCAGTTTAGGGATTAACTATCCCGAAATGCACTACTCAAACGCT…	813	271	67	pbp1a_TP-67		156	156	PBP1A-156	VITIKNPKILKWLKYVLSAILSLIILVIIIGGLLFTFYISSAPKLSEAQLKSTNSSLVYDGNNNLIADLGSEKRENVTADSIPINLVNAITSIEDKRFFNHRGVDLYRIFGAAFHNLTSQTTQGGSTLDQQLIKLAYFSTNESDQTLKRKAQEVWLALQMERKYTKQEILTFYINKVYMGNGNYGMLTAAKSYYGKDLKDLSYAQLALLAGIPQAPSQYDPYLHPEAAQNRRNVVLQQMYMEKHLTKAEYETAIATPVAEGLQSLQQRSTYPKYMDNYLKQVIEEVKKETNKDIFTAGLKVYTNIIPDAQQTLYNIYHSGDYVYYPDQDFQVASTIVDVTNGHVIAQLGGRNQDENVSFGTNQAVLTDRDWGSTMKPITAYAPAIESGVYTSTAQSTND…	721	1	TIVDVTNGHVIAQLGGRNQDENVSFGTNQAVLTDRDWGSTMKPITAYAPAIESGVYTSTAQSTNDSVYYWPGTTTQLFNWDLRYNGWMTIQAAIMLSRNVPAVRALEAAGLDYARSFLSSLGINYPEMHYSNAISSNNSSSDKKYGASSEKMAAAYAAFANGGIYHKPRYVNKVEFSDGTSKTFDEKGKRAMKETTAYMMTDMLKTVLTYGTGTAAAIPGVAQAGKTGTSNYTDEELAKIGEKYGLYPDYVGTLAPDENFVGFTKRYAMAV	271	1	PBP1A_TP-1
	157	157	pbp1a-157	GTGATTACAATTAAAAATCCAAAAATCCTTAAGTGGCTAAAGTATGTATTAAGTGCAATTCTTAGCCTTATTATCCTTGTTATTATTATTGGTGGTCTTTTGTTTACCTTCTACATTAGCAGTGCTCCGAAACTGTCAGAAGCCCAGTTAAAATCAACAAACTCTAGCTTGGTTTATGACGGTAATAACAATCTGATTGCTGATTTGGGTTCTGAAAAGCGTGAAAATGTAACAGCTGATAGTATCCCTATTAATCTAGTTAATGCTATTACCTCAATTGAAGATAAACGTTTCTTTAACCATCGTGGAGTAGATCTTTATCGTATTTTTGGTGCTGCCTTTCATAATCTAACGAGTCAGACCACTCAAGGGGGGTCAACGCTTGATCAGCAACTCATT…	2166	722	PBP1A-70	5	ACGATTGTTGATGTGACAAATGGTCATGTTATTGCTCAGCTTGGCGGACGTAATCAAGATGAAAATGTTTCATTTGGGACTAACCAAGCTGTTTTAACTGATCGTGACTGGGGTTCTACCATGAAGCCAATCACAGCCTATGCTCCTGCTATTGAATCTGGTGTTTATACTTCTACTGCTCAGTCGACTAATGACTCAGTCTATTATTGGCCTGGAACCACTACCCAATTGTTTAACTGGGACCTTAGATATAACGGATGGATGACAATCCAAGCTGCTATTATGCTATCGCGAAATGTCCCAGCAGTCCGAGCACTGGAAGCCGCAGGACTTGACTATGCTCGATCTTTCTTAAGCAGTTTAGGTATTAACTATCCCGAAATGCACTACTCAAACGCT…	813	271	1	pbp1a_TP-1		157	157	PBP1A-157	VITIKNPKILKWLKYVLSAILSLIILVIIIGGLLFTFYISSAPKLSEAQLKSTNSSLVYDGNNNLIADLGSEKRENVTADSIPINLVNAITSIEDKRFFNHRGVDLYRIFGAAFHNLTSQTTQGGSTLDQQLIKLAYFSTNESDQTLKRKAQEVWLALQMERKYTKQEILTFYINKVYMGNGNYGMLTAAKSYYGKDLKDLSYAQLALLAGIPQAPSQYDPYLHPEAAQNRRNVVLQQMYMEKHLTKAEYETAIATPVAEGLQSLQQRSTYPKYMDNYLKQVIEEVKKETNKDIFTAGLKVYTNIIPDAQQTLYNIYHSGDYVYYPDQDFQVASTIVDVTNGHVIAQLGGRNQDENVSFGTNQAVLTDRDWGSTMKPITAYAPAIESGVYTSTAQSTND…	721	1	TIVDVTNGHVIAQLGGRNQDENVSFGTNQAVLTDRDWGSTMKPITAYAPAIESGVYTSTAQSTNDSVYYWPGTTTQLFNWDLRYNGWMTIQAAIMLSRNVPAVRALEAAGLDYARSFLSSLGINYPEMHYSNAISSNNSSSDKKYGASSEKMAAAYAAFANGGIYHKPRYVNKVEFSDGTSKTFDEKGKRAMKETTAYMMTDMLKTVLTYGTGTAAAIPGVAQAGKTGTSNYTDEELAKIGEKYGLYPDYVGTLAPDENFVGFTKRYAMAV	271	1	PBP1A_TP-1
	158	158	pbp1a-158	GTGATTACAATTAAAAATCCAAAAATCCTTAAGTGGCTAAAGTATGTATTAAGTGCAATTCTTAGCCTTATTATCCTTGTTATTATTATTGGTGGTCTTTTGTTTACCTTCTACATTAGCAGTGCTCCGAAACTGTCAGAAGCCCAGTTAAAATCAACAAACTCTAGCTTGGTTTATGACGGTAATAACAATCTGATTGCTGATTTGGGTTCTGAAAAGCGTGAAAATGTAACAGCTGATAGTATCCCTATTAATCTAGTTAATGCTATTACCTCAATTGAAGATAAACGTTTCTTTAACCATCGTGGAGTAGATCTTTATCGTATTTTTGGTGCTGCCTTTCATAATCTAACGAGTCAGACCACTCAAGGGGGGTCAACGCTTGATCAGCAACTCATT…	2166	722	PBP1A-71	5	ACGATTATTGATGTGACAAATGGTCATGTTATTGCTCAGCTTGGCGGACGTAATCAAGATGAAAATGTTTCATTTGGGATTAACCAAGCTGTTTTAACTGATCGTGACTGGGGTTCTACCATGAAGCCAATCACAGCCTATGCTCCTGCTATTGAATCTGGTGTTTATACTTCTACTGCTCAGTCGACTAATGACTCAGTCTATTATTGGCCTGGAACCACTACCCAATTGTTTAACTGGGACCTTAGATATAACGGATGGATGACAATCCAAGCTGCTATTATGCTATCGCGAAATGTCCCAGCAGTCCGAGCACTGGAAGCCGCAGGACTTGACTATGCTCGATCTTTCTTAAGCAGTTTAGGTATTAACTATCCCGAAATGCACTACTCAAACGCT…	813	271	6	pbp1a_TP-6		158	158	PBP1A-158	VITIKNPKILKWLKYVLSAILSLIILVIIIGGLLFTFYISSAPKLSEAQLKSTNSSLVYDGNNNLIADLGSEKRENVTADSIPINLVNAITSIEDKRFFNHRGVDLYRIFGAAFHNLTSQTTQGGSTLDQQLIKLAYFSTNESDQTLKRKAQEVWLALQMERKYTKQEILTFYINKVYMGNGNYGMLTAAKSYYGKDLKDLSYAQLALLAGIPQAPSQYDPYLHPEAAQNRRNVVLQQMYMEKHLTKAEYETAIATPVAEGLQSLQQRSTYPKYMDNYLKQVIEEVKKETNKDIFTAGLKVYTNIIPDAQQTLYNIYHSGDYVYYPDQDFQVASTIVDVTNGHVIAQLGGRNQDENVSFGTNQAVLTDRDWGSTMKPITAYAPAIESGVYTSTAQSTND…	721	1	TIVDVTNGHVIAQLGGRNQDENVSFGTNQAVLTDRDWGSTMKPITAYAPAIESGVYTSTAQSTNDSVYYWPGTTTQLFNWDLRYNGWMTIQAAIMLSRNVPAVRALEAAGLDYARSFLSSLGINYPEMHYSNAISSNNSSSDKKYGASSEKMAAAYAAFANGGIYHKPRYVNKVEFSDGTSKTFDEKGKRAMKETTAYMMTDMLKTVLTYGTGTAAAIPGVAQAGKTGTSNYTDEELAKIGEKYGLYPDYVGTLAPDENFVGFTKRYAMAV	271	1	PBP1A_TP-1
	159	159	pbp1a-159	GTGATTACAATTAAAAATCCAAAAATCCTTAAGTGGCTAAAGTATGTATTAAGTGCAATTCTTAGCCTTATTATCCTTGTTATTATTATTGGTGGTCTTTTGTTTACCTTCTACATTAGCAGTGCTCCGAAACTGTCAGAAGCCCAGTTAAAATCAACAAACTCTAGCTTGGTTTATGACGGTAATAACAATCTGATTGCTGATTTGGGTTCTGAAAAGCGTGAAAATGTAACAGCTGATAGTATCCCTATTAATCTAGTTAATGCTATTACCTCAATTGAAGATAAACGTTTCTTTAACCATCGTGGAGTAGATCTTTATCGTATTTTTGGTGCTGCCTTTCATAATCTAACGAGTCAGACCACTCAAGGGGGGTCAACGCTTGATCAGCAACTCATT…	2166	722	PBP1A-72	5	ACGATTGTTGATGTGACAAATGGTCATGTTATTGCTCAGCTTGGCGGACGTAATCAAGATGAAAATGTTTCATTTGGGACTAACCAAGCTGTTTTAACTGATCGTGACTGGGGTTCTACCATGAAGCCAATCACAGCCTATGCTCCTGCTATTGAATCTGGTGTTTATACTTCTACTGCTCAGTCGACTAATGACTCAGTCTATTATTGGCCTGGAACCACTACCCAATTGTTTAACTGGGACCTTAGATATAACGGATGGATGACAATCCAAGCTGCTATTATGCTATCGCGAAATGTCCCAGCAGTCCGAGCACTGGAAGCCGCAGGACTTGACTATGCTCGATCTTTCTTAAGCAGTTTAGGTATTAACTATCCCGAAATGCACTACTCAAACGCT…	813	271	68	pbp1a_TP-68		159	159	PBP1A-159	VITIKNPKILKWLKYVLSAILSLIILVIIIGGLLFTFYISSAPKLSEAQLKSTNSSLVYDGNNNLIADLGSEKRENVTADSIPINLVNAITSIEDKRFFNHRGVDLYRIFGAAFHNLTSQTTQGGSTLDQQLIKLAYFSTNESDQTLKRKAQEVWLALQMERKYTKQEILTFYINKVYMGNGNYGMLTAAKSYYGKDLKDLSYAQLALLAGIPQAPSQYDPYLHPEAAQNRRNVVLQQMYMEKHLTKAEYETAIATPVAEGLQSLQQRSTYPKYMDNYLKQVIEEVKKETNKDIFTAGLKVYTNIIPDAQQTLYNIYHSGDYVYYPDQDFQVASTIVDVTNGHVIAQLGGRNQDENVSFGTNQAVLTDRDWGSTMKPITAYAPAIESGVYTSTAQSTND…	721	1	TIVDVTNGHVIAQLGGRNQDENVSFGTNQAVLTDRDWGSTMKPITAYAPAIESGVYTSTAQSTNDSVYYWPGTTTQLFNWDLRYNGWMTIQAAIMLSRNVPAVRALEAAGLDYARSFLSSLGINYPEMHYSNAISSNNSSSDKKYGASSEKMAAAYAAFANGGIYHKPRYVNKVEFSDGTSKTFDEKGKRAMKETTAYMMTDMLKTVLTYGTGTAVAIPGVAQAGKTGTSNYTDEELAKIGEKYGLYPDYVGTLAPDENFVGFTKRYAMAV	271	54	PBP1A_TP-54
	160	160	pbp1a-160	GTGATTACAATTAAAAATCCAAAAATCCTTAAGTGGCTAAAGTATGTATTAAGTGCAATTCTTAGCCTTATTATCCTTGTTATTATTATTGGTGGTCTTTTGTTTACCTTCTACATTAGCAGTGCTCCGAAACTGTCAGAAGCCCAGTTAAAATCAACAAACTCTAGCTTGGTTTATGACGGTAATAACAATCTGATTGCTGATTTGGGTTCTGAAAAGCGTGAAAATGTAACAGCTGATAGTATCCCTATTAATCTAGTTAATGCTATTACCTCAATTGAAGATAAACGTTTCTTTAACCATCGTGGAGTAGATCTTTATCGTATTTTTGGTGCTGCCTTTCATAATCTAACGAGTCAGACCACTCAAGGGGGGTCAACGCTTGATCAGCAACTCATT…	2166	722	PBP1A-73	5	ACGATTGTTGATGTGACAAATGGTCATGTTATTGCTCAGCTTGGCGGACGTAATCAAGATGAAAATGTTTCATTTGGGACTAACCAAGCTGTTTTAACTGATCGTGACTGGGGTTCTACCATGAAGCCAATCACAGCCTATGCTCCTGCTATTGAATCTGGTGTTTATACTTCTACTGCTCAGTCGACTAATGACTCAGTCTATTATTGGCCTGGAACCACTACCCAATTGTTTAACTGGGACCTTAGATATAACGGATGGATGACAATCCAAGCTGCTATTATGCTATCGCGAAATGTCCCAGCAGTCCGAGCACTGGAAGCCGCAGGACTTGACTATGCTCGATCTTTCTTAAGCAGTTTAGGTATTGACTATCCCGAAATGCACTACTCAAACGCT…	813	271	69	pbp1a_TP-69		160	160	PBP1A-160	VITIKNPKILKWLKYVLSAILSLIILVIIIGGLLFTFYISSAPKLSEAQLKSTNSSLVYDGNNNLIADLGSEKRENVTADSIPINLVNAITSIEDKRFFNHRGVDLYRIFGAAFHNLTSQTTQGGSTLDQQLIKLAYFSTNESDQTLKRKAQEVWLALQMERKYTKQEILTFYINKVYMGNGNYGMLTAAKSYYGKDLKDLSYAQLALLAGIPQAPSQYDPYLHPEAAQNRRNVVLQQMYMEKHLTKAEYETAIATPVAEGLQSLQQRSTYPKYMDNYLKQVIEEVKKETNKDIFTAGLKVYTNIIPDAQQTLYNIYHSGDYVYYPDQDFQVASTIVDVTNGHVIAQLGGRNQDENVSFGTNQAVLTDRDWGSTMKPITAYAPAIESGVYTSTAQSTND…	721	1	TIVDVTNGHVIAQLGGRNQDENVSFGTNQAVLTDRDWGSTMKPITAYAPAIESGVYTSTAQSTNDSVYYWPGTTTQLFNWDLRYNGWMTIQAAIMLSRNVPAVRALEAAGLDYARSFLSSLGINYPEMHYSNAISSNNSSSDKKYGASSEKMAAAYAAFANGGIYHKPRYVNKVEFSDGTSKTFDEKGKRAMKETTAYMMTDMLKAVLTYGTGTAAAIPGVAQAGKTGTSNYTDEELAKIGEKYGLYPDYVGTLAPDENFVGFTKRYAMAV	271	44	PBP1A_TP-44
	161	161	pbp1a-161	GTGATTACAATTAAAAATCCAAAAATCCTTAAGTGGCTAAAGTATGTATTAAGTGCAATTCTTAGCCTTATTATCCTTGTTATTATTATTGGTGGTCTTTTGTTTACCTTCTACATTAGCAGTGCTCCGAAACTGTCAGAAGCCCAGTTAAAATCAACAAACTCTAGCTTGGTTTATGACGGTAATAACAATCTGATTGCTGATTTGGGTTCTGAAAAGCGTGAAAATGTAACAGCTGATAGTATCCCTATTAATCTAGTTAATGCTATTACCTCAATTGAAGATAAACGTTTCTTTAACCATCGTGGAGTAGATCTTTATCGTATTTTTGGTGCTGCCTTTCATAATCTAACGAGTCAGACCACTCAAGGGGGGTCAACGCTTGATCAGCAACTCATT…	2166	722	PBP1A-74	5	ACGATTGTTGATGTGACAAATGGTCATGTTATTGCTCAGCTTGGCGGACGTAATCAAGATGAAAATGTTTCATTTGGGACTAACCAAGCTGTTTTAACTGATCGTGACTGGGGTTCTACCATGAAGCCAATCACAGCCTATGCTCCTGCTATTGAATCTGGTGTTTATACTTCTACTGCTCAGTCGACTAATGACTCAGTCTATTATTGGCCTGGAACCACTACCCAATTGTTTAACTGGGACCTTAGATATAACGGATGGATGACAATCCAAGCTGCTATTATGCTATCGCGAAATGTCCCAGCAGTCCGAGCACTGGAAGCCGCAGGACTTGACTATGCTCGATCTTTCTTAAGCAGTTTAGGTATTAACTATCCCGAAATGCACTACTCAAACGCT…	813	271	1	pbp1a_TP-1		161	161	PBP1A-161	VITIKNPKILKWLKYVLSAILSLIILVIIIGGLLFTFYISSAPKLSEAQLKSTNSSLVYDGNNNLIADLGSEKRENVTADSIPINLVNAITSIEDKRFFNHRGVDLYRIFGAAFHNLTSQTTQGGSTLDQQLIKLAYFSTNESDQTLKRKAQEVWLALQMERKYTKQEILTFYINKVYMGNGNYGMLTAAKSYYGKDLKDLSYAQLALLAGIPQAPSQYDPYLHPEAAQNRRNVVLQQMYMEKHLTKAEYETAIATPVAEGLQSLQQRSTYPKYMDNYLKQVIEEVKKETNKDIFTAGLKVYTNIIPDAQQTLYNIYHSGDYVYYPDQDFQVASTIVDVTNGHVIAQLGGRNQDENVSFGTNQAVLTDRDWGSTMKPITAYAPAIESGVYTSTAQSTND…	721	1	TIVDVTNGHVIAQLGGRNQDENVSFGTNQAVLTDRDWGSTMKPITAYAPAIESGVYTSTAQSTNDSVYYWPGTTTQLFNWDLRYNGWMTIQAAIMLSRNVPAVRALEAAGLDYARSFLSSLGINYPEMHYSNAISSNNSSSDKKYGASSEKMAAAYAAFANGGIYHNPRYVNKVEFSDGTSKTFDEKGKRAMKETTAYMMTDMLKTVLTYGTGTAAAIPGVAQAGKTGTSNYTDEELAKIGEKYGLYPDYVGTLAPDENFVGFTKRYAMAV	271	55	PBP1A_TP-55
	162	162	pbp1a-162	GTGATTACAATTAAAAATCCAAAAATCCTTAAGTGGCTAAAGTATGTATTAAGTGCAATTCTTAGCCTTATTATCCTTGTTATTATTATTGGTGGTCTTTTGTTTACCTTCTACATTAGCAGTGCTCCGAAACTGTCAGAAGCCCAGTTAAAATCAACAAACTCTAGCTTGGTTTATGACGGTAATAACAATCTGATTGCTGATTTGGGTTCTGAAAAGCGTGAAAATGTAACAGCTGATAGTATCCCTATTAATCTAGTTAATGCTATTACCTCAATTGAAGATAAACGTTTCTTTAACCATCGTGGAGTAGATCTTTATCGTATTTTTGGTGCTGCCTTTCATAATCTAACGAGTCAGACCACTCAAGGGGGGTCAACGCTTGATCAGCAACTCATT…	2166	722	PBP1A-84	5	ACGATTGTTGATGTGACAAATGGTCATGTTATTGCTCAGCTTGGCGGACGTAATCAAGATGAAAATGTTTCATTTGGGACTAACCAAGCTGTTTTAACTGATCGTGACTGGGGTTCTACCATGAAGCCAATCACAGCCTATGCTCCTGCTATTGAATCTGGTGTTTATACTTCTACTGCTCAGTCGACTAATGACTCAGTCTATTATTGGCCTGGAACCACTACCCAATTGTTTAACTGGGACCTTAGATATAACGGATGGATGACAATCCAAGCTGCTATTATGCTATCGCGAAATGTCCCAGCAGTCCGAGCACTGGAAGCCGCAGGACTTGACTATGCTCGATCTTTCTTAAGCAGTTTAGGTATTAACTATCCCGAAATGCACTACTCAAACGCT…	813	271	7	pbp1a_TP-7		162	162	PBP1A-162	VITIKNPKILKWLKYVLSAILSLIILVIIIGGLLFTFYISSAPKLSEAQLKSTNSSLVYDGNNNLIADLGSEKRENVTADSIPINLVNAITSIEDKRFFNHRGVDLYRIFGAAFHNLTSQTTQGGSTLDQQLIKLAYFSTNESDQTLKRKAQEVWLALQMERKYTKQEILTFYINKVYMGNGNYGMLTAAKSYYGKDLKDLSYAQLALLAGIPQAPSQYDPYLHPEAAQNRRNVVLQQMYMEKHLTKAEYETAIATPVAEGLQSLQQRSTYPKYMDNYLKQVIEEVKKETNKDIFTAGLKVYTNIIPDAQQTLYNIYHSGDYVYYPDQDFQVASTIVDVTNGHVIAQLGGRNQDENVSFGTNQAVLTDRDWGSTMKPITAYAPAIESGVYTSTAQSTND…	721	1	TIVDVTNGHVIAQLGGRNQDENVSFGTNQAVLTDRDWGSTMKPITAYAPAIESGVYTSTAQSTNDSVYYWPGTTTQLFNWDLRYNGWMTIQAAIMLSRNVPAVRALEAAGLDYARSFLSSLGINYPEMHYSNAISSHNSSSDKKYGASSEKMAAAYAAFANGGIYHKPRYVNKVEFSDGTSKTFDEKGKRAMKETTAYMMTDMLKTVLTYGTGTAAAIPGVAQAGKTGTSNYTDEELAKIGEKYGLYPDYVGTLAPDENFVGFTKRYAMAV	271	56	PBP1A_TP-56
	163	163	pbp1a-163	GTGATTACAATTAAAAATCCAAAAATCCTTAAGTGGCTAAAGTATGTATTAAGTGCAATTCTTAGCCTTATTATCCTTGTTATTATTATTGGTGGTCTTTTGTTTACCTTCTACATTAGCAGTGCTCCGAAACTGTCAGAAGCCCAGTTAAAATCAACAAACTCTAGCTTGGTTTATGACGGTAATAACAATCTGATTGCTGATTTGGGTTCTGAAAAGCGTGAAAATGTAACAGCTGATAGTATCCCTATTAATCTAGTTAATGCTATTACCTCAATTGAAGATAAACGTTTCTTTAACCATCGTGGAGTAGATCTTTATCGTATTTTTGGTGCTGCCTTTCATAATCTAACGAGTCAGACCACTCAAGGGGGGTCAACGCTTGATCAGCAACTCATT…	2166	722	PBP1A-75	5	ACGATTGTTGATGTGACAAATGGTCATGTTATTGCTCAGCTTGGCGGACGTAATCAAGATGAAAATGTTTCATTTGGGACTAACCAAGCTGTTTTAACTGATCGTGACTGGGGTTCTACCATGAAGCCAATCACAGCCTATGCTCCTGCTATTGAATCTGGTGTTTATACTTCTACTGCTCAGTCGACTAATGACTCAGTCTATTATTGGCCTGGAACCACTACCCAATTGTTTAACTGGGACCTTAGATATAACGGATGGATGACAATCCAAGCTGCTATTATGCTATCGCGAAATGTCCCAGCAGTCCGAGCACTGGAAGCCGCAGGACTTGACTATGCTCGATCTTTCTTAAGCAGTTTAGGTATTAACTATCCCGAAATGCACTACTCAAACGCT…	813	271	11	pbp1a_TP-11		163	163	PBP1A-163	VITIKNPKILKWLKYVLSAILSLIILVIIIGGLLFTFYISSAPKLSEAQLKSTNSSLVYDGNNNLIADLGSEKRENVTADSIPINLVNAITSIEDKRFFNHRGVDLYRIFGAAFHNLTSQTTQGGSTLDQQLIKLAYFSTNESDQTLKRKAQEVWLALQMERKYTKQEILTFYINKVYMGNGNYGMLTAAKSYYGKDLKDLSYAQLALLAGIPQAPSQYDPYLHPEAAQNRRNVVLQQMYMEKHLTKAEYETAIATPVAEGLQSLQQRSTYPKYMDNYLKQVIEEVKKETNKDIFTAGLKVYTNIIPDAQQTLYNIYHSGDYVYYPDQDFQVASTIVDVTNGHVIAQLGGRNQDENVSFGTNQAVLTDRDWGSTMKPITAYAPAIESGVYTSTAQSTND…	721	1	TIVDVTNGHVIAQLGGRNQDENVSFGTNQAVLTDRDWGSTMKPITAYAPAIESGVYTSTAQSTNDSVYYWPGTTTQLFNWDLRYNGWMTIQAAIMLSRNVPAVRALEAAGLDYARSFLSSLGINYPEMHYSNAVSSNNSSSDKKYGASSEKMAAAYAAFANGGIYHKPRYVNKVEFSDGTSKTFDEKGKRAMKETTAYMMTDMLKTVLTYGTGTAAAIPGVAQAGKTGTSNYTDEELAKIGEKYGLYPDYVGTLAPDENFVGFTKRYAMAV	271	57	PBP1A_TP-57
	164	164	pbp1a-164	GTGATTACAATTAAAAATCCAAAAATCCTTAAGTGGCTAAAGTATGTATTAAGTGCAATTCTTAGCCTTATTATCCTTGTTATTATTATTGGTGGTCTTTTGTTTACCTTCTACATTAGCAGTGCTCCGAAACTGTCAGAAGCCCAGTTAAAATCAACAAACTCTAGCTTGGTTTATGACGGTAATAACAATCTGATTGCTGATTTGGGTTCTGAAAAGCGTGAAAATGTAACAGCTGATAGTATCCCTATTAATCTAGTTAATGCTATTACCTCAATTGAAGATAAACGTTTCTTTAACCATCGTGGAGTAGATCTTTATCGTATTTTTGGTGCTGCCTTTCATAATCTAACGAGTCAGACCACTCAAGGGGGGTCAACGCTTGATCAGCAACTCATT…	2166	722	PBP1A-76	5	ACGATTGTTGATGTGACAAATGGTCATGTTATTGCTCAGCTTGGCGGACGTAATCAAGATGAAAATGTTTCATTTGGGACTAACCAAGCTGTTTTAACTGATCGTGACTGGGGTTCTACCATGAAGCCAATCACAGCCTATGCTCCTGCTATTGAATCTGGTGTTTATACTTCTACTGCTCAGTCGACTAATGACTCAGTCTATTATTGGCCTGGAACCACTACCCAATTGTTTAACTGGGACCTTAGATATAACGGATGGATGACAATCCAAGCTGCTATTATGCTATCGCGAAATGTCCCAGCAGTCCGAGCACTGGAAGCCGCAGGACTTGACTATGCTCGATCTTTCTTAAGCAGTTTAGGTATTAACTATCCCGAAATGCACTACTCAAACGCT…	813	271	1	pbp1a_TP-1		164	164	PBP1A-164	VITIKNPKILKWLKYVLSAILSLIILVIIIGGLLFTFYISSAPKLSEAQLKSTNSSLVYDGNNNLIADLGSEKRENVTADSIPINLVNAITSIEDKRFFNHRGVDLYRIFGAAFHNLTSQTTQGGSTLDQQLIKLAYFSTNESDQTLKRKAQEVWLALQMERKYTKQEILTFYINKVYMGNGNYGMLTAAKSYYGKDLKDLSYAQLALLAGIPQAPSQYDPYLHPEAAQNRRNVVLQQMYMEKHLTKAEYETAIATPVAEGLQSLQQRSTYPKYMDNYLKQVIEEVKKETNKDIFTAGLKVYTNIIPDAQQTLYNIYHSGDYVYYPDQDFQVASTIVDVTNGHVIAQLGGRNQDENVSFGTNQAVLTDRDWGSTMKPITAYAPAIESGVYTSTAQSTND…	721	1	TIVDVTNGHVIAQLGGRNQDENVSFGTNQAVLTDRDWGSTMKPITAYAPAIESGVYTSTAQSTNDSVYYWPGTTTQLFNWDFRYNGWMTIQAAIMLSRNVPAVRALEAAGLDYARSFLSSLGINYPEMHYSNAISSNNSSSDKKYGASSEKMAAAYAAFANGGIYHKPRYVNKVEFSDGTSKTFDEKGKRAMKETTAYMMTDMLKTVLTYGTGTAAAIPGVAQAGKTGTSNYTDEELAKIGEKYGLYPDYVGTLAPDENFVGFTKRYAMAV	271	58	PBP1A_TP-58
	165	165	pbp1a-165	GTGATTACAATTAAAAATCCAAAAATCCTTAAGTGGCTAAAGTATGTATTAAGTGCAATTCTTAGCCTTATTATCCTTGTTATTATTATTGGTGGTCTTTTGTTTACCTTCTACATTAGCAGTGCTCCGAAACTGTCAGAAGCCCAGTTAAAATCAACAAACTCTAGCTTGGTTTATGACGGTAATAACAATCTGATTGCTGATTTGGGTTCTGAAAAGCGTGAAAATGTAACAGCTGATAGTATCCCTATTAATCTAGTTAATGCTATTACCTCAATTGAAGATAAACGTTTCTTTAACCATCGTGGAGTAGATCTTTATCGTATTTTTGGTGCTGCCTTTCATAATCTAACGAGTCAGACCACTCAAGGGGGGTCAACGCTTGATCAGCAACTCATT…	2166	722	PBP1A-77	5	ACGATTGTTGATGTGACAAATGGTCATGTTATTGCTCAGCTTGGCGGACGTAATCAAGATGAAAATGTTTCATTTGGGACTAACCAAGCTGTTTTAACTGATCGTGACTGGGGTTCTACCATGAAGCCAATCACAGCCTATGCTCCTGCTATTGAATCTGGTGTTTATACTTCTACTGCTCAGTCGACTAATGACTCAGTCTATTATTGGCCTGGAACCACTACCCAATTGTTTAACTGGGACCTTAGATATAACGGATGGATGACAATCCAAGCTGCTATTATGCTATCGCGAAATGTCCCAGCAGTCCGAGCACTGGAAGCCGCAGGACTTGACTATGCTCGATCTTTCTTAAGCAGTTTAGGTATTAACTATCCCGAAATGCACTACTCAAACGCT…	813	271	9	pbp1a_TP-9		165	165	PBP1A-165	VITIKNPKILKWLKYVLSAILSLIILVIIIGGLLFTFYISSAPKLSEAQLKSTNSSLVYDGNNNLIADLGSEKRENVTADSIPINLVNAITSIEDKRFFNHRGVDLYRIFGAAFHNLTSQTTQGGSTLDQQLIKLAYFSTNESDQTLKRKAQEVWLALQMERKYTKQEILTFYINKVYMGNGNYGMLTAAKSYYGKDLKDLSYAQLALLAGIPQAPSQYDPYLHPEAAQNRRNVVLQQMYMEKHLTKAEYETAIATPVAEGLQSLQQRSTYPKYMDNYLKQVIEEVKKETNKDIFTAGLKVYTNIIPDAQQTLYNIYHSGDYVYYPDQDFQVASTIVDVTNGHVIAQLGGRNQDENVSFGTNQAVLTDRDWGSTMKPITAYAPAIESGVYTSTAQSAND…	721	1	TIVDVTNGHVIAQLGGRNQDENVSFGTNQAVLTDRDWGSTMKPITAYAPAIESGVYTSTAQSANDSVYYWPGTTTQLFNWDLRYNGWMTIQAAIMLSRNVPAVRALEAAGLDYARSFLSSLGINYPEMHYSNAISSNNSSSDKKYGASSEKMAAAYAAFANGGIYHKPRYVNKVEFSDGTSKTFDEKGKRAMKETTAYMMTDMLKTVLTYGTGTAAAIPGVAQAGKTGTSNYTDEELAKIGEKYGLYPDYVGTLAPDENFVGFTKRYAMAV	271	59	PBP1A_TP-59
	166	166	pbp1a-166	GTGATTACAATTAAAAATCCAAAAATCCTTAAGTGGCTAAAGTATGTATTAAGTGCAATTCTTAGCCTTATTATCCTTGTTATTATTATTGGTGGTCTTTTGTTTACCTTCTACATTAGCAGTGCTCCGAAACTGTCAGAAGCCCAGTTAAAATCAACAAACTCTAGCTTGGTTTATGATGGTAATAACAATCTGATTGCTGATTTGGGTTCTGAAAAGCGTGAAAATGTAACAGCTGATAGTATCCCTATTAATCTAGTTAATGCTATTACCTCAATTGAAGATAAACGTTTCTTTAACCATCGTGGAGTAGATCTTTATCGTATTTTTGGTGCTGCCTTTCATAATCTAACGAGTCAGACCACTCAAGGGGGGTCAACGCTTGATCAGCAACTCATT…	2166	722	PBP1A-21	5	ACGATTGTTGATGTGACAAATGGTCATGTTATTGCTCAGCTTGGCGGACGTAATCAAGATGAAAATATTTCATTTGGGACTAACCAAGCTGTTTTAACTGATCGTGACTGGGGTTCTACCATGAAGCCAATCACAGCCTATGCTCCTGCTATTGAATCTGGTGTTTATACTTCTACTGCTCAGTCGACTAATGACTCAGTCTATTATTGGCCTGGAACCACTACCCAATTGTTTAACTGGGACCTTAGATATAACGGATGGATGACAATCCAAGCTGCTATTATGCTATCGCGAAATGTCCCAGCAGTCCGAGCACTGGAAGCCGCAGGACTTGACTATGCTCGATCTTTCTTAAGCAGTTTAGGTATTAACTATCCCGAAATGCACTACTCAAACGCT…	813	271	41	pbp1a_TP-41		166	166	PBP1A-166	VITIKNPKILKWLKYVLSAILSLIILVIIIGGLLFTFYISSAPKLSEAQLKSTNSSLVYDGNNNLIADLGSEKRENVTADSIPINLVNAITSIEDKRFFNHRGVDLYRIFGAAFHNLTSQTTQGGSTLDQQLIKLAYFSTNESDQTLKRKAQEVWLALQMERKYTKQEILTFYINKVYMGNGNYGMLTAAKSYYGKDLKDLSYAQLALLAGIPQAPSQYDPYLHPEAAQNRRNVVLQQMYMEKHLTKAEYETAIATPVAEGLQSLQQRSTYPKYMDNYLKQVIEEVKKETNKDIFTAGLKVYTNIIPDAQQTLYNIYHSGDYVYYPDQDFQVASTIVDVTNGHVIAQLGGRNQDENVSFGTNQAVLTDRDWGSTMKPITAYSPAIESGVYTSTAQSTND…	721	1	TIVDVTNGHVIAQLGGRNQDENVSFGTNQAVLTDRDWGSTMKPITAYSPAIESGVYTSTAQSTNDSVYYWPGTTTQLFNWDLRYNGWMTIQAAIMLSRNVPAVRALEAAGLDYARSFLSSLGINYPEIHYSNAISSNNSSSDKKYGASSEKMAAAYAAFANGGIYHKPRYVNKVEFSDGTSKTFDEKGKRAMKETTAYMMTDMLKTVLTYGTGTAAAIPGVAQAGKTGTSNYTDEELAKIGEKYGLYPDYVGTLAPDENFVGFTKRYAMAV	271	60	PBP1A_TP-60
	167	167	pbp1a-167	GTGATTACAATTAAAAATCCAAAAAGCCTTAAGTGGCTAAAGTATGTATTAAGTGCAATTCTTAGCCTTATTATCCTTGTTATTATTATTGGTGGTCTTTTGTTTACCTTCTACATTAGCAGTGCTCCGAAACTGTCAGAAGCCCAGTTAAAATCAACAAACTCTAGCTTGGTTTATGACGGTAATAACAATCTGATTGCTGATTTGGGTTCTGAAAAGCGTGAAAATGTAACAGCTGATAGTATCCCTATTAATCTAGTTAATGCTATTACCTCAATTGAAGATAAACGTTTCTTTAACCATCGTGGAGTAGATCTTTATCGTATTTTTGGTGCTGCCTTTCATAATCTAACGAGTCAGACCACTCAAGGGGGGTCAACGCTTGATCAGCAACTCATT…	2166	722	PBP1A-78	4	ACGATTGTTGATGTGACAAATGGTCATGTTATTGCTCAGCTTGGCGGACGTAATCAAGATGAAAATGTTTCATTTGGGACTAACCAAGCTGTTTTAACTGATCGTGACTGGGGTTCTACCATGAAGCCAATCACAGCCTATGCTCCTGCTATTGAATCTGGTGTTTATACTTCTACTGCTCAGTCGACTAATGACTCAGTCTATTATTGGCCTGGAACCACTACCCAATTGTTTAACTGGGACCTTAGATATAACGGATGGATGACAATCCAAGCTGCTATTATGCTATCGCGAAATGTCCCAGCAGTCCGAGCACTGGAAGCCGCAGGACTTGACTATGCTCGATCTTTCTTAAGCAGTTTAGGTATTAACTATCCCGAAATGCACTACTCAAACGCT…	813	271	1	pbp1a_TP-1		167	167	PBP1A-167	VITIKNPKILKWLKYVLSAILSLIILVIIIGGLLFTFYISSAPKLSEAQLKSTNSSLVYDGNNNLIADLGSEKRENVTADSIPINLVNAITSIEDKRFFNHRGVDLYRIFGAAFHNLTSQTTQGGSTLDQQLIKLAYFSTNESDQTLKRKAQEVWLALQMERKYTKQEILTFYINKVYMGNGNYGMLTAAKSYYGKDLKDLSYAQLALLAGIPQAPSQYDPYLHPEAAQNRRNVVLQQMYMEKHLTKAEYETAIATPVAEGLQSLQQRSTYPKYMDNYLKQVIEEVKKETHKDIFTAGLKVYTNIIPDAQQTLYNIYHSGDYVYYPDQDFQVASTIIDVTNGHVIAQLGGRNQDENVSFGINQAVLTDRDWGSTMKPITAYAPAIESGVYTSTAQSTND…	721	1	TIIDVTNGHVIAQLGGRNQDENVSFGINQAVLTDRDWGSTMKPITAYAPAIESGVYTSTAQSTNDSVYYWPGTTTQLFNWDLRYNGWMTIQAAIMLSRNVPAVRALEAAGLDYARSFLSSLGINYPEMHYSNAISSNNSISDKKYGASSEKMAAAYAAFANGGIYHKPRYVNKVEFSDGTSKTFDEKGKRAMKETTAYMMTDMLKTVLTYGTGTAAAIPGVAQAGKTGTSNYTDEELAKIGEKYGLYPDYVGTLAPDENFVGFTKRYAMAV	271	61	PBP1A_TP-61
	168	168	pbp1a-168	GTGATTACAATTAAAAATCCAAAAATCCTTAAGTGGCTAAAGTATGTATTAAGTGCAATTCTTAGCCTTATTATCCTTGTTATTACTATTGGTGGTCTTTTGTTTACCTTCTACATTAGCAGTGCTCCGAAACTGTCAGAAGCCCAGTTAAAATCAACAAACTCTAGCTTGGTTTATGACGGTAATAACAATCTGATTGCTGATTTGGGTTCTGAAAAGCGTGAAAATGTAACAGCTGATAGTATCCCTATTAATCTAGTTAATGCTATTACCTCAATTGAAGATAAACGTTTCTTTAACCATCGTGGAGTAGATCTTTATCGTATTTTTGGTGCTGCCTTTCATAATCTAACGAGTCAGACCACTCAAGGGGGGTCAACGCTTGATCAGCAACTCATT…	2166	722	PBP1A-79	4	ACGATTGTTGATGTGACAAATGGTCATGTTATTGCTCAGCTTGGCGGACGTAATCAAGATGAAAATGTTTCATTTGGGACTAACCAAGCTGTTTTAACTGATCGTGACTGGGGTTCTACCATGAAGCCAATCACAGCCTATGCTCCTGCTATTGAATCTGGTGTTTATACTTCTACTGCTCAGTCGACTAATGACTCAGTCTATTATTGGCCTGGAACCACTACCCAATTGTTTAACTGGGACCTTAGATATAACGGATGGATGACAATCCAAGCTGCTATTATGCTATCGCGAAATGTCCCAGCAGTCCGAGCACTGGAAGCCGCAGGACTTGACTATGCTCGATCTTTCTTAAGCAGTTTAGGTATTAACTATCCCGAAATGCACTACTCAAACGCT…	813	271	11	pbp1a_TP-11		168	168	PBP1A-168	VITIKNPKILKWLKYVLSAILSLIILVIIIGGLLFTFYISSAPKLSEAQLKSTNSSLVYDGNNNLIADLGSEKRENVTADSIPINLVNAITSIEDKRFFNHRGVDLYRIFGAAFHNLTSQTTQGGSTLDQQLIKLAYFSTNESDQTLKRKAQEVWLALQMERKYTKQEILTFYINKVYMGNGNYGMLTAAKSYYGKDLKDLSYAQLALLAGIPQAPSQYDPYLHPEAAQNRRNVVLQQMYMEKHLTKAEYETAIATPVAEGLQSLQQRSTYPKYMDNYLKQVIEEVEKETNKDIFTAGLKVYTNIIPDAQQTLYNIYHSGDYVYYPDQDFQVASTIVDVTNGHVIAQLGGRNQDENVSFGTNQAVLTDRDWGSTMKPITAYAPAIESSVYTSTAQSTND…	721	1	TIVDVTNGHVIAQLGGRNQDENVSFGTNQAVLTDRDWGSTMKPITAYAPAIESSVYTSTAQSTNDSVYYWPGTTTQLFNWDLRYNGWMTIQAAIMLSRNVPAVRALEAAGLDYARSFLSSLGINYPEMHYSNAISSNNSSSDKKYGASSEKMAAAYAAFANGGIYHKPRYVNKVEFSDGTSKTFDEKGKRAMKETTAYMMTDMLKTVLTYGTGTAAAIPGVAQAGKTGTSNYTDEELAKIGEKYGLYPDYVGTLAPDENFVGFTKRYAMAV	271	62	PBP1A_TP-62
	169	169	pbp1a-169	GTGATTACAATTAAAAATCCAAAAATCCTTAAGTGGCTAAAGTATGTATTAAGTGCAATTCTTAGCCTTATTATCCTTGTTATTATTATTGGTGGTCTTTTGTTTACCTTCTACATTAGCAGTGCTCCGAAACTGTCAGAAGCCCAATTAAAATCAACAAACTCTAGCTTGGTTTATGACGGTAATAACAATCTGATTGCTGATTTGGGTTCTGAAAAGCGTGAAAATGTAACAGCTGATAGTATCCCTATTAATCTAGTTAATGCTATTACCTCAATTGAAGATAAACGTTTCTTTAACCATCGTGGAGTAGATCTTTATCGTATTTTTGGTGCTGCCTTTCATAACCTAACGAGTCAGACCACTCAAGGGGGGTCAACGCTTGATCAGCAACTCATT…	2166	722	PBP1A-1	4	ACGATTGTTGATGTGACAAATGGTCATGTTATTGCTCAGCTTGGCGGACGTAATCAAGATGAAAATGTTTCATTTGGGACTAACCAAGCTGTTTTAACTGATCGTGACTGGGGTTCTACCATGAAGCCAATCACAGCCTATGCTCCTGCTATTGAATCTGGTGTTTATACTTCTACTGCTCAGTCGACTAATGACTCAGTCTATTATTGGCCTGGAACCACTACCCAATTGTTTAACTGGGACCTTAGATATAACGGATGGATGACAATCCAAGCTGCTATTATGCTATCGCGAAATGTCCCAGCAGTCCGAGCACTGGAAGCCGCAGGACTTGACTATGCTCGATCTTTCTTAAGCAGTTTAGGTATTAACTATCCCGAAATGCACTACTCAAACGCT…	813	271	45	pbp1a_TP-45		169	169	PBP1A-169	VITIKNPKILKWLKYVLSAILSLIILVIIIGGLLFTFYISSAPKLSEAQLKSTNSSLVYDGNNNLIADLGSEKRENVTADSIPINLVNAITSIEDKRFFNHRGVDLYRIFGAAFHNLTSQTTQGGSTLDQQLIKLAYFSTNESDQTLKRKAQEVWLALQMERKYTKQEILTFYINKVYMGNGNYGMLTAAKSYYGKDLKDLSYAQLALLAGIPQAPSQYDPYLHPEAAQNRRNVVLQQMYMEKHLTKAEYETAIATPVAEGLQSLQQRSTYPKYMDNYLKQVIEEIKKETNKDIFTAGLKVYTNIIPDAQQTLYNIYHSGDYVYYPDQDFQVASTIVDVTNGHVIAQLGGRNQDENVSFGTNQAVLTDRDWGSTMKPITAYAPAIESGVYTSTAQSTND…	721	1	TIVDVTNGHVIAQLGGRNQDENVSFGTNQAVLTDRDWGSTMKPITAYAPAIESGVYTSTAQSTNDSVYYWPGTTTQLFNWDLRYNGWTTIQAAIMLSRNVPAVRALEAAGLDYARSFLSSLGINYPEMHYSNAISSNNSSSDKKYGASSEKMAAAYAAFANGGIYHKPRYVNKVEFSDGTSKTFDEKGKRAMKETTAYMMTDMLKTVLTYGTGTAAAIPGVAQAGKTGTSNYTDEELAKIGEKYGLYPDYVGTLAPDENFVGFTKRYAMAV	271	63	PBP1A_TP-63
	170	170	pbp1a-170	GTGATTACAATTAAAAATCCAAAAATCCTTAAGTGGCTAAAGTATGTATTAAGTGCAATTCTTAGCCTTATTATCCTTGTTATTATTATTGGTGGTCTTTTGTTTACCTTCTACATTAGCAGTGCTCCGAAACTGTCAGAAGCCCAGTTAAAATCAACAAACTCTAGCTTGGTTTATGACGGTAATAACAATCTGATTGCTGATTTGGGTTCTGAAAAGCGTGAAAATGTAACAGCTGATAGTATCCCTATTAATCTAGTTAATGCTATTACCTCAATTGAAGATAAACGTTTCTTTAACCATCGTGGAGTAGATCTTTATCGTATTTTTGGTGCTGCCTTTCATAACCTAACGAGTCAGACCACTCAAGGGGGGTCAACGCTTGATCAGCAACTCATT…	2166	722	PBP1A-84	4	ACGATTGTTGATGTGACAAATGGTCATGTTATTGCTCAGCTTGGCGGACGTAATCAAGATGAAAATGTTTCATTTGGGACTAACCAAGCTGTTTTAACTGATCGTGACTGGGGTTCTACCATGAAGCCAATCACAGCCTATGCTCCTGCTATTGAATCTGGTGTTTATACTTCTACTGCTCAGTCGACTAATGACTCAGTCTATTATTGGCCTGGAACCACTACCCAATTGTTTAACTGGGACCTTAGATATAACGGATGGATGACAATCCAAGCTGCTATTATGCTATCGCGAAATGTCCCAGCAGTCCGAGCACTGGAAGCCGCAGGACTTGACTATGCTCGATCTTTCTTAAGCAGTTTAGGTATTAACTATCCCGAAATGCACTACTCAAACGCT…	813	271	70	pbp1a_TP-70		170	170	PBP1A-170	VITIKNPKILKWLKYVLSAILSLIILVIIIGGLLFTFYISSAPKLSEAQLKSTNSSLVYDGNNNLIADLGSEKRENVTADSIPINLVNAITSIEDKRFFNHRGVDLYRIFGAAFHNLTSQTTQGGSTLDQQLIKLAYFSTNESDQTLKRKAQEVWLALQMERKYTKQEILTFYINKVYMGNGNYGMLTAAKSYYGKDLKDLSYAQLALLAGIPQAPSQYDPYLHPEAAQNRRNVVLQQMYMEKHLTKAEYETAIATPVAEGLQSLQQRSTYPKYMDNYLKQVIEEVKKETNKDIFTAGLKVYTNIIPDAQQTLYNIYHSGDYVYYPDQDFQVASTIVDVTNGHVIAQLGGRNQDENVSFGTNQAVLTDRDWGSTMKPITAYAPAIESGVYTSTAQSTND…	721	1	TIVDVTNGHVIAQLGGRNQDENVSFGTNQAVLTDRDWGSTMKPITAYAPAIESGVYTSTAQSTNDSVYYWPGTTTQLFNWDLRYNGWMTIQAAIMLSRNVPAVRALEAAGLDYARSFLSSLGINYPEMHYSNAISSNNSSSDKKYGASSEKMAAAYAAFANGGIYHKPRYVNKVEFSDGTSKTFDEKGKRAMKETTAYMMTDMLKTVLTYGTGTAAAIPGVAQAGKTGTSNYTDEELAKIGEKYGLYPDYVGTLAPDENFVGFTKRYAMAV	271	1	PBP1A_TP-1
	171	171	pbp1a-171	GTGATTACAATTAAAAATCCAAAAATCCTTAAGTGGCTAAAGTATGTATTAAGTGCAATTCTTAGCCTTATTATCCTTGTTATTATTATTGGTGGTCTTTTGTTTACCTTCTACATTAGCAGTGCTCCGAAACTGTCAGAAGCCCAGTTAAAATCAACAAACTCTAGCTTGGTTTATGACGGTAATAACAATCTGATTGCTGATTTGGGTTCTGAAAAGCGTGAAAATGTAACAGCTGATAGTATCCCTATTAATCTAGTTAATGCTATTACCTCAATTGAAGATAAACGTTTCTTTAACCATCGTGGAGTAGATCTTTATCGTATTTTTGGTGCTGCCTTTCATAACCTAACGAGTCAGACCACTCAAGGGGGGTCAACGCTTGATCAGCAACTCATT…	2166	722	PBP1A-84	4	ACGATTGTTGATGTGACAAATGGTCATGTTATTGCTCAGCTTGGCGGACGTAATCAAGATGAAAATGTTTCATTTGGGACTAACCAAGCTGTTTTAACTGATCGTGACTGGGGTTCTACCATGAAGCCAATCACAGCCTATGCTCCTGCTATTGAATCTGGTGTTTATACTTCTACTGCTCAGTCGACTAATGACTCAGTCTATTATTGGCCTGGAACCACTACCCAATTGTTTAACTGGGACCTTAGATATAACGGATGGATGACAATCCAAGCTGCTATTATGCTATCGCGAAATGTCCCAGCAGTCCGAGCACTGGAAGCCGCAGGACTTGACTATGCTCGATCTTTCTTAAGCAGTTTAGGTATTAACTATCCCGAAATGCACTACTCAAACGCT…	813	271	71	pbp1a_TP-71		171	171	PBP1A-171	VITIKNPKILKWLKYVLSAILSLIILVIIIGGLLFTFYISSAPKLSEAQLKSTNSSLVYDGNNNLIADLGSEKRENVTADSIPINLVNAITSIEDKRFFNHRGVDLYRIFGAAFHNLTSQTTQGGSTLDQQLIKLAYFSTNESDQTLKRKAQEVWLALQMERKYTKQEILTFYINKVYMGNGNYGMLTAAKSYYGKDLKDLSYAQLALLAGIPQAPSQYDPYLHPEAAQNRRNVVLQQMYMEKHLTKAEYETAIATPVAEGLQSLQQRSTYPKYMDNYLKQVIEEVKKETNKDIFTAGLKVYTNIIPDAQQTLYNIYHSGNYVYYPDQDFQVASTIVDVTNGHVIAQLGGRNQDENVSFGTNQAVLTDRDWGSTMKPITAYAPAIESGVYTSTAQSTND…	721	1	TIVDVTNGHVIAQLGGRNQDENVSFGTNQAVLTDRDWGSTMKPITAYAPAIESGVYTSTAQSTNDSVYYWPGTTTQLFNWDLRYNGWMTIQAAIMLSRNVPAVRALEAAGLDYARSFLSSLGINYPEMHYSNAISSNNSSSDKKYGASSEKMAAAYAAFANGGIYHKPRYVNKVEFSDGTSKTFDEKGKRAMKETTAYMMTDMLKTVLTYGTGTAAAIPGVTQAGKTGTSNYTDEELAKIGEKYGLYPDYVGTLAPDENFVGFTKRYAMAV	271	10	PBP1A_TP-10
	172	172	pbp1a-172	GTGATTACAATTAAAAATCCAAAAATCCTTAAGTGGCTAAAGTATGTATTAAGTGCAATTCTTAGCCTTATTATCCTTGTTATTATTATTGGTGGTCTTTTGTTTACCTTCTACATTAGCAGTGCTCCGAAACTGTCAGAAGCCCAGTTAAAATCAACAAACTCTAGCTTGGTTTATGACGGTAATAACAATCTGATTGCTGATTTGGGTTCTGAAAAGCGTGAAAATGTAACAGCTGATAGTATCCCTATTAATCTAGTTAATGCTATTACCTCAATTGAAGATAAACGTTTCTTTAACCATCGTGGAGTAGATCTTTATCGTATTTTTGGTGCTGCCTTTCATAACCTAACGAGTCAGACCACTCAAGGGGGGTCAACGCTTGATCAGCAACTCATT…	2166	722	PBP1A-84	4	ACGATTGTTGATGTGACAAATGGTCATGTTATTGCTCAGCTTGGCGGACGTAATCAAGATGAAAATGTTTCATTTGGGACTAACCAAGCTGTTTTAACTGATCGTGACTGGGGTTCTACCATGAAGCCAATCACAGCCTATGCTCCTGCTATTGAATCTGGTGTTTATACTTCTACTGCTCAGTCGACTAATGACTCAGTCTATTATTGGCCTGGAACCACTACCCAATTGTTTAACTGGGACCTTAGATATAACGGATGGATGACAATCCAAGCTGCTATTATGCTATCGCGAAATGTCCCAGCAGTCCGAGCACTGGAAGCCGCAGGACTTGACTATGCTCGATCTTTCTTAAGCAGTTTAGGTATTAACTATCCCGAAATGCACTACTCAAACGCT…	813	271	72	pbp1a_TP-72		172	172	PBP1A-172	VITIKNPKILKWLKYVLSAILSLIILVIIIGGLLFTFYISSAPKLSEAQLKSTNSSLVYDGNNNLIADLGSEKRENVTADSIPINLVNAITSIEDKRFFNHRGVDLYRIFGAAFHNLTSQTTQGGSTLDQQLIKLAYFSTNESDQTLKRKAQEVWLALQMERKYTKQEILTFYINKVYMGNGNYGMLTAAKSYYGKDLKDLSYAQLALLAGIPQAPSQYDPYLHPEAAQNRRNVVLQQMYMEKHLTKAEYETAIATPVAEGLQSLQQRSTYPKYMDNYLKQVIEEVKKETNKDIFTAGLKVYTNIIPDAQQTLYNIYHSGDYVYYPDQDFQVASTIVDVTNGHVIAQLGGRNQDENVSFRTNQAVLTDRDWGSTMKPITAYAPAIESGVYTSTAQSTND…	721	1	TIVDVTNGHVIAQLGGRNQDENVSFRTNQAVLTDRDWGSTMKPITAYAPAIESGVYTSTAQSTNDSVYYWPGTTTQLFNWDLRYNGWMTIQAAIMLSRNVPAVRALEAAGLDYARSFLSSLGINYPEMHYSNAISSNNSSSDKKYGASSEKMAAAYAAFANGGIYHKPRYVNKVEFSDGTSKTFDEKGKRAMKETTAYMMTDMLKTVLTYGTGTAAAIPGVAQAGKTGTSNYTDEELAKIGEKYGLYPDYVGTLAPDENFVGFTKRYAMAV	271	30	PBP1A_TP-30
	173	173	pbp1a-173	GTGATTACAATTAAAAATCCAAAAATCCTTAAGTGGCTAAAGTATGTATTAAGTGCAATTCTTAGCCTTATTATCCTTGTTATTATTATTGGTGGTCTTTTGTTTACCTTCTACATTAGCAGTGCTCCGAAACTGTCAGAAGCCCAGTTAAAATCAACAAACTCTAGCTTGGTTTATGACGGTAATAACAATCTGATTGCTGATTTGGGTTCTGAAAAGCGTGAAAATGTAACAGCTGATAGTATCCCTATTAATCTAGTTAATGCTATTACCTCAATTGAAGATAAACGTTTCTTTAACCATCGTGGAGTAGATCTTTATCGTATTTTTGGTGCTGCCTTTCATAACCTAACGAGTCAGACCACTCAAGGGGGGTCAACGCTTGATCAGCAACTCATT…	2166	722	PBP1A-80	4	ACGATTGTTGATGTGACAAATGGTCATGTTATTGCTCAGCTTGGCGGACGTAATCAAGATGAAAATGTTTCCTTTGGGACTAACCAAGCTGTTTTAACTGATCGTGACTGGGGTTCTACCATGAAGCCAATCACAGCCTATGCTCCTGCTATTGAATCTGGTGTTTATACTTCTACTGCTCAGTCGACTAATGACTCAGTCTATTATTGGCCTGGAACCACTACCCAATTGTTTAACTGGGACCTTAGATATAACGGATGGATGACAATCCAAGCTGCTATTATGCTATCGCGAAATGTCCCAGCAGTCCGAGCACTGGAAGCCGCAGGACTTGACTATGCTCGATCTTTCTTAAGCAGTTTAGGTATTAACTATCCCGAAATGCACTACTCAAACGCT…	813	271	25	pbp1a_TP-25		173	173	PBP1A-173	VITIKNPKILKWLKYVLSAILSLIILVIIIGGLLFTFYISSAPKLSEAQLKSTNSSLVYDGNNNLIADLGSEKRENVTADSIPINLVNAITSIEDKRFFNHRGVDLYRIFGAAFHNLTSQTTQGGSTLDQQLIKLAYFSTNESDQTLKRKAQEVWLALQMERKYTKQEILTFYINKVYMGNGNYGMLTAAKSYYGKDLKDLSYAQLALLAGIPQAPSQYDPYLHPEAAQNRRNVVLQQMYMEKHLTKAEYETAIATPVAEGLQSLQQRSTYPKYMDNYLKQVIEEVKKETNKDIFTAGLKVYTNIIPDAQQTLYNIYHSGDYVYYPDQDFQVASTIVDVTNGHVIAQLGGRNQDENVSFGTNQAVLTDRDWGSTMKPITAYAPAIESGVYTSTAQSTND…	721	1	TIVDVTNGHVIAQLGGRNQDENVSFGTNQAVLTDRDWGSTMKPITAYAPAIESGVYTSTAQSTNDSVYYWPGTTTQLFNWDLRYNGWMTIQAAITLSRNVPAVRALEAAGLDYARSFLSSLGINYPEMHYSNAISSNNSSSDKKYGASSEKMAAAYAAFANGGIYHKPRYVNKVEFSDGTSKTFDEKGKRAMKETTAYMMTDMLKTVLTYGTGTAAAIPGVAQAGKTGTSNYTDEELAKIGEKYGLYPDYVGTLAPDENFVGFTKRYAMAV	271	64	PBP1A_TP-64
	174	174	pbp1a-174	GTGATTACAATTAAAAATCCAAAAATCCTTAAGTGGCTAAAGTATGTATTAAGTGCAATTCTTAGCCTTATTATCCTTGTTATTATTATTGGTGGTCTTTTGTTTACCTTCTACATTAGCAGTGCTCCGAAACTGTCAGAAGCCCAGTTAAAATCAACAAACTCTAGCTTGGTTTATGACGGTAATAACAATCTGATTGCTGATTTGGGTTCTGAAAAGCGTGAAAATGTAACAGCTGATAGTATCCCTATTAATCTAGTTAATGCTATTACCTCAATTGAAGATAAACGTTTCTTTAACCATCGTGGAGTAGATCTTTATCGTATTTTTGGTGCTGCCTTTCATAATCTAACGAGTCAGACCACTCAAGGGGGGTCAACGCTTGATCAGCAACTCATT…	2166	722	PBP1A-55	4	ACGATTGTTGATGTGACAAATGGTCATGTTATTGCTCAGCTTGGCGGACGTAATCAAGATGAAAATGTTTCATTCGGGACTAACCAAGCTGTTTTAACTGATCGTGACTGGGGTTCTACCATGAAGCCAATCACAGCCTATGCTCCTGCTATTGAATCTGGTGTTTATACTTCTACTGCTCAGTCGACTAATGACTCAGTCTATTATTGGCCTGGAACCACTACCCAATTGTTTAACTGGGACCTTAGATATAACGGATGGATGACAATCCAAGCTGCTATTATGCTATCGCGAAATGTCCCAGCAGTCCGAGCACTGGAAGCCGCAGGACTTGACTATGCTCGATCTTTCTTAAGCAGTTTAGGTATTAACTATCCCGAAATGCACTACTCAAACGCT…	813	271	73	pbp1a_TP-73		174	174	PBP1A-174	VITIKNPKILKWLKYVLSAILSLIILVIIIGGLLFTFYISSAPKLSEAQLKSTNSSLVYDGNNNLIADLGSEKRENVTADSIPINLVNAITSIEDKRFFNHRGVDLYRIFGAAFHNLTSQTTQGGSTLDQQLIKLAYFSTNESDQTLKRKAQEVWLALQMERKYTKQEILTFYINKVYMGNGNYGMLTAAKSYYGKDLKDLSYAQLALLAGIPQAPSQYDPYLHPEAAQNRRNVVLQQMYMEKHLTKAEYETAIATPVAEGLQSLQQRSTYPKYMDNYLKQVIEEVKKETNKDIFTAGLKVYTNIIPDAQQTLYNIYHSGDYVYYPDQDFQVASTIVDVTNGHVIAQLGGRNQDENVSFGTNQAVLTDRDWGSTMKPITAYAPAIESGVYTSTAQSTND…	721	1	TIVDVTNGHVIAQLGGRNQDENVSFGTNQAVLTDRDWGSTMKPITAYAPAIESGVYTSTAQSTNDSVYYWPGTTTQLFNWDLRYNGWMTIQAAIMLSRNVPAVRTLEAAGLDYARSFLSSLGINYPEMHYSNAISSNNSSSDKKYGASSEKMAAAYAAFANGGIYHKPRYVNKVEFSDGTSKTFDEKGKRAMKETTAYMMTDMLKTVLTYGTGTAAAIPGVAQAGKTGTSNYTDEELAKIGEKYGLYPDYVGTLAPDENFVGFTKRYAMAV	271	65	PBP1A_TP-65
	175	175	pbp1a-175	GTGATTACAATTAAAAATCCAAAAATCCTTAAGTGGCTAAAGTATGTATTAAGTGCAATTCTTAGCCTTATTATCCTTGTTATTATTATTGGTGGTCTTTTGTTTACCTTCTACATTAGCAGTGCTCCGAAACTGTCAGAAGCCCAGTTAAAATCAACAAACTCTAGCTTGGTTTATGACGGTAATAACAATCTGATTGCTGATTTGGGTTCTGAAAAGCGTGAAAATGTAACAGCTGATAGTATCCCTATTAATCTAGTTAATGCTATTACCTCAATTGAAGATAAACGTTTCTTTAACCATCGTGGAGTAGATCTTTATCGTATTTTTGGTGCTGCCTTTCATAATCTAACGAGTCAGACCACTCAAGGGGGGTCAACGCTTGATCAGCAACTCATT…	2175	725	PBP1A-81	4	ACGATTGTTGATGTGACAAATGGTCATGTTATTGCTCAGCTTGGCGGACGTAATCAAGATGAAAATGTTTCATTTGGGACTAACCAAGCTGTTTTAACTGATCGTGACTGGGGTTCTACCATGAAGCCAATCACAGCCTATGCTCCTGCTATTGAATCTGGTGTTTATACTTCTACTGCTCAGTCGACTAATGACTCAGTCTATTATTGGCCTGGAACCACTACCCAATTGTTTAACTGGGACCTTAGATATAACGGATGGATGACAATCCAAGCTGCTATTATGCTATCGCGAAATGTCCCAGCAGTCCGAGCACTGGAAGCCGCAGGACTTGACTATGCTCGATCTTTCTTAAGCAGTTTAGGTATTAACTATCCCGAAATGCACTACTCAAACGCT…	813	271	1	pbp1a_TP-1		175	175	PBP1A-175	VITIKNPKILKWLKYVLSAILSLIILVIIIGGLLFTFYISSAPKLSEAQLKSTNSSLVYDGNNNLIADLGSEKRENVTADSIPINLVNAITSIEDKRFFNHRGVDLYRIFGAAFHNLTSQTTQGGSTLDQQLIKLAYFSTNESDQTLKRKAQEVWLALQMERKYTKQEILTFYINKVYMGNGNYGMLTAAKSYYGKDLKDLSYAQLALLAGIPQAPSQYDPYLHPEAAQNRRNVVLQQMYMEKHLTKAEYETAIATPVAEGLQSLQQRSTYPKYMDNYLKQVIEEVKKETNKDIFTAGLKVYTNIIPDAQQTLYNIYHSGDYVYYPDQDFQVASTIVDVTNGHVIAQLGGRNQDENVSFGTNQAVLTDRDWGSTMKPITAYAPAIESGVYTSTAQSTND…	721	1	TIVDVTNGHVIAQLGGRNQDENVSFGTNQAVLTDRDWGSTMKPITAYAPAIESGVYTSTAQSTNDSVYYWPGTTTQLFNWDLRYNGWMTIQAAIMLSRNVPAVRALEAAGLDYAQSFLSSLGINYPEMHYSNAISSNNSSSDKKYGASSEKMAAAYAAFANGGIYHKPRYVNKVEFSDGTSKTFDEKGKRAMKETTAYMMTDMLKTVLTYGTGTAAAIPGVAQAGKTGTSNYTDEELAKIGEKYGLYPDYVGTLAPDENFVGFTKRYAMAV	271	66	PBP1A_TP-66
	176	176	pbp1a-176	GTGATTACAATTAAAAATCCAAAAATCCTTAAGTGGCTAAAGTATGTATTAAGTGCAATTCTTAGCCTTATTATCCTTGTTATTATTATTGGTGGTCTTTTGTTTACCTTCTACATTAGCAGTGCTCCGAAACTGTCAGAAGCCCAGTTAAAATCAACAAACTCTAGCTTGGTTTATGACGGTAATAACAATCTGATTGCTGATTTGGGTTCTGAAAAGCGTGAAAATGTAACAGCTGATAGTATCCCTATTAATCTAGTTAATGCTATTACCTCAATTGAAGATAAACGTTTCTTTAACCATCGTGGAGTAGATCTTTATCGTATTTTTGGTGCTGCCTTTCATAATCTAACGAGTCAGACCACTCAAGGGGGGTCAACGCTTGATCAGCAACTCATT…	2166	722	PBP1A-82	4	ACGATTATTGATGTGACAAATGGTCATGTTATTGCTCAGCTTGGCGGACGTAATCAAGATGAAAATGTTTCATTTGGGATTAACCAAGCTGTTTTAACTGATCGTGACTGGGGTTCTACCATGAAGCCAATCACAGCCTATGCTCCTGCTATTGAATCTGGTGTTTATACTTCTACTGCTCAGTCGACTAATGACTCAGTCTATTATTGGCCTGGAACCACTACCCAATTGTTTAACTGGGACCTTAGATATAACGGATGGATGACAATCCAAGCTGCTATTATGCTATCGCGAAATGTCCCAGCAGTCCGAGCACTGGAAGCCGCAGGACTTGACTATGCTCGATCTTTCTTAAGCAGTTTAGGTATTAACTATCCCGAAATGCACTACTCAAACGCT…	813	271	14	pbp1a_TP-14		176	176	PBP1A-176	VITIKNPKILKWLKYVLSAILSLIILVIIIGGLLFTFYISSAPKLSEAQLKSTNSSLVYDGNNNLIADLGSEKRENVTADSIPINLVNAITSIEDKRFFNHRGVDLYRIFGAAFHNLTSQTTQGGSTLDQQLIKLAYFSTNESDQTLKRKAQEVWLALQMERKYTKQEILTFYINKVYMGNGNYGMLTAAKSYYGKDLKDLSYAQLALLAGIPQAPSQYDPYLHPEAAQNRRNVVLQQMYMEKHLTKAEYETAIATPVAEGLQSLQQRSTYPKYMDNYLKQVIEEVKKETNKDIFTAGLKVYTNIIPDAQQTLYNIYHSGDYVYYPDQDFQVASTIVDVTNGHVIAQLGGRNQDENVSFGTNQAVLTDRDWGSTMKPITAYAPAIESGVYTSTAQSTND…	721	1	TIVDVTNGHVIAQLGGRNQDENVSFGTNQAVLTDRDWGSTMKPITAYAPAIESGVYTSTAQSTNDSVYYWPGTTTQLFNWDLRYNGWMTIQAAIMLSRNVPAVRALEAAGLDYARSFLSSLGINYPEMHYSNAISSNNSSSDKKYGASSEKMAAAYAAFANGGIYHKPKYVNKVEFSDGTSKTFDEKGKRAMKETTAYMMTDMLKTVLTYGTGTAAAIPGVAQAGKTGTSNYTDEELAKIGEKYGLYPDYVGTLAPDENFVGFTKRYAMAV	271	67	PBP1A_TP-67
	177	177	pbp1a-177	GTGATTACAATTAAAAATCCAAAAATCCTTAAGTGGCTAAAGTATGTATTAAGTGCAATTCTTAGCCTTATTATCCTTGTTATTATTATTGGTGGTCTTTTGTTTACCTTCTACATTAGCAGTGCTCCGAAACTGTCAGAAGCCCAGTTAAAATCAACAAACTCTAGCTTGGTTTATGACGGTAATAACAATCTGATTGCTGATTTGGGTTCTGAAAAGCGTGAAAATGTAACAGCTGATAGTATCCCTATTAATCTAGTTAATGCTATTACCTCAATTGAAGATAAACGTTTCTTTAACCATCGTGGAGTAGATCTTTATCGTATTTTTGGTGCTGCCTTTCATAATCTAACGAGTCAGACCACTCAAGGGGGGTCAACGCTTGATCAGCAACTCATT…	2166	722	PBP1A-8	4	ACGATTATTGATGTGACAAATGGTCATGTTATTGCTCAGCTTGGCGGACGTAATCAAGATGAAAATGTTTCATTTGGGATTAACCAAGCTGTTTTAACTGATCGTGACTGGGGTTCTACCATGAAGCCAATCACAGCCTATGCTCCTGCTATTGAATCTGGTGTTTATACTTCTACTGCTCAGTCGACTAATGACTCAGTCTATTATTGGCCTGGAACCACTACCCAATTGTTTAACTGGGACCTTAGATATAACGGATGGATGACAATCCAAGCTGCTATTATGCTATCGCGAAATGTCCCAGCAGTCCGAGCACTGGAAGCCGCAGGACTTGACTATGCTCGATCTTTCTTAAGCAGTTTAGGTATTAACTATCCCGAAATGCACTACTCAAACGCT…	813	271	74	pbp1a_TP-74		177	177	PBP1A-177	VITIKNPKILKWLKYVLSAILSLIILVIIIGGLLFTFYISSAPKLSEAQLKSTNSSLVYDGNNNLIADLGSEKRENVTADSIPINLVNAITSIEDKRFFNHRGVDLYRIFGAAFHNLTSQTTQGGSTLDQQLIKLAYFSTNESDQTLKRKAQEVWLALQMERKYTKQEILTFYINKVYMGNGNYGMLTAAKSYYGKDLKDLSYAQLALLAGIPQAPSQYDPYLHPEAAQNRRNVVLQQMYMEKHLTKAEYETAIATPVAEGLQSLQQRSTYPKYMDNYLKQVIEEVKKETNKDIFTAGLKVYTNIIPDAQQTLYNIYHSGDYVYYPDQDFQVASTIVDVTNGHVIAQLGGRNQDENVSFGTNQAVLTDRDWGSTMKPITAYAPAIESGVYTSTAQSTND…	721	3	TIVDVTNGHVIAQLGGRNQDENVSFGTNQAVLTDRDWGSTMKPITAYAPAIESGVYTSTAQSTNDSVYYWPGTTTQLFNWDLRYNGWMTIQAAIMLSRNVPAVRALEAAGLDYARSFLSSLGINYPEMHYSNAISSNNSSSDKKYGASSEKMAAAYAAFANGGIYHKPRYVNKVEFSDGTRKTFDEKGKRAMKETTAYMMTDMLKTVLTYGTGTAAAIPGVAQAGKTGTSNYTDEELAKIGEKYGLYPDYVGTLAPDENFVGFTKRYAMAV	271	18	PBP1A_TP-18
	178	178	pbp1a-178	GTGATTACAATTAAAAATCCAAAAATCCTTAAGTGGCTAAAGTATGTATTAAGTGCAATTCTTAGCCTTATTATCCTTGTTATTATTATTGGTGGTCTTTTGTTTACCTTCTACATTAGCAGTGCTCCGAAACTGTCAGAAGCCCAGTTAAAATCAACAAACTCTAGCTTGGTTTATGACGGTAATAACAATCTGATTGCTGATTTGGGTTCTGAAAAGCGTGAAAATGTAACAGCTGATAGTATCCCTATTAATCTAGTTAATGCTATTACCTCAATTGAAGATAAACGTTTCTTTAACCATCGTGGAGTAGATCTTTATCGTATTTTTGGTGCTGCCTTTCATAATCTAACGAGTCAGACCACTCAAGGGGGGTCAACGCTTGATCAGCAACTCATT…	2166	722	PBP1A-1	4	ACGATTGTTGATGTGACAAATGGTCATGTTATTGCTCAGCTTGGCGGACGTAATCAAGATGAAAATGTTTCATTTGGGACTAACCAAGCTGTTTTAACTGATCGTGACTGGGGTTCTACCATGAAGCCAATCACAGCCTATGCTCCTGCTATTGAATCTGGTGTTTATACTTCTACTGCTCAGTCGACTAATGACTCAGTCTATTATTGGCCTGGAACCACTACCCAATTGTTTAACTGGGACCTTAGATATAACGGATGGATGACAATCCAAGCTGCTATTATGCTATCGCGAAATGTCCCAGCAGTCCGAGCACTGGAAGCCGCAGGACTTGACTATGCTCGATCTTTCTTAAGCAGTTTAGGTATTAACTATCCCGAAATGCACTACTCAAACGCT…	813	271	75	pbp1a_TP-75		178	178	PBP1A-178	VITIKNPKILKWLKYVLSAILSLIILVIIIGGLLFTFYISSAPKLSEAQLKSTNSSLVYDGNNNLIADLGSEKRENVTADSIPINLVNAITSIEDKRFFNHRGVDLYRIFGAAFHNLTSQTTQGGSTLDQQLIKLAYFSTNESDQTLKRKAQEVWLALQMERKYTKQEILTFYINKVYMGNGNYGMLTAAKSYYGKDLKDLSYAQLALLAGIPQAPSQYDPYLHPEAAQNRRNVVLQQMYMEKHLTKAEYETAIATPVAEGLQSLQQRSTYPKYMDNYLKQVIEEVKKETNKDIFTAGLKVYTNIIPDAQQTLYNIYHSGDYVYYPDQDFQVASTIVDVTNGHVIAQLGGRNQDENVSFGTNQAVLTDRDWGSTMKPITAYAPAIESGVYTSTAQSTND…	721	1	TIVDVTNGHVIAQLGGRNQDENVSFGTNQAVLTDRDWGSTMKPITAYAPAIESGVYTSTAQSTNDSVYYWPGTTTQLFNWDLRYNGWMTIQAAIMLSRNVPAVRALEAAGLDYARSFLSSLGINYPEMHYSNAISSNNSSSDKKYGASSEKMAAAYAAFANGGIYHKPRYVNKVEFSDGTSKTFDEKGKRAMKETTAYMMTDMLKTVLTYGTGTAAAIPGVAQAGKTGTSNYTDEELAKIGEKYGLYPDYVGTLAPDENFVGFTKRYAMAV	271	1	PBP1A_TP-1
	179	179	pbp1a-179	GTGATTACAATTAAAAATCCAAAAATCCTTAAGTGGCTAAAGTATGTATTAAGTGCAATTCTTAGCCTTATTATCCTTGTTATTATTATTGGTGGTCTTTTGTTTACCTTCTACATTAGCAGTGCTCCGAAACTGTCAGAAGCCCAGTTAAAATCAACAAACTCTAGCTTGGTTTATGACGGTAATAACAATCTGATTGCTGATTTGGGTTCTGAAAAGCGTGAAAATGTAACAGCTGATAGTATCCCTATTAATCTAGTTAATGCTATTACCTCAATTGAAGATAAACGTTTCTTTAACCATCGTGGAGTAGATCTTTATCGTATTTTTGGTGCTGCCTTTCATAATCTAACGAGTCAGACCACTCAAGGGGGGTCAACGCTTGATCAGCAACTCATT…	2166	722	PBP1A-2	4	ACGATTGTTGATGTGACAAATGGTCATGTTATTGCTCAGCTTGGCGGACGTAATCAAGATGAAAATGTTTCATTTGGGACTAACCAAGCTGTTTTAACTGATCGTGACTGGGGTTCTACCATGAAGCCAATCACAGCCTATGCTCCTGCTATTGAATCTGGTGTTTATACTTCTACTGCTCAGTCGACTAATGACTCAGTCTATTATTGGCCTGGAACCACTACCCAATTGTTTAACTGGGACCTTAGATATAACGGATGGATGACAATCCAAGCTGCTATTATGCTATCGCGAAATGTCCCAGCAGTCCGAGCACTGGAAGCCGCAGGACTTGACTATGCTCGATCTTTCTTAAGCAGTTTAGGTATTAACTATCCCGAAATGCACTACTCAAATGCT…	813	271	76	pbp1a_TP-76		179	179	PBP1A-179	VITIKNPKILKWLKYVLSAILSLIILVIIIGGLLFTFYISSAPKLSEAQLKSTNSSLVYDGNNNLIADLGSEKRENVTADSIPINLVNAITSIEDKRFFNHRGVDLYRIFGAAFHNLTSQTTQGGSTLDQQLIKLAYFSTNESDQTLKRKAQEVWLALQMERKYTKQEILTFYINKVYMGNGNYGMLTAAKSYYGKDLKDLSYAQLALLAGIPQAPSQYDPYLHPEAAQNRRNVVLQQMYMEKHLTKAEYETAIATPVAEGLQSLQQRSTYPKYMDNYLKQVIEEVKKETNKDIFTAGLKVYTNIIPDAQQTLYNIYHSGDYVYYPDQDFQVASTIVDVTNGHVIAQLGGRNQDENVSFGTNQAVLTDRDWGSTMKPITAYAPAIESGVYTSTAQSTND…	721	1	TIVDVTNGHVIAQLGGRNQDENVSFGTNQAVLTDRDWGSTMKPITAYAPAIESGVYTSTAQSTNDSVYYWPGTTTQLFNWDLRYNGWMTIQAAIMLSRNVPAVRALEAAGLDYARSFLSSLGINYPEMHYSNAISSNNSSSDKKYGASSEKMAAAYAAFANGGIYHKPRYVNKVEFSDGTSKTFDEKGKRAMKETTAYMMTDMLKTVLTYGTGTAAAIPGVAQAGKTGTSNYTDEELAKIGEKYGLYPDYVGTLAPDENFVGFTKRYAMAV	271	1	PBP1A_TP-1
	180	180	pbp1a-180	GTGATTACAATTAAAAATCCAAAAATCCTTAAGTGGCTAAAGTATGTATTAAGTGCAATTCTTAGCCTTATTATCCTTGTTATTATTATTGGTGGTCTTTTGTTTACCTTCTACATTAGCAGTGCTCCGAAACTGTCAGAAGCCCAGTTAAAATCAACAAACTCTAGCTTGGTTTATGACGGTAATAACAATCTGATTGCTGATTTGGGTTCTGAAAAGCGTGAAAATGTAACAGCTGATAGTATCCCTATTAATCTAGTTAATGCTATTACCTCAATTGAAGATAAACGTTTCTTTAACCATCGTGGAGTAGATCTTTATCGTATTTTTGGTGCTGCCTTTCATAATCTAACGAGTCAGACCACTCAAGGGGGGTCAACGCTTGATCAGCAACTCATT…	2166	722	PBP1A-14	4	ACGATTGTTGATGTGACAAATGGTCATGTTATTGCTCAGCTTGGCGGACGTAATCAAGATGAAAATGTTTCATTTGGGACTAACCAAGCTGTTTTAACTGATCGTGACTGGGGTTCTACCATGAAGCCAATCACAGCCTATGCTCCTGCTATTGAATCTGGTGTTTATACTTCTACTGCTCAGTCGACTAATGACTCAGTCTATTATTGGCCTGGAACCACTACCCAATTGTTTAACTGGGACCTTAGATATAACGGATGGATGACAATCCAAGCTGCTATTATGCTATCGCGAAATGTCCCAGCAGTCCGAGCACTGGAAGCCGCAGGACTTGACTATGCTCGATCTTTCTTAAGCAGTTTAGGTATTAACTATCCCGAAATGCACTACTCAAACGCT…	813	271	11	pbp1a_TP-11		180	180	PBP1A-180	VITIKNPKILKWLKYVLSAILSLIILVIIIGGLLFTFYISSAPKLSEAQLKSTNSSLVYDGNNNLIADLGSEKRENVTADSIPINLVNAITSIEDKRFFNHRGVDLYRIFGAAFHNLTSQTTQGGSTLDQQLIKLAYFSTNESDQTLKRKAQEVWLALQMERKYTKQEILTFYINKVYMGNGNYGMLTAAKSYYGKDLKDLSYAQLALLAGIPQAPSQYDPYLHPEAAQNRRNVVLQQMYMEKHLTKAEYETAIATPVAEGLQSLQQRSTYPKYMDNYLKQVIEEVKKETNKDIFTAGLKVYTNIIPDAQQTLYNIYHSGDYVYYPDQDFQVASTIVDVTNGHVIAQLGGRNQDENVSFGTNQAVLTDRDWGSTMKPITAYAPAIESGIYTSTAQSTND…	721	1	TIVDVTNGHVIAQLGGRNQDENVSFGTNQAVLTDRDWGSTMKPITAYAPAIESGIYTSTAQSTNDSVYYWPGTTTQLFNWDLRYNGWMTIQAAIMLSRNVPAVRALEAAGLDYARSFLSSLGINYPEMHYSNAISSNNSSSDKKYGASSEKIAAAYAAFANGGIYHKPRYVNKVEFSDGTSKTFDEKGKRAMKETTAYMMTDMLKTVLTYGTGTAAAIPGVAQAGKTGTSNYTDEELAKIGEKYGLYPDYVGTLAPDENFVGFTKRYAMAV	271	68	PBP1A_TP-68
	181	181	pbp1a-181	GTGATTACAATTAAAAATCCAAAAATCCTTAAGTGGCTAAAGTATGTATTAAGTGCAATTCTTAGCCTTATTATCCTTGTTATTATTATTGGTGGTCTTTTGTTTACCTTCTACATTAGCAGTGCTCCGAAACTGTCAGAAGCCCAGTTAAAATCAACAAACTCTAGCTTGGTTTATGACGGTAATAACAATCTGATTGCTGATTTGGGTTCTGAAAAGCGTGAAAATGTAACAGCTGATAGTATCCCTATTAATCTAGTTAATGCTATTACCTCAATTGAAGATAAACGTTTCTTTAACCATCGTGGAGTAGATCTTTATCGTATTTTTGGTGCTGCCTTTCATAATCTAACGAGTCAGACCACTCAAGGGGGGTCAACGCTTGATCAGCAACTCATT…	2166	722	PBP1A-14	4	ACGATTGTTGATGTGACAAATGGTCATGTTATTGCTCAGCTTGGCGGACGTAATCAAGATGAAAATGTTTCATTTGGGACTAACCAAGCTGTTTTAACTGATCGTGACTGGGGTTCTACCATGAAGCCAATCACAGCCTATGCTCCTGCTATTGAATCTGGTGTTTATACTTCTACTGCTCAGTCGACTAATGACTCAGTCTATTATTGGCCTGGAACCACTACCCAATTGTTTAACTGGGACCTTAGATATAACGGATGGATGACAATCCAAGCTGCTATTATGCTATCGCGAAATGTCCCAGCAGTCCGAGCACTGGAAGCCGCAGGACTTGACTATGCTCGATCTTTCTTAAGCAGTTTAGGTATTAACTATCCCGAAATGCACTACTCAAACGCT…	813	271	77	pbp1a_TP-77		181	181	PBP1A-181	VITIKNPKILKWLKYVLSAILSLIILVIIIGGLLFTFYISSAPKLSEAQLKSTNSSLVYDGNNNLIADLGSEKRENVTADSIPINLVNAITSIEDKRFFNHRGVDLYRIFGAAFHNLTSQTTQGGSTLDQQLIKLAYFSTNESDQTLKRKAQEVWLALQMERKYTKQEILTFYINKVYMGNGNYGMLTAAKSYYGKDLKDLSYAQLALLAGIPQAPSQYDPYLHPEAAQNRRNVVLQQMYMEKHLTKAEYETAIATPVAEGLQSLQQRSTYPKYMDNYLKQVIEEVKKETNKDIFTAGLKVYTNIIPDAQQTLYNIYHSGDYVYYPDQDFQVASTIVDVTNGHVIAQLGGRNQDENVSFGTNQAVLTDRDWGSTMKPITAYAPAIESGVYTSTAQSTND…	721	1	TIVDVTNGHVIAQLGGRNQDENVSFGTNQAVLTDRDWGSTMKPITAYAPAIESGVYTSTAQSTNDSVYYWPGTTTQLFNWDLRYNGWMTIQAAIMLSRNVPAVRALEAAGLDYARSFLSSLGINYPEMHYSNAISSNNGSSDKKYGASSEKIAAAYAAFANGGIYHKPRYVNKVEFSDGTSKTFDEKGKRAMKETTAYMMTDMLKTVLTYGTGTAAAIPGVAQAGKTGTSNYTDEELAKIGEKYGLYPDYVGTLAPDENFVGFTKRYAMAV	271	69	PBP1A_TP-69
	182	182	pbp1a-182	GTGATTACAATTAAAAATCCAAAAATCCTTAAGTGGCTAAAGTATGTATTAAGTGCAATTCTTAGCCTTATTATCCTTGTTATTATTATTGGTGGTCTTTTGTTTACCTTCTACATTAGCAGTGCTCCGAAACTGTCAGAAGCCCAGTTAAAATCAACAAACTCTAGCTTGGTTTATGACGGTAATAACAATCTGATTGCTGATTTGGGTTCTGAAAAGCGTGAAAATGTAACAGCTGATAGTATCCCTATTAATCTAGTTAATGCTATTACCTCAATTGAAGATAAACGTTTCTTTAACCATCGTGGAGTAGATCTTTATCGTATTTTTGGTGCTGCCTTTCATAATCTAACGAGTCAGACCACTCAAGGGGGGTCAACGCTTGATCAGCAACTCATT…	2166	722	PBP1A-83	4	ACGATTGTTGATGTGACAAATGGTCATGTTATTGCTCAGCTTGGCGGACGTAATCAGGATGAAAATGTTTCATTTGGGACTAACCAAGCTGTTTTAACTGATCGTGACTGGGGTTCTACCATGAAGCCAATCACAGCCTATGCTCCTGCTATTGAATCTGGTGTTTATACTTCTACTGCTCAGTCGACTAATGACTCAGTCTATTATTGGCCTGGAACCACTACCCAATTGTTTAACTGGGACCTTAGATATAACGGATGGATGACAATCCAAGCTGCTATTATGCTATCGCGAAATGTCCCAGCAGTCCGAGCACTGGAAGCCGCAGGACTTGACTATGCTCGATCTTTCTTAAGCAGTTTAGGTATTAACTATCCCGAAATGCACTACTCAAACGCT…	813	271	78	pbp1a_TP-78		182	182	PBP1A-182	VITIKNPKILKWLKYVLSAILSLIILVIIIGGLLFTFYISSAPKLSEAQLKSTNSSLVYDGNNNLIADLGSEKRENVTADSIPINLVNAITSIEDKRFFNHRGVDLYRIFGAAFHNLTSQTTQGGSTLDQQLIKLAYFSTNESDQTLKRKAQEVWLALQMERKYTKQEILTFYINKVYMGNGNYGMLTAAKSYYGKDLKDLSYAQLALLAGIPQAPSQYDPYLHPEAAQNRRNVVLQQMYMEKHLTKAEYETAIATPVAEGLQSLQQRSTYPKYMDNYLKQVIEEVKKETNKDIFTAGLKVYTNIIPDAQQTLYNIYHSGDYVYYPDQDFQVASTIVDVTNGHVIAQLGGRNQDENVSFGTNQAVLTDRDWGSTMKPITAYAPAIESGVYTSTAQSTND…	721	1	TIVDVTNGHVIAQLGGRNQDENVSFGTNQAVLTDRDWGSTMKPITAYAPAIESGVYTSTAQSTNDSVYYWPGTTTQLFNWDLRYNGWMTIQAAIMLSRNVPAVRALEAAGLDYARSFLSSLGINYPEMHYSNAISSNNSSSDKKYGASSEKMAAAYAAFANGGIYHKPRYVNKVEFSDGTSKTFDEKGKRAMKETTAYMMTDMLKTVLTYGTGTAAAIPGVAQAGKTGTSNYTDEELAKIGEKYGLYPDYVGTLAPDENFVGFTKRYAMAV	271	1	PBP1A_TP-1
	183	183	pbp1a-183	GTGATTACAATTAAAAATCCAAAAATCCTTAAGTGGCTAAAGTATGTATTAAGTGCAATTCTTAGCCTTATTATCCTTGTTATTATTATTGGTGGTCTTTTGTTTACCTTCTACATTAGCAGTGCTCCGAAACTGTCAGAAGCCCAGTTAAAATCAACAAACTCTAGCTTGGTTTATGACGGTAATAACAATCTGATTGCTGATTTGGGTTCTGAAAAGCGTGAAAATGTAACAGCTGATAGTATCCCTATTAATCTAGTTAATGCTATTACCTCAATTGAAGATAAACGTTTCTTTAACCATCGTGGAGTAGATCTTTATCGTATTTTTGGTGCTGCCTTTCATAATCTAACGAGTCAGACCACTCAAGGGGGGTCAACGCTTGATCAGCAACTCATT…	2166	722	PBP1A-84	4	ACGATTGTTGATGTGACAAATGGTCATGTTATTGCTCAGCTTGGCGGACGTAATCAAGATGAAAATGTTTCATTTGGGACTAACCAAGCTGTTTTAACTGATCGTGACTGGGGTTCTACCATGAAGCCAATCACAGCCTATGCTCCTGCTATTGAATCTGGTGTTTATACTTCTACTGCTCAGTCGACTAATGACTCAGTCTATTATTGGCCTGGAACCACTACCCAATTGTTTAACTGGGACCTTAGATATAACGGATGGATGACAATCCAAGCTGCTATTATGCTATCGCGAAATGTCCCAGCAGTCCGAGCACTGGAAGCCGCAGGACTTGACTATGCTCGATCTTTCTTAAGCAGTTTAGGTATTAACTATCCCGAAATGCACTACTCAAACGCT…	813	271	7	pbp1a_TP-7		183	183	PBP1A-183	VITIKNPKILKWLKYVLSAILSLIILVIIIGGLLFTFYISSAPKLSEAQLKSTNSSLVYDGNNNLIADLGSEKRENVTADSIPINLVNAITSIEDKRFFNHRGVDLYRIFGAAFHNLTSQTTQGGSTLDQQLIKLAYFSTNESDQTLKRKAQEVWLALQMERKYTKQEILTFYINKVYMGNGNYGMLTAAKSYYGKDLKDLSYAQLALLAGIPQAPSQYDPYLHPEAAQNRRNVVLQQMYMEKHLTKAEYETAIATPVAEGLQSLQQRSTYPKYMDNYLKQVIEEVKKETNKDIFTAGLKVYTNIIPDAQQTLYNIYHSGDYVYYPDQDFQVASTIVDVTNGHVIAQLGGRNQDENVSFGTNQAVLTDRDWGSTMKPITAYAPAIESGVYTSTAQSTND…	721	1	TIVDVTNGHVIAQLGGRNQDENVSFGTNQAVLTDRDWGSTMKPITAYAPAIESGVYTSTAQSTNDSVYYWPGTTTQLFNWDLRYNGWMTIQAAIMLSRNVPAVRALEAAGLDYARSFLSSLGINYPEMHYSNAISSNNSSSDKKYGASSEKMAAAYAAFANGGIYHKPRYVNKVEFSDGTSKTFDEKGKRAMKETTAYMMTDMLKTVLTYGTGTAAAIPGVAQAGKTGTSNYTDEELAKIGEKYGLYPDYVGTLAPDENFVGFTKRYAMAV	271	1	PBP1A_TP-1
	184	184	pbp1a-184	GTGATTACAATTAAAAATCCAAAAATCCTTAAGTGGCTAAAGTATGTATTAAGTGCAATTCTTAGCCTTATTATCCTTGTTATTATTATTGGTGGTCTTTTGTTTACCTTCTACATTAGCAGTGCTCCGAAACTGTCAGAAGCTCAGTTAAAATCAACAAACTCTAGCTTGGTTTATGACGGTAATAACAATCTGATTGCTGATTTGGGTTCTGAAAAGCGTGAAAATGTAACAGCTGATAGTATCCCTATTAATCTAGTTAATGCTATTACCTCAATTGAAGATAAACGTTTCTTTAACCATCGTGGAGTAGATCTTTATCGTATTTTTGGTGCTGCCTTTCATAATCTAACGAGTCAGACCACTCAAGGGGGGTCAACGCTTGATCAGCAACTCATT…	2166	722	PBP1A-84	4	ACGATTGTTGATGTGACAAATGGTCATGTTATTGCTCAGCTTGGCGGACGTAATCAAGATGAAAATGTTTCATTTGGGACTAACCAAGCTGTTTTAACTGATCGTGACTGGGGTTCTACCATGAAGCCAATCACAGCCTATGCTCCTGCTATTGAATCTGGTGTTTATACTTCTACTGCTCAGTCGACTAATGACTCAGTCTATTATTGGCCTGGAACCACTACCCAATTGTTTAACTGGGACCTTAGATATAACGGATGGATGACAATCCAAGCTGCTATTATGCTATCGCGAAATGTCCCAGCAGTCCGAGCACTGGAAGCCGCAGGACTTGACTATGCTCGATCTTTCTTAAGCAGTTTAGGTATTAACTATCCCGAAATGCACTACTCAAACGCT…	813	271	7	pbp1a_TP-7		184	184	PBP1A-184	VITIKNPKILKWLKYVLSAILSLIILVIIIGGLLFTFYISSAPKLSEAQLKSTNSSLVYDGNNNLIADLGSEKRENVTADSIPINLVNAITSIEDKRFFNHRGVDLYRIFGAAFHNLTSQTTQGGSTLDQQLIKLAYFSTNESDQTLKRKAQEVWLALQMERKYTKQEILTFYINKVYMGNGNYGMLTAAKSYYGKDLKDLSYAQLALLAGIPQAPSQYDPYLHPEAAQNRRNVVLQQMYMEKHLTKAEYETAIATPVAEGLQSLQQRSTYPKYMDNYLKQVIEEVKKETNKDIFTAGLKVYTNIIPDAQQTLYNIYHSGDYVYYPDQDFQVASTIVDVTNGHVIAQLGGRNQDENVSFGTNQAVLTDRDWGSTMKPITAYAPAIESGVYTSTAQSTND…	721	1	TIVDVTNGHVIAQLGGRNQDENVSFGTNQAVLTDRDWGSTMKPITAYAPAIESGVYTSTAQSTNDSVYYWPGTTTQLFNWDLRYNGWMTIQAAIMLSRNVPAVRALEAAGLDYARSFLSSLGINYPEMHYSNAISSNNSSSDKKYGASSEKMAAAYAAFANGGIYHKPRYVNKVEFSDGTSKTFDEKGKRAMKETTAYMMTDMLKTVLTYGTGTAAAIPGVAQAGKTGTSNYTDEELAKIGEKYGLYPDYVGTLAPDENFVGFTKRYAMAV	271	1	PBP1A_TP-1
	185	185	pbp1a-185	GTGATTACAATTAAAAATCCAAAAATCCTTAAGTGGCTAAAGTATGTATTAAGTGCAATTCTTAGCCTTATTATCCTTGTTATTATTATTGGTGGTCTTTTGTTTACCTTCTACATTAGCAGTGCTCCGAAACTGTCAGAAGCTCAGTTAAAATCAACAAACTCTAGCTTGGTTTATGACGGTAATAACAATCTGATTGCTGATTTGGGTTCTGAAAAGCGTGAAAATGTAACAGCTGATAGTATCCCTATTAATCTAGTTAATGCTATTACCTCAATTGAAGATAAACGTTTCTTTAACCATCGTGGAGTAGATCTTTATCGTATTTTTGGTGCTGCCTTTCATAATCTAACGAGTCAGACCACTCAAGGGGGGTCAACGCTTGATCAGCAACTCATT…	2175	725	PBP1A-50	4	ACGATTGTTGATGTGACAAATGGTCATGTTATTGCTCAGCTTGGCGGACGTAATCAAGATGAAAATGTTTCATTTGGGACTAACCAAGCTGTTTTAACTGATCGTGACTGGGGTTCTACCATGAAGCCAATCACAGCCTATGCTCCTGCTATTGAATCTGGTGTTTATACTTCTACTGCTCAGTCGACTAATGACTCAGTCTATTATTGGCCTGGAACCACTACCCAATTGTTTAACTGGGACCTTAGATATAACGGATGGATGACAATCCAAGCTGCTATTATGCTATCGCGAAATGTCCCAGCAGTCCGAGCACTGGAAGCCGCAGGACTTGACTATGCTCGATCTTTCTTAAGCAGTTTAGGTATTAACTATCCCGAAATGCACTACTCAAACGCT…	813	271	1	pbp1a_TP-1		185	185	PBP1A-185	VITIKNPKILKWLKYVLSAILSLIILVIIIGGLLFTFYISSAPKLSEAQLKSTNSSLVYDGNNNLIADLGSEKRENVTADSIPINLVNAITSIEDKRFFNHRGVDLYRIFGAAFHNLTSQTTQGGSTLDQQLIKLAYFSTNESDQTLKRKAQEVWLALQMERKYTKQEILTFYINKVYMGNGNYGMLTAAKSYYGKDLKDLSYAQLALLAGIPQAPSQYDPYLHPEAAQNRRNVVLQQMYMEKHLTKAEYETAIATPVAEGLQSLQQRSTYPKYMDNYLKQVIEEVKKETNKDIFTAGLKVYTNIIPDAQQTLYNIYHSGDYVYYPDQDFQVTSTIVDVTNGHVIAQLGGRNQDENVSFGTNQAVLTDRDWGSTMKPITAYAPAIESGVYTSTAQSTND…	721	1	TIVDVTNGHVIAQLGGRNQDENVSFGTNQAVLTDRDWGSTMKPITAYAPAIESGVYTSTAQSTNDSVYYWPGTTTQLFNWDLRYNGWMTIQAAIMLSRNVPAVRALEAAGLDYARSFLSSLGINYPEMHYSNAISSNNSSSDKKYGASSEKMAAAYAAFANGGIYHKPRYVNKVEFSDGTSKTFDEKGKRAMKETTAYMMTDMLKTVLTYGTGTAAAIPGVAQAGKTGTSNYTDEELAKIGEKYGLYPDYVGTLAPDENFVGFTKRYAMAV	271	1	PBP1A_TP-1
	186	186	pbp1a-186	GTGATTACAATTAAAAATCCAAAAATCCTTAAGTGGCTAAAGTATGTATTAAGTGCAATTCTTAGCCTTATTATCCTTGTTATTATTATTGGTGGTCTTTTGTTTACCTTCTACATTAGCAGTGCTCCGAAACTGTCAGAAGCTCAGTTAAAATCAACAAACTCTAGCTTGGTTTATGACGGTAATAACAATCTGATTGCTGATTTGGGTTCTGAAAAGCGTGAAAATGTAACAGCTGATAGTATCCCTATTAATCTAGTTAATGCTATTACCTCAATTGAAGATAAACGTTTCTTTAACCATCGTGGAGTAGATCTTTATCGTATTTTTGGTGCTGCCTTTCATAATCTAACGAGTCAGACCACTCAAGGGGGGTCAACGCTTGATCAGCAACTCATT…	2193	731	PBP1A-85	4	ACGATTGTTGATGTGACAAATGGTCATGTTATTGCTCAGCTTGGCGGACGTAATCAAGATGAAAATGTTTCATTTGGGACTAACCAAGCTGTTTTAACTGATCGTGACTGGGGTTCTACCATGAAGCCAATCACAGCCTATGCTCCTGCTATTGAATCTGGTGTTTATACTTCTACTGCTCAGTCGACTAATGACTCAGTCTATTATTGGCCTGGAACCACTACCCAATTGTTTAACTGGGACCTTAGATATAACGGATGGATGACAATCCAAGCTGCTATTATGCTATCGCGAAATGTCCCAGCAGTCCGAGCACTGGAAGCCGCAGGACTTGACTATGCTCGATCTTTCTTAAGCAGTTTAGGTATTAACTATCCCGAAATGCACTACTCAAACGCT…	813	271	1	pbp1a_TP-1		186	186	PBP1A-186	VITIKNPKILKWLKYVLSAILSLIILVIIIGGLLFTFYISSAPKLSEAQLKSTNSSLVYDGNNNLIADLGSEKRENVTADSIPINLVNAITSIEDKRFFNHRGVDLYRIFGAAFHNLTSQTTQGGSTLDQQLIKLAYFSTNESDQTLKRKAQEVWLALQMERKYTKQEILTFYINKVYMGNGNYGMLTAAKSYYGKDLKDLSYAQLALLAGIPQAPSQYDPYLHPEAAQNRRNVVLQQMYMEKHLTKAEYETAIATPVAEGLQSLQQRSTYLKQVIEEVKKETNKDIFTAGLKVYTNIIPDAQQTLYNIYHSGDYVYYPDQDFQVASTIVDVTNGHVIAQLGGRNQDENVSFGTNQAVLTDRDWGSTMKPITAYAPAIESGVYTSTAQSTNDSVYYWPG…	714	1	TIVDVTNGHVIAQLGGRNQDENVSFGTNQAVLTDRDWGSTMKPITAYAPAIESGVYTSTAQSTNDSVYYWPGTTTQLFNWDLRYNGWMTIQAAIMLSRNVPAVRALEAAGLDYARSFLSSLGINYPEMHYSNAISSNNSSSDKKYGASSEKMAAAYAAFANGGIYHKPRYVNKVEFSDGTSKTFDEKGKRAMKETTAYMMTDMLKTVLTYGTGTAAAIPGVAQAGKTGTSNYTDEELAKIGEKYGLYPDYVGTLAPDENFVGFTKRYAMAV	271	1	PBP1A_TP-1
	187	187	pbp1a-187	GTGATTACAATTAAAAATCCAAAAATCCTTAAGTGGCTAAAGTATGTATTAAGTGCAATTCTTAGCCTTATTATCCTTGTTATTATTATTGGTGGTCTTTTGTTTACCTTCTACATTAGCAGTGCTCCGAAACTGTCAGAAGCTCAGTTAAAATCAACAAACTCTAGCTTGGTTTATGACGGTAATAACAATCTGATTGCTGATTTGGGTTCTGAAAAGCGTGAAAATGTAACAGCTGATAGTATCCCTATTAATCTAGTTAATGCTATTACCTCAATTGAAGATAAACGTTTCTTTAACCATCGTGGAGTAGATCTTTATCGTATTTTTGGTGCTGCCTTTCATAATCTAACGAGTCAGACCACTCAAGGGGGGTCAACGCTTGATCAGCAACTCATT…	2166	722	PBP1A-86	4	ACGATTGTTGATGTGACAAATGGTCATGTTATTGCTCAGCTTGGCGGACGTAATCAAGATGAAAATGTTTCATTTGGGACTAACCAAGCTGTTTTAACTGATCGTGACTGGGGTTCTACCATGAAGCCAATCACAGCCTATGCTCCTGCTATTGAATTTGGTGTTTATACTTCTACTGCTCAGTCGACTAATGACTCAGTCTATTATTGGCCTGGAACCACTACCCAATTGTTTAACTGGGACCTTAGATATAACGGATGGATGACAATCCAAGCTGCTATTATGCTATCGCGAAATGTCCCAGCAGTCCGAGCACTGGAAGCCGCAGGACTTGACTATGCTCGATCTTTCTTAAGCAGTTTAGGTATTAACTATCCCGAAATGCACTACTCAAACGCT…	813	271	79	pbp1a_TP-79		187	187	PBP1A-187	VITIKNPKILKWLKYVLSAILSLIILVIIIGGLLFTFYISSAPKLSEAQLKSTNSSLVYDGNNNLIADLGSEKRENVTADSIPINLVNAITSIEDKRFFNHRGVDLYRIFGAAFHNLTSQTTQGGSTLDQQLIKLAYFSTNESDQTLKRKAQEVWLALQMERKYTKQEILTFYINKVYMGNGNYGMLTAAKSYYGKDLKDLSYSQLALLAGIPQAPSQYDPYLHPEAAQNRRNVVLQQMYMEKHLTKAEYETAIATPVAEGLQSLQQRSTYPKYMDNYLKQVIEEVKKETNKDIFTAGLKVYTNIIPDAQQTLYNIYHSGDYVYYPDQDFQVASTIVDVTNGHVIAQLGGRNQDENVSFGTNQAVLTDRDWGSTMKPITAYAPAIESGVYTSTAQSTND…	721	1	TIVDVTNGHVIAQLGGRNQDENVSFGTNQAVLTDRDWGSTMKPITAYAPAIESGVYTSTAQSTNDSVYYWPGTTTQLFNWDLRYNGWMTIQAAIMLSRNVPAVRALEAAGLDYARSFLSSLGINYPEMHYSNAISSNNSSSDKKYGASSEKMAAAYAAFANGGIYHKPRYVNKVEFSDGTSKTFDEKGKRAMKETTAYMMTDMLKTVLTYGTGTAAAIPGVAQAGKTGTSNYTDEELAKIGEKYGLYPDYVGTLAPDENFVGFTKRYAMAV	271	1	PBP1A_TP-1
	188	188	pbp1a-188	GTGATTACAATTAAAAATCCAAAAATCCTTAAGTGGCTAAAGTATGTATTAAGTGCAATTCTTAGCCTTATTATCCTTGTTATTATTATTGGTGGTCTTTTGTTTACCTTCTACATTAGCAGTGCTCCGAAACTGTCAGAAGCTCAGTTAAAATCAACAAACTCTAGCTTGGTTTATGACGGTAATAACAATCTGATTGCTGATTTGGGTTCTGAAAAGCGTGAAAATGTAACAGCTGATAGTATCCCTATTAATCTAGTTAATGCTATTACCTCAATTGAAGATAAACGTTTCTTTAACCATCGTGGAGTAGATCTTTATCGTATTTTTGGTGCTGCCTTTCATAATCTAACGAGTCAGACCACTCAAGGGGGGTCAACGCTTGATCAGCAACTCATT…	2175	725	PBP1A-87	4	ACGATTGTTGATGTGACAAATGGTCATGTTATTGCTCAGCTTGGCGGACGTAATCAAGATGAAAATGTTTCATTTGGGACTAACCAAGCTGTTTTAACTGATCGTGACTGGGGTTCTACCATGAAGCCAATCACAGCCTATGCTCCTGCTATTGAATCTGGTGTTTATACTTCTACTGCTCAGTCGACTAATGACTCAGTCTATTATTGGCCTGGAACCACTACCCAATTGTTTAACTGGGACCTTAGATATAACGGATGGATGACAATCCAAGCTGCTATTATGCTATCGCGAAATGTCCCAGCAGTCCGAGCACTGGAAGCCGCAGGACTTGACTATGCTCGATCTTTCTTAAGCAGTTTAGGTATTAACTATCCCGAAATGCACTACTCAAACGCT…	813	271	1	pbp1a_TP-1		188	188	PBP1A-188	VITIKNPKILKWLKYVLSAILSLIILVIIIGGLLFTFYISSAPKLSEAQLKSTNSSLVYDGNNNLIADLGSEKRENVTADSIPINLVNAITSIEDKRFFNHRGVDLYRIFGAAFHNLTSQATQGGSTLDQQLIKLAYFSTNESDQTLKRKAQEVWLALQMERKYTKQEILTFYINKVYMGNGNYGMLTAAKSYYGKDLKDLSYAQLALLAGIPQAPSQYDPYLHPEAAQNRRNVVLQQMYMEKHLTKAEYETAIATPVAEGLQSLQQRSTYPKYMDNYLKQVIEEVKKETNKDIFTAGLKVYTNIIPDAQQTLYNIYHSGDYVYYPDQDFQVASTIVDVTNGHVIAQLGGRNQDENVSFGTNQAVLTDRDWGSTMKPITAYAPAIESGVYTSTAQSTND…	721	1	TIVDVTNGHVIAQLGGRNQDENVSFGTNQAVLTDRDWGSTMKPITAYAPAIESGVYTSTAQSTNDSVYYWPGTTTQLFNWDLRYNGWMTIQAAIMLSRNVPAVRALEAAGLDYARSFLSSLGINYPEMHYSNAISSNNSSSDKKYGASSEKMAAAYAAFANGGIYHKPRYVNKVEFSDGTSKTFDEKGKRAMKETTAYMMTDMLKTVLTYGTGTAAAIPGVAQAGKTGTSNYTDEELAKIGEKYGLYPDYVGTLAPDENFVGFTKRYAMAV	271	1	PBP1A_TP-1
	189	189	pbp1a-189	GTGATTACAATTAAAAATCCAAAAATCCTTAAGTGGCTAAAGTATGTATTAAGTGCAATTCTTAGCCTTATTATCCTTGTTATTATTATTGGTGGTCTTTTGTTTACCTTCTACATTAGCAGTGCTCCGAAACTGTCAGAAGCTCAGTTAAAATCAACAAACTCTAGCTTGGTTTATGACGGTAATAACAATCTGATTGCTGATTTGGGTTCTGAAAAGCGTGAAAATGTAACAGCTGATAGTATCCCTATTAATCTAGTTAATGCTATTACCTCAATTGAAGATAAACGTTTCTTTAACCATCGTGGAGTAGATCTTTATCGTATTTTTGGTGCTGCCTTTCATAATCTAACGAGTCAGACCACTCAAGGGGGGTCAACGCTTGATCAGCAACTCATT…	2166	722	PBP1A-14	4	ACGATTGTTGATGTGACAAATGGTCATGTTATTGCTCAGCTTGGCGGACGTAATCAAGATGAAAATGTTTCATTTGGGACTAACCAAGCTGTTTTAACTGATCGTGACTGGGGTTCTACCATGAAGCCAATCACAGCCTATGCTCCTGCTATTGAGTCTGGTGTTTATACTTCTACTGCTCAGTCGACTAATGACTCAGTCTATTATTGGCCTGGAACCACTACCCAATTGTTTAACTGGGACCTTAGATATAACGGATGGATGACAATCCAAGCTGCTATTATGCTATCGCGAAATGTCCCAGCAGTCCGAGCACTGGAAGCCGCAGGACTTGACTATGCTCGATCTTTCTTAAGCAGTTTAGGTATTAACTATCCCGAAATGCACTACTCAAACGCT…	813	271	80	pbp1a_TP-80		189	189	PBP1A-189	VITIKNPKILKWLKYVLSAILSLIILVIIIGGLLFTFYISSAPKLSEAQLKSTNSSLVYDGNNNLIADLGSEKRENVTADSIPINLVNAITSIVDKRFFNHRGVDLYRIFGAAFHNLTSQTTQGGSTLDQQLIKLAYFSTNESDQTLKRKAQEVWLALQMERKYTKQEILTFYINKVYMGNGNYGMLTAAKSYYGKDLKDLSYAQLALLAGIPQAPSQYDPYLHPEAAQNRRNVVLQQMYMEKHLTKAEYETAIATPVAEGLQSLQQRSTYPKYMDNYLKQVIEEVKKETNKDIFTAGLKVYTNIIPDAQQTLYNIYHSGDYVYYPDQDFQVASTIVDVTNGHVIAQLGGRNQDENVSFGTNQAVLTDRDWGSTMKPITAYAPAIESGVYTSTAQSTND…	721	1	TIVDVTNGHVIAQLGGRNQDENVSFGTNQAVLTDRDWGSTMKPITAYAPAIESGVYTSTAQSTNDSVYYWPGTTTQLFNWDLRYNGWMTIQAAIMLSRNVPAVRALEAAGLDYARSFLSSLGINYPEMHYSNAISSNNSSSDKKYGASSEKMAAAYAAFANGGIYHKPRYVNKVEFSDGTSKTFDEKGKRAMKETTAYMMTDMLKTVLTYGTGTAAAIPGVAQAGKTGTSNYTDEELAKIGEKYGLYPDYVGTLAPDENFVGFTKRYAMAV	271	1	PBP1A_TP-1
	190	190	pbp1a-190	GTGATTACAATTAAAAATCCAAAAATCCTTAAGTGGCTAAAGTATGTATTAAGTGCAATTCTTAGCCTTATTATCCTTGTTATTATTATTGGTGGTCTTTTGTTTACCTTCTATATTAGCAGTGCTCCGAAACTATCAGAAGCCCAGTTAAAATCAACAAACTCTAGCTTGGTTTATGACGGTAATAACAATCTGATTGCTGATTTGGGTTCTGAAAAGCGTGAAAATGTAACAGCTGATAGTATCCCTATTAATCTAGTTAATGCTATTACCTCAATTGAAGATAAACGTTTCTTTAACCATCGTGGAGTAGATCTTTATCGTATTTTTGGTGCTGCCTTTCATAACCTAACGAGTCAGACCACTCAAGGGGGGTCAACGCTTGATCAGCAACTCATT…	2166	722	PBP1A-8	4	ACGATTATTGATGTGACAAATGGTCATGTTATTGCTCAGCTTGGCGGACGTAATCAAGATGAAAATGTTTCATTTGGGATTAACCAAGCTGTTTTAACTGATCGTGACTGGGGTTCTACCATGAAGCCAATCACAGCCTATGCTCCTGCTATTGAATCTGGTGTTTATACTTCTACTGCTCAGTCGACTAATGACTCAGTCTATTATTGGCCTGGAACCACTACCCAATTGTTTAACTGGGACCTTAGATATAACGGATGGATGACAATCCAAGCTGCTATTATGCTATCGCGAAATGTCCCAGCAGTCCGAGCACTGGAAGCCGCAGGACTTGACTATGCTCGATCTTTCTTAAGCAGTTTAGGTATTAACTATCCCGAAATGCACTACTCAAACGCT…	813	271	6	pbp1a_TP-6		190	190	PBP1A-190	VITIKNPKILKWLKYVLSAILSLIILVIIIGGLLFTFYISSAPKLSEAQLKSTNSSLVYDGNNNLIADLGFEKRENVTADSIPINLVNAITSIEDKRFFNHRGVDLYRIFGAAFHNLTSQTTQGGSTLDQQLIKLAYFSTNESDQTLKRKAQEVWLALQMERKYTKQEILTFYINKVYMGNGNYGMLTAAKSYYGKDLKDLSYAQLALLAGIPQAPSQYDPYLHPEAAQNRRNVVLQQMYMEKHLTKAEYETAIATPVAEGLQSLQQRSTYPKYMDNYLKQVIEEVKKETNKDIFTAGLKVYTNIIPDAQQTLYNIYHSGDYVYYPDQDFQVASTIIDVTNGHVIAQLGGRNQDENVSFGINQAVLTDRDWGSTMKPITAYAPAIESGVYTSTAQSTND…	721	1	TIIDVTNGHVIAQLGGRNQDENVSFGINQAVLTDRDWGSTMKPITAYAPAIESGVYTSTAQSTNDSVYYWPGTTTQLFNWDLRYNGWMTIQAAIMLSRNVPAVRALEAAGLDYARSFLSSLGINYPEMHYSNAISSNNSSSDKKYGASSEKMAAAYAAFANGGIYHKPRYVNKVEFSDGTSKTFDEKGKRAMKETTAYMMTDMLKTVLTYGTGTAAAIPGVAQAGKTGTSNYTDEELAKIGEKYGLYPDYVGTLAPDENFVGFTKRYAMAV	271	2	PBP1A_TP-2
	191	191	pbp1a-191	GTGATTACAATTAAAAATCCAAAAATCCTTAAGTGGCTAAAGTATTTATTAAGTGCAATTCTTAGCCTTATTATCCTTGTTATTATTATTGGTGGTCTTTTGTTTACCTTCTACATTAGCAGTGCTCCGAAACTGTCAGAAGCCCAGTTAAAATCAACAAACTCTAGCTTGGTTTATGACGGTAATAACAATCTGATTGCTGATTTGGGTTCTGAAAAGCGTGAAAATGTAACAGCTGATAGTATCCCTATTAATCTAGTTAATGCTATTACCTCAATTGAAGATAAACGTTTCTTTAACCATCGTGGAGTAGATCTTTATCGTATTTTTGGTGCTGCCTTTCATAATCTAACGAGTCAGACCACTCAAGGGGGGTCAACGCTTGATCAGCAACTCATT…	2166	722	PBP1A-88	4	ACGATTGTTGATGTGACAAATGGTCATGTTATTGCTCAGCTTGGCGGACGTAATCAAGATGAAAATGTTTCATTTGGGACTAACCAAGCTGTTTTAACTGATCGTGACTGGGGTTCTACCATGAAGCCAATCACAGCCTATGCTCCTGCTATTGAATCTGGTGTTTATACTTCTACTGCTCAGTCGACTAATGACTCAGTCTATTATTGGCCTGGAACCACTACCCAATTGTTTAACTGGGACCTTAGATATAACGGATGGATGACAATCCAAGCTGCTATTATGCTATCGCGAAATGTCCCAGCAGTCCGAGCACTGGAAGCCGCAGGACTTGACTATGCTCGATCTTTCTTAAGCAGTTTAGGTATTAACTATCCCGAAATGCACTACTCAAACGCT…	813	271	7	pbp1a_TP-7		191	191	PBP1A-191	VITIKNPKILKWLKYVLSAILSLIILVIIIGGLLFTFYISSAPKLSEAQLKSTNSSLVYDGNNNLIADLGSEKRENVTADSIPINLVNAITSIEDKRFFNHRGVDLYRIFGAAFHNLTSQTTQGGSTLDQQLIKLAYFSTNESDQTLKRKAQEVWLALQMERKYTKQEILTFYINKVYMGNGNYGMLTAAKSYYGKDLKDLSYAQLALLAGIPQAPSQYDPYLHPEAAQNRRNVVLQQMYMEKHLTKAEYETAIATPVAEGLQSLQQRSTYPKYMDNYLKQVIEEVKKETNKDIFTAGLKVYTNIIPDAQQTLYNIYHSGDYVYYPDQDFQVASTIVDVTNGHVIAQLGGRNQDENVSFGTNQAVLTDRDWGSTMKPITAYAPAIESGVYTSTAQSTND…	727	1	TIVDVTNGHVIAQLGGRNQDENVSFGTNQAVLTDRDWGSTMKPITAYAPAIESGVYTSTAQSTNDSVYYWPGTTTQLFNWDLRYNGWMTIQAAIMLSRNVPAVRALEAAGLDYARSFLNSLGINYPEMHYSNAISSNNSSSDKKYGASSEKMAAAYAAFANGGIYHKPRYVNKVEFSDGTSKTFDEKGKRAMKETTAYMMTDMLKTVLTYGTGTAAAIPGVAQAGKTGTSNYTDEELAKIGEKYGLYPDYVGTLAPDENFVGFTKRYAMAV	271	16	PBP1A_TP-16
	192	192	pbp1a-192	GTGATTACAATTAAAAATCCAAAAATTCTTAAGTGGCTAAAGTATGTATTAAGTGCAATTCTTAGCCTTATTATCCTTGTTATTATTATTGGTGGTCTTTTGTTTACCTTCTACATTAGCAGTGCTCCGAAACTGTCAGAAGCCCAGTTAAAATCAACAAACTCTAGCTTGGTTTATGACGGTAATAACAATCTGATTGCTGATTTGGGTTCTGAAAAGCGTGAAAATGTAACAGCTGATAGTATCCCTATTAATCTAGTTAATGCTATTACCTCAATTGAAGATAAACGTTTCTTTAACCATCGTGGAGTAGATCTTTATCGTATTTTTGGTGCTGCCTTTCATAATCTAACGAGTCAGACCACTCAAGGGGGGTCAACGCTTGATCAGCAACTCATT…	2166	722	PBP1A-89	4	ACGATTGTTGATGTGACAAATGGTCATGTTATTGCTCAGCTTGGCGGACGTAATCAGGATGAAAATGTTTCATTTGGGACTAACCAAGCTGTTTTAACTGATCGTGACTGGGGTTCTACCATGAAGCCAATCACAGCCTATGCTCCTGCTATTGAATCTGGTGTTTATACTTCTACTGCTCAGTCGACTAATGACTCAGTCTATTATTGGCCTGGAACCACTACCCAATTGTTTAACTGGGACCTTAGATATAACGGATGGATGACAATCCAAGCTGCTATTATGCTATCGCGAAATGTCCCAGCAGTCCGAGCACTGGAAGCCGCAGGACTTGACTATGCTCGATCTTTCTTAAGCAGTTTAGGTATTAACTATCCCGAAATGCACTACTCAAACGCT…	813	271	81	pbp1a_TP-81		192	192	PBP1A-192	VITIKNPKILKWLKYVLSAILSLIILVIIIGGLLFTFYISSAPKLSEAQLKSTNSSLVYDGNNNLIADLGSEKRENVTADSIPINLVNAITSIEDKRFFNHRGVDLYRIFGAAFHNLTSQTTQGGSTLDQQLIKLAYFSTNESDQTLKRKAQEVWLALQMERKYTKQEILTFYINKVYMGNGNYGMLTAAKSYYGKDLKDLSYAQLALLAGIPQAPSQYDPYLHPEAAQNRRNVVLQQMYMEKHLTKAEYETAIATPVAEGLQSLQQRSTYPKYMDNYLKQVIEEVKKETNKDIFTAGLKVYTNIIPDAQQTLYNIYHSGDYVYYPDQDFQVASTIVDVTNGHVIAQLGGRNQDENVSFGTNQAVLTDRDWGSTMKPITAYAPAIESGVYTSTAQSTND…	721	1	TIVDVTNGHVIAQLGGRNQDENVSFGTNQAVLTDRDWGSTMKPITAYAPAIESGVYTSTAQSTNDSVYYWPGTTTQLFNWDLRYNGWMTIQAAIMLSRNVPAVRALEAAGLDYARSFLSSLGINYPEMHYSNAISSNNSSSDKKYGASSEKMAAAYAAFANGGIYHKPRYVNKVEFSDGTSKTFDEKGKRAMKETTAYMMTDMLKTVLTYGTGTAAAIPGVAQAGKTGTSNYTDEELAKIGEKYGLYPDYVGTLAPDENFVGFTKRYAMAV	271	1	PBP1A_TP-1
	193	193	pbp1a-193	GTGATTACAATTAAAAATCCAAAAATCCTTAAGTGGCTAAAATATGTATTAAGTGCAATTCTTAGCCTTATTATCCTTATTATTATTATTGGTGGTCTTTTGTTTACCTTCTACATTAGCAGTGCTCCGAAACTGTCAGAAGCTCAGTTAAAATCAACAAACTCTAGCTTGGTTTATGACGGTAATAACAATCTGATTGCTGATTTGGGTTCTGAAAAGCGTGAAAATGTAACAGCTGATAGTATCCCTATTAATCTAGTTAATGCTATTACCTCAATTGAAGATAAACGTTTCTTTAACCATCGTGGAGTAGATCTTTATCGTATTTTTGGTGCTGCCTTTCATAATCTAACGAGTCAGACCACTCAAGGGGGGTCAACGCTTGATCAGCAACTCATT…	2166	722	PBP1A-3	3	ACAATTGTTGATGTGACAAATGGTCATGTTATTGCTCAGCTTGGCGGACGTAATCAAGATGAAAATGTTTCATTTGGGACTAACCAAGCTGTTTTAACTGATCGTGACTGGGGTTCTACCATGAAGCCAATCACAGCCTATGCTCCTGCTATTGAATCTGGTGTTTATACTTCTACTGCTCAGTCGACTAATGACTCAGTCTATTATTGGCCTGGAACCACTACCCAATTGTTTAACTGGGACCTTAGATATAACGGATGGATGACAATCCAAGCTGCTATTATGCTATCGCGAAATGTCCCAGCAGTCCGAGCACTGGAAGCCGCAGGACTTGACTATGCTCGATCTTTCTTAAGCAGTTTAGGTATTAACTATCCCGAAATGCACTACTCAAACGCT…	813	271	3	pbp1a_TP-3		193	193	PBP1A-193	VITIKNPKILKWLKYVLSAILSLIILVIIIGGLLFTFYISSAPKLSEAQLKSTNSSLVYDGNNNLIADLGSEKRENVTADSIPINLVNAITSIEDKRFFNHRGVDLYRIFGAAFHNLTSQTTQGGSTLDQQLIKLAYFSTNESDQTLKRKAQEVWLALQMERKYTKQEILTFYINKVYMGNGNYGMLTAAKSYYGKDLKDLSYAQLALLAGIPQAPSQYDPYLHPEAAQNRRNVVLQQMYMEKHLTKAEYETAIATPVAEGLQSLQQRSTYPKYMDNYLKQVIEEVKKETNKDIFTAGLKVYTNIIPDAQQTLYNIYHSGDYVYYPDQDFQVASTIVDVTNGHVIAQLGGRNQDENVSFGTNQAVLTDRDWGSTMKPITAYAPAIESGVYTSTAQSTND…	721	1	TIVDVTNGHVIAQLGGRNQDENVSFGTNQAVLTDRDWGSTMKPITAYAPAIESGVYTSTAQSTNDSVYYWPGTTTQLFNWDLRYNGWMTIQAAIMLSRNVPAVRALEAAGLDYARSFLSSLGINYPEMHYSNAISSNNSSSDKKYGASSEKMAAAYAAFANGGIYHKPRYVNKVEFSDGTSKTFDEKGKRAMKETTAYMLTDMLKTVLTYGTGTAAAIPGVAQAGKTGTSNYTDEELAKIGEKYGLYPDYVGTLAPDENFVGFTKRYAMAV	271	7	PBP1A_TP-7
	194	194	pbp1a-194	GTGATTACAATTAAAAATCCAAAAATCCTTAAGTGGCTAAAATATGTATTAAGTGCAATTCTTAGCCTTATTATCCTTGTTATTATTATTGGTGGTCTTTTGTTTACCTTCTACATTAGCAGTGCTCCGAAACTGTCAGAAGCCCAGTTAAAATCAACAAACTCTAGCTTGGTTTATGACGGTAATAACAATCTGATTGCTGATTTGGGTTCTGAAAAGCGTGAAAATGTAACAGCTGATAGTATCCCTATTAATCTAGTTAATGCTATTACCTCAATTGAAGATAAACGTTTCTTTAACCATCGTGGAGTAGATCTTTATCGTATTTTTGGTGCTGCCTTTCATAATCTAACGAGTCAGACCACTCAAGGGGGGTCAACGCTTGATCAGCAACTCATT…	2166	722	PBP1A-1	3	ACGATTGTTGATGTGACAAATGGTCATGTTATTGCTCAGCTTGGCGGACGTAATCAAGATGAAAATGTTTCATTTGGGACTAACCAAGCTGTTTTAACTGATCGTGACTGGGGTTCTACCATGAAGCCAATCACAGCCTATGCTCCTGCTATTGAATCTGGTGTTTATACTTCTACTGCTCAGTCGACTAATGACTCAGTCTATTATTGGCCTGGAACCACTACCCAATTGTTTAACTGGGACCTTAGATATAACGGATGGATGACAATCCAAGCTGCTATTATGCTATCGCGAAATGTCCCAGCAGTCCGAGCACTGGAAGCCGCAGGACTTGACTATGCTCGATCTTTCTTAAGCAGTTTAGGTATTAACTATCCCGAAATGCACTACTCAAACGCT…	813	271	1	pbp1a_TP-1		194	194	PBP1A-194	VITIKNPKVLKWLKYVLSAILSLIILVIIIGGLLFTFYISSAPKLSEAQLKSTNSSLVYDGNNNLIADLGSEKRENVTADSIPINLVNAITSIEDKRFFNHRGVDLYRIFGAAFHNLTSQTTQGGSTLDQQLIKLAYFSTNESDQTLKRKAQEVWLALQMERKYTKQEILTFYINKVYMGNGNYGMLTAAKSYYGKDLKDLSYAQLALLAGIPQAPSQYDPYLHPEAAQNRRNVVLQQMYMEKHLTKAEYETAIATPVAEGLQSLQQRSTYPKYMDNYLKQVIEEVKKETNKDIFTAGLKVYTNIIPDAQQTLYNIYHSGDYVYYPDQDFQVASTIVDVTNGHVIAQLGGRNQDENVSFGTNQAVLTDRDWGSTMKPITAYAPAIESGVYTSTAQSTND…	721	1	TIVDVTNGHVIAQLGGRNQDENVSFGTNQAVLTDRDWGSTMKPITAYAPAIESGVYTSTAQSTNDSVYYWPGTTTQLFNWDLRYNGWMTIQAAIMLSRNVPAVRALEAAGLDYARSFLSSLGINYPEMHYSNAISSNNSSSDKKYGASSEKMAAAYAAFANGGIYHKPRYVNKVEFSDGTSKTFDEKGKRAMKETTAYMLTDMLKTVLTYGTGTAAAIPGVAQAGKTGTSNYTDEELAKIGEKYGLYPDYVGTLAPDENFVGFTKRYAMAV	271	7	PBP1A_TP-7
	195	195	pbp1a-195	GTGATTACAATTAAAAATCCAAAAATCCTTAAGTGGCTAAAGTATGTATTAAGTGCAATTCTTAGCCTTATTATCCTTGTTATTATTATCGGTGGTCTTTTGTTTACCTTCTACATTAGCAGTGCTCCGAAACTGTCAGAAGCCCAGTTAAAATCAACAAACTCTAGCTTGGTTTATGACGGTAATAACAATCTGATTGCTGATTTGGGTTCTGAAAAGCGTGAAAATGTAACAGCTGATAGTATCCCTATTAATCTAGTTAATGCTATTACCTCAATTGAAGATAAACGTTTCTTTAACCATCGTGGAGTAGATCTTTATCGTATTTTTGGTGCTGCCTTTCATAATCTAACGAGTCAGACCACTCAAGGGGGGTCAACGCTTGATCAGCAACTCATT…	2166	722	PBP1A-1	3	ACGATTGTTGATGTGACAAATGGTCATGTTATTGCTCAGCTTGGCGGACGTAATCAAGATGAAAATGTTTCATTTGGGACTAACCAAGCTGTTTTAACTGATCGTGACTGGGGTTCTACCATGAAGCCAATCACAGCCTATGCTCCTGCTATTGAATCTGGTGTTTATACTTCTACTGCTCAGTCGACTAATGACTCAGTCTATTATTGGCCTGGAACCACTACCCAATTGTTTAACTGGGACCTTAGATATAACGGATGGATGACAATCCAAGCTGCTATTATGCTATCGCGAAATGTCCCAGCAGTCCGAGCACTGGAAGCCGCAGGACTTGACTATGCTCGATCTTTCTTAAGCAGTTTAGGTATTAACTATCCCGAAATGCACTACTCAAACGCT…	813	271	1	pbp1a_TP-1
	196	196	pbp1a-196	GTGATTACAATTAAAAATCCAAAAATCCTTAAGTGGCTAAAGTATGTATTAAGTGCAATTCTTAGCCTTATTATCCTTGTTATTATTATTGGTGGTCTTTTGTTTACCTTCTACATTAGCAGTGCTCCGAAACTATCAGAAGCCCAGTTAAAATCAACAAACTCTAGCTTGGTTTATGACGGTAATAACAATCTGATTGCTGATTTGGGTTCTGAAAAGCGTGAAAATGTAACAGCTGATAGTATCCCTATTAATCTAGTTAATGCTATTACCTCAATTGAAGATAAACGTTTCTTTAACCATCGTGGAGTAGATCTTTATCGTATTTTTGGTGCTGCCTTTCATAATCTAACGAGTCAGACCACTCAAGGGGGGTCAACGCTTGATCAGCAACTCATT…	2166	722	PBP1A-8	3	ACGATTATTGATGTGACAAATGGTCATGTTATTGCTCAGCTTGGCGGACGTAATCAAGATGAAAATGTTTCATTTGGGATTAACCAAGCTGTTTTAACTGATCGTGACTGGGGTTCTACCATGAAGCCAATCACAGCCTATGCTCCTGCTATTGAATCTGGTGTTTATACTTCTACTGCTCAGTCGACTAATGACTCAGTCTATTATTGGCCTGGAACCACTACCCAATTGTTTAACTGGGACCTTAGATATAACGGATGGATGACAATCCAAGCTGCTATTATGCTATCGCGAAATGTCCCAGCAGTCCGAGCACTGGAAGCCGCAGGACTTGACTACGCTCGATCTTTCTTAAGCAGTTTAGGTATTAACTATCCCGAAATGCACTACTCAAACGCT…	813	271	82	pbp1a_TP-82					min:	714	25721
	197	197	pbp1a-197	GTGATTACAATTAAAAATCCAAAAATCCTTAAGTGGCTAAAGTATGTATTAAGTGCAATTCTTAGCCTTATTATCCTTGTTATTATTATTGGTGGTCTTTTGTTTACCTTCTACATTAGCAGTGCTCCGAAACTGTCAGAAGCCCAGTTAAAATCAACAAACTCTAGCTTAGTTTATGACGGTAATAACAATCTGATTGCTGATTTGGGTTCTGAAAAGCGTGAAAATGTAACAGCTGATAGTATCCCTATTAATCTAGTTAATGCTATTACCTCAATTGAAGATAAACGTTTCTTTAACCATCGTGGAGTAGATCTTTATCGTATTTTTGGTGCTGCCTTTCATAATCTAACGAGTCAGACCACTCAAGGGGGGTCAACGCTTGATCAGCAACTCATT…	2166	722	PBP1A-1	3	ACGATTGTTGATGTGACAAATGGTCATGTTATTGCTCAGCTTGGCGGACGTAATCAAGATGAAAATGTTTCATTTGGGACTAACCAAGCTGTTTTAACTGATCGTGACTGGGGTTCTACCATGAAGCCAATCACAGCCTATGCTCCTGCTATTGAATCTGGTGTTTATACTTCTACTGCTCAGTCGACTAATGACTCAGTCTATTATTGGCCTGGAACCACTACCCAATTGTTTAACTGGGACCTTAGATATAACGGATGGATGACAATCCAAGCTGCTATTATGCTATCGCGAAATGTCCCAGCAGTCCGAGCACTGGAAGCCGCAGGACTTGACTATGCTCGATCTTTCTTAAGCAGTTTAGGTATTAACTATCCCGAAATGCACTACTCAAACGCT…	813	271	83	pbp1a_TP-83					max:	730
[truncated: 194 more rows]

## Sheet: TABLE S2b PBP1B
	TABLE S2b PBP1B alleles and variants, whole gene and just the transpeptidase domain
	427 pbp1b alleles identified among 25410 of 26465 S. pyogenes geneome assemblies														176 PBP1B variants identified among 427 pbp1b alleles											125 pbp1b TP domain alleles identified among 427 pbp1a alleles										52 PBP1B TP domain variants identified among 125 pbp1b TP domain alleles
[truncated: 435 more rows]

## Sheet: TABLE S2c PBP2A
	TABLE S2c PBP2A alleles and variants, whole gene and just the transpeptidase domain
[truncated: 569 more rows]

## Sheet: TABLE S2d PBP2X
	TABLE S2d PBP2X alleles and variants, whole gene and just the transpeptidase domain
[truncated: 473 more rows]
